# Supplementary material for: S100A8/A9 as a prognostic biomarker with causal effects for post-acute myocardial infarction heart failure
Source: Nat Commun. 2024 Mar 27;15:2701. doi: 10.1038/s41467-024-46973-7 (PMC10973499; doi:10.1038/s41467-024-46973-7)
Supplement: Supplementary file 4 — Supplementary Data 1 [file 41467_2024_46973_MOESM4_ESM.xlsx]

## Sheet: Sheet1
Proteins Abbreviation	patients with AMI who developed HF during hospitalization (HF)										patients with AMI without HF (No-HF)										healthy controls (HCs)
	HF1	HF2	HF3	HF4	HF5	HF6	HF7	HF8	HF9	HF10	AMI1	AMI2	AMI3	AMI4	AMI5	AMI6	AMI7	AMI8	AMI9	AMI10	HC1	HC2	HC3	HC4	HC5	HC6	HC7	HC8	HC9	HC10
6Ckine	451.124	325.416	250.521	342.23	587.611	400.858	1021.84	257.264	426.047	267.517	761.216	2007.38	1191.92	1817.99	470.862	4.35878	1544.35	1095.93	489.227	17709.8	1159.11	1089.29	793.217	1019.46	3613.5	5548.85	2048.28	1266.17	2595.26	2306.62
AgRP	33396.8	2553.67	2553.92	3371.09	3743.2	2874.07	6326.57	2945.23	3740.67	2791.45	1756.18	3588.63	5633.54	11620.3	1482.64	2380.04	4477.39	6603.74	6399.46	23541.3	3403.85	6100.64	9922.73	11002.7	5043.13	4639.88	4276.66	9302.05	10213.4	2345.92
DR3 / TNFRSF25	1944.21	127.5	78.826	41.854	237.308	130.206	355.637	178.879	187.871	317.707	197.197	646.175	6.91494	1972.67	1476.18	7.18328	945.199	1071.03	424.978	15358.4	27.2634	462.447	859.908	3381.53	2612.32	7108.24	652.477	2695.44	1311.62	593.398
DR6 / TNFRSF21	23813	5459.48	7389.98	962.178	4484.41	1708.24	3062.89	3426.48	9622.68	4733.28	891.457	7578.84	3705.73	7303.28	5347.11	6074.22	6509.24	8103.87	14835.5	25087.9	3043.52	6952.25	8603.85	10221.7	7568.46	7177.79	8240.59	17855.3	6394.56	18999.7
Dtk	6675.04	4345.88	815.794	3098.39	6825.11	13651.4	4566.59	1375.38	3605.2	2519.54	1817.13	2303.37	1386.18	4331.03	3343.87	1931.67	2901.14	2015.07	1594.43	13564.1	1459.43	2242.61	965.19	2229	1726.49	4333.37	3429	1068.88	2810.93	1348.9
EDA-A2	17162.8	52737	14332	12988.6	14389.4	25185.1	10845.2	8356.18	22882.8	13253	11175.5	14980.7	8036.79	17191.7	17663	13384.8	18794.1	9680.03	13643.7	19643.4	12649.9	12506.5	7323.97	12133.2	7418.27	9772.04	16232.5	8011.59	16566.2	9530.06
EDAR	20891.9	9852.95	12457.7	5429.96	14137.8	6403.08	8135.81	3766.68	7943.63	7652.62	2982.51	4108.17	2037.44	7073.22	7449.81	5115.69	7660.21	4825.21	6250.57	6892.66	3157.23	3103.74	1563.77	2994.26	1623.84	2243.76	4654.84	2963.11	5223.98	2418.55
EDG-1	484483	179763	64553.1	58429	94464.7	71727.1	100701	72902.5	95079.3	59584.7	33852.5	96029.7	153469	114545	81771.2	63043.9	121581	54848.7	153699	139148	58205.5	83411.9	74309.9	117149	74220.3	54608.9	156784	67426.3	58737.5	147687
EGF	10551.5	14390.3	12126.5	11159.8	20097.2	15376.8	12233.6	9024.34	9381.59	5254.48	8465.87	9189.42	6225.75	6560.21	8441.19	7838.77	10019.5	6051.14	8116.1	13405.7	6252.78	9052.47	2633.72	5962.61	3804.06	5552.94	7923.57	4753.79	8149.5	4381.75
EGF R / ErbB1	15899.6	10310.3	7874.41	7820.19	8458.92	7364.91	9436.16	7433.04	9819.75	7496.14	10249.1	10433.5	7162.31	5877.89	7263.73	4653.87	5129.02	4219.75	4936.07	5188.99	3917.1	4527.72	3407.27	5962.04	2888.79	4266.51	5511.68	3623.62	5209.4	3528.7
EG-VEGF / PK1	9639.82	52451.4	8949.54	13061.7	10679.6	35067.4	14643.9	17966.3	9813.21	34402.1	7332.56	12648	17031.6	18274.1	10074.2	98938.5	13089.6	11654.2	14986	29766.8	11899.5	19124.9	23004.3	24908.2	20095.5	13670.6	15891.5	12616.1	13726.2	15665.4
EMAP-II	55735.7	12404.6	15794.9	12383.5	18178.9	20345.3	26663.3	10015.9	17065.7	11152.3	10571.5	22721.4	13638	9937.15	16294.5	3842.89	9882.54	5151.41	7821.61	9997.69	5723.32	7426.68	5094.35	5491.57	3376.78	6509.17	7918.17	4886.29	7285.08	2794.36
ALCAM	0.0933452	75.9336	47.2901	43.181	124.931	8.86116	88.4849	37.4561	72.099	12.6063	2.27389	314.672	3.50817	4906.76	1300.42	17.5515	2.24605	2187.28	1986.47	43177	657.24	333.903	2902.38	1202.53	3117.23	5109.53	3347.71	9050.3	2056.12	2203.9
ENA-78	7931.09	767.255	518.02	611.414	1918.19	647.028	831.338	4547.3	813.049	278.543	419.914	719.503	433.278	898.718	898.626	579.389	657.925	5532.59	91.6973	25947.6	697.289	395.959	342.684	656.041	1897.42	1873.7	1130.17	1534.94	1150.49	550.78
Endocan	5605.95	2464.28	3111.69	2188.73	2156.73	2272.8	2042.14	1959.62	2202.65	2192.6	1704.72	2595.81	1589.98	1896.09	1398.86	1002	1253.7	989.399	1530.11	3167.83	947.333	1036.81	738.205	971.937	669.833	2381.31	1443.26	1069.94	1204.69	741.186
Endoglin / CD105	39084.5	3164.91	4078.29	3672.93	5714.72	2826.86	8962.79	3473.23	5306.45	2394.9	1743.29	3736.92	4378.3	12455.2	5433.33	3193.04	4071.1	8939.05	8866.94	54083.8	4522.11	6232.03	15609.8	5745.33	10331.7	15205.6	3205.57	10858.6	12257.6	8808.7
Endostatin	4633.08	3827.04	4835.64	4866.77	9737.32	5907.28	9447.9	2980.19	3675.42	5691.52	5859.04	6472.12	3104.34	4724.56	4236.48	9123.77	2501.95	6263.16	3876.54	5365.39	2787.94	3843.01	4578.47	10705.1	4086.6	4342.1	3530.29	5775.79	6338.87	3480.02
Endothelin	24673.6	4348.12	10761.6	351.026	5351.03	3228.42	3818.51	4850.17	7880.79	2956.95	1782.59	8896.13	6847.87	2620.12	6139.48	1777.88	1324.09	1831.25	6496.19	3828.94	1301.28	1994.2	1071.24	4493.87	1559.94	2019.71	1885.6	2426.6	4740.42	2452.02
S100A12	176174	303549	78791.4	88883.2	66187.4	63601.8	74067.1	36846.7	143104	70702.8	6730.9	20623.7	12943.2	7289.78	15753.5	3658.39	1944.7	5158.35	8248.83	2562.55	121.368	121.224	175.7	337.094	263.898	440.553	472.667	1309.79	626.508	4197.08
Eotaxin/ CCL11	0.550994	0.685751	397.234	0.667613	51.9738	173.878	137.036	107.088	182.958	137.864	0.875303	0.858948	1.3545	113.105	798.15	1.41246	481.327	0.858553	340.892	14002	1.38988	17.6766	41.7179	1.38115	612.943	1283.97	243.228	1.30053	2.54092	669.129
Eotaxin-2/ MPIF-2	19024.3	2691.8	4338.53	2898.23	5416.87	3777.43	7598.55	3550.97	12175.8	2373.15	1557.93	11397.6	9592.1	3269.67	9222.6	1709.99	3787.49	2501.54	3675.4	22378	3111.46	3430.6	2506.43	8399.19	4918.69	6999.19	4840.61	5465.39	6717.41	3779.14
Eotaxin-3/ CCL26	5308.9	3646.65	4138.33	6719.37	7177.35	4549.09	7720.54	2921.44	8196.76	4692.83	4215.86	6538.98	6108.69	5032.55	4770.52	4719.18	4444.18	7957.08	3018.2	14998.5	3175.5	4543.93	5331.28	5454.51	4632.32	6502.74	23142.1	2987.65	6799.28	6956.41
Epiregulin	16024.6	20450.4	8632.01	11102	19990.3	15571.8	13451.2	8216.43	10667.9	6483.75	7985.82	11751.3	5686.98	13156.4	13160	10222	13444.9	8250.3	11205.5	14142.8	10491.9	9526.58	5569.25	9874.09	5780.12	7311.31	11797.5	6057.88	11252.3	7882.91
Angiogenin	29868.4	25889.9	24665.7	30894.1	26297.6	17625.2	10483.9	11514.1	10574.6	11098.7	7088.53	14640.2	7685.02	35388.9	16112.7	4448.13	7238.36	5270.86	8298.79	18666.7	4995.84	6195.05	4189.55	7177.96	5102.48	4817.45	7002.18	5354.42	8918.01	4960.45
ErbB2	4455.08	2269.8	2656	2171.7	7671.16	10146.1	15929.5	6559.49	3739.45	2876.4	2120.91	8556.63	5450.26	5162.8	4037.27	6719.39	6820.08	2783.88	7802.31	3820.39	3270.46	48534.4	2424.3	2252.84	7787.98	4307.44	6841.02	3521.24	9114.06	2135.37
ErbB3	4316.43	2670.13	5281.41	3703.21	2279.71	4827.86	3133.72	2848.36	5201.23	1607.71	2253.7	5043.51	5198.42	3110.75	18509.1	1631.21	3752.93	1944.32	1116.14	10494.8	2438.05	6801.02	6754.38	4810.13	7601.13	6823.88	2004.06	3560.75	3742.97	2088.95
ErbB4	1517.03	4800.97	1654.43	1292.56	3166.35	7364.3	2261.51	991.852	1743.05	9599.06	881.749	5976.31	3174.16	4206.86	2959.61	1688.93	2694.9	3670.47	1135.75	2860.39	1672.73	2967.77	1016.6	5945.96	3709.44	1733.02	3492.83	4040.33	2127.09	1252.46
Erythropoietin	345700	205865	213643	198918	207992	211376	209579	153494	192073	202641	127788	160951	168591	195796	239024	177317	269236	170056	261422	306397	211105	227624	191749	201787	194781	163630	209004	156714	189597	187295
E-Selectin	36588.8	6426.4	14270.8	8959.57	10697.7	10120.6	15276.9	6551.73	9240.25	9326.42	4843.69	11526	11660.4	16263.7	6362.24	17984.4	10988.6	10022	8606.71	24243.2	5065.11	19478.4	25704.4	7450.84	12563.4	10205	7174.87	11828.8	11463.5	11501.6
FADD	25240.7	12771	26679.6	13938.5	14500.8	24687.5	11471.3	9626.6	13665.9	14944.7	8030.54	12843.1	8519.74	12984	14197.3	12049	12421.4	8730.55	12246.2	5913.74	8194.3	3860.73	4933.15	5531.77	4981.76	7835.79	11664.6	5666.15	11868.5	5023.73
FAM3B	22205	2046.17	2580.42	1922.24	2737.82	2208.2	3750.72	2069.92	3179.63	1399.01	1263.35	2879.49	3467.97	5808.68	6700.03	1054.82	2804.65	1940.84	2497.26	10075.1	3503.92	2430.03	7155.55	2752.89	3207.49	6116.43	1217.09	5258.84	7294.1	1065.94
Fas / TNFRSF6	7773.04	7382.32	5059.16	4843.24	7287.89	4280.37	6464.96	3395.47	4935.88	3111.78	2733.13	4378.78	2679.56	4982.99	3875.7	3442.89	4719.3	3734.06	3782.64	9665.62	2871.19	3705.17	1893.7	3303.03	2439.48	3620.11	4620.18	2703.95	4042.2	2517.47
Fas Ligand	3920.95	7029.76	3851.71	4279.79	10756.7	12523.1	6800.3	4647.91	4812.1	8332.25	2553.67	9864.2	10378.5	5932.17	7024.7	5226.82	5495.31	6177.81	6219.46	11091.1	5349.1	7143.95	5905.47	15966.3	4989.43	4329.35	7277.37	8704.72	6046.85	5165.31
FGF Basic	27569.8	22413.9	12826.4	16754.6	29924.2	22306	28280.8	17548.9	22249.6	16381.9	19983.4	32742.7	25522.3	13793	15510.9	14044.6	13542	10249.5	12270.9	15699.9	13368.6	15573.5	10403.7	14777.2	8621.1	11094.2	16628.1	11007.3	16928.3	9054.7
Angiopoietin-1	1804.55	4162.07	1833.55	2581.02	5981.84	6170.67	3863.31	2123.52	2525.38	3178.26	3513.27	3735.06	3125.19	3581.67	2798.45	1819.51	1787.82	3973.38	3290.61	3008.42	1350.41	2931.88	1043.97	7541.18	4735.34	2470.58	3952.34	5628.03	2193.48	2360.31
FGF-BP	5475.18	1890.13	1084.67	1645.19	4319.32	14078.7	5686.84	1995.21	3047.27	1631.77	1188.18	1830.39	2484.41	3904.81	2389.37	1545.63	1345.37	4438.98	8314.32	18682.4	1758.34	1513.42	1864.71	4392.39	3670.68	4311.71	2009.89	6527.45	4633.68	3889.17
FGF R3	2625.89	834.013	899.061	2249.3	1398.03	1506.89	3800.53	1381.67	3981.37	3295.21	450.466	1577.23	1311.46	4308.77	3772.49	1506.06	1965.43	1879.64	3357.3	16106.9	1281.58	2917.16	2351.08	2587.12	3039.85	5296.8	1995.65	2952.59	3217.92	5690.23
FGF R4	24599.5	65909.3	23510	21408.5	37797.1	26683.9	34039.5	39691.2	22258.4	25171.5	11970.1	40812.5	35253.2	16427.8	36732.9	10380.4	13162.7	16152.7	12205.9	25710.8	9105.43	10693.4	12595.9	13616.5	10755.8	13007.4	16491.1	12157.4	22110.2	10051.8
FGF R5	33301.4	4552.86	4405.65	3268.04	5943.2	4733.11	9145.84	3476.26	6558.45	2385.67	1153.35	3838.91	4307.94	4332.84	23043.5	1313.99	3786.18	1581.41	3377.38	3503.48	1205.22	1607.17	2157	2603.12	1180.41	6376.32	1859.36	2958.51	3587.9	790.485
FGF-4	1095.82	24730.9	665.561	898.625	1543.62	767.653	1026.38	1313.92	719.965	348.394	762.11	9148.62	197.355	863.972	896.506	787.22	922.711	1324.63	555.454	25863.5	923.751	887.791	475.749	758.025	1901.28	2924.62	2739.05	4242.34	2603.61	1211.11
FGF-5	46688.9	6709.37	8502.71	6389.23	6662.8	5063.82	8760.57	4608.42	11345.1	4687.93	3820.19	8200.44	5231.92	8968.57	10566.6	5316.08	6733.28	6078.95	13686.5	38705.8	14983	5148.2	7543.43	3702.34	5404.78	11966.1	18379.9	6071.07	12822.7	17203
FGF-6	58663.8	42198.1	60422.9	37306.9	53835.2	32029.9	50408.5	19462.6	37129.5	17282.9	41310.8	38004	27871.8	32832.6	29382.6	26330.6	42123.2	18240.7	36234.7	43742	41625.5	37643.6	18498.1	26306.9	17939.2	19924.8	34654.1	20503.7	37350.3	21969.1
FGF-7 / KGF	3831.95	3434.78	1873.55	1629	3939.69	4694.38	6219.87	803.531	3959	1582.18	628.253	1478.26	1124.17	841.603	891.123	615.495	2066.9	5015.76	4401.49	14817.9	760.004	1079.67	331.389	1459.18	1964.57	2504.97	961.785	1172.58	975.704	2843.14
FGF-8	720.494	1649.48	791.411	3253.33	609.115	776.418	1234.82	559.237	783.599	13596.4	375.125	13564.2	398.578	499.781	676.767	2103.69	930.961	680.682	151.414	14568.4	546.212	782.147	299.432	1166.08	1315.23	7935.12	682.677	568.362	901.459	1080.16
FGF-9	8591.7	13492.1	6376.32	6949.54	6937.19	6733.34	6298.39	5649.3	9500.13	6960.81	4602.58	11638.2	12409.9	5437.16	6460.26	4099.39	5062.45	4671.3	5661.39	9611.11	4246.04	6270.2	3791.52	5565.67	5543.18	10052.1	4807.1	5918.53	8401.44	6005.59
Angiopoietin-2	33351.3	47766	20568.8	26252.7	24621.5	19925.3	22618.6	16454.4	19305.8	22320.6	13323.6	23740.1	26158.4	19650	15376.2	8247.91	11993.5	10201.3	24417.5	34543.2	14234.8	9673.16	12063.2	12251.4	10662.6	20542.6	11811.2	11087.2	15891.2	13705.2
FGF-10 / KGF-2	130987	15332.1	14741.7	15509.4	22351.8	42893	24663.1	12944.5	21139.7	13324.3	4719.76	19011.6	47807	35659.3	22984.9	21343.3	24239.6	24215.9	33971.9	51665	18927.3	30326.9	28069.1	38999.3	25249.4	21071.3	35380.1	20809.5	21598.3	27243.1
FGF-11	86568.8	30332.3	26972.7	38975.9	47546.1	40444.7	33946.9	18404.7	38308.6	28757.7	16210.8	38122.6	73718.1	43459	29642.9	37760.6	30350.5	19626.8	48672.9	37491.9	24131.7	37520.3	31242.4	46520.8	37711.5	18690.1	44861.8	39224.3	28285.7	38358.5
FGF-12	16479.2	6990.38	12897.8	9421.03	11139.4	14217.9	12026.8	6539.59	8791.17	8759.93	7899.17	11381.3	8120.96	9184.08	17766.2	6118.93	11496.7	5785.58	9323.82	9485.03	8478.53	8637.92	7584.94	9346.49	8730.89	8496.36	9495.7	7006.07	9577.87	4921.12
FGF-13 1B	196861	82801.9	73576	76829.9	101228	94271.2	106555	75563.9	77997.2	82019.7	77289.8	130716	120493	93542.2	122287	57609.2	111792	71982.3	108051	137370	88319.7	113386	91733.4	134779	89833.1	87894	132516	92500.1	106744	101474
FGF-16	149066	21139.3	19456	22905.5	34819.7	29523	35746.4	19903.1	27736.5	20909.9	6687.61	26875	26266.7	24456.6	18382	25448.2	91639.1	16481	26960.3	38820.1	13776.4	18442.4	35218	30487.4	15144.2	17621.4	19938.9	19760.3	17734	25976.6
FGF-17	270533	24537.1	30529.2	25027.3	31198.5	25139.5	46794.5	25126.3	37947.3	21375.1	14131.3	38103.3	27378.9	65274.3	16826.2	23771.3	35077.7	21440.2	45564.2	47301.8	34239.8	24637.8	20247.1	28652.8	13788	11720.4	26324.4	23194	50638.8	25770
FGF-18	12342.3	5172.09	6173.4	4735.48	5140.22	6548.68	7416.55	4726.09	7768.19	3075.6	2101.07	7222.41	4777.64	9049.58	5119.96	9766.6	6107.71	3775.2	5332.37	9512.99	2998.17	7125.87	13983.4	6030.09	5126.55	5078.62	4377.16	7359.81	4959.99	4454.86
FGF-19	5945.89	1911.72	1244.05	858.249	2410.37	1381.27	2544.52	1120.4	2515.89	938.194	874.692	1372.68	2028.17	1832.29	4030.52	868.273	1731.65	626.172	963.079	778.658	812.357	713.399	577.59	926.631	599.581	4152.89	1100.63	1684.85	1393.17	331.333
FGF-20	35246.8	6407.88	11920.8	7010.97	13396.9	17155.3	20409.6	3795.73	8758.03	10232.1	6126.06	12163.8	7409.08	13855.4	5884.31	11595.8	7172.24	9508.08	5020.87	17958.6	3007.01	6884.92	20085	4408.57	10473.5	7717.84	6244.44	5207.03	10420.6	6184.51
FGF-21	38097.7	21371.4	24480.9	8454.43	15937.2	12215.8	11179	8148.68	16534.7	9156.86	14675	17991.6	9034.78	15836.6	17414.5	13030.5	16704.7	9623.24	13396.8	12952.1	14778.7	15982.4	8140.22	14471.6	8720.2	10621.8	16112.6	8104.59	17402.3	10572.8
Angiopoietin-4	95.8973	4555.75	5175.4	4400.31	7027.63	1335	7203.75	115.274	113.183	4082.44	239.885	1220.67	1450.63	3101.31	1165.94	1044.38	4620.54	3838.72	596.944	9690.62	799.422	1624.65	2551.57	893.276	11975.6	1802.46	1087.91	979.269	1972.54	1969.37
FGF-23	32515.3	16452.1	19970.4	14193.4	32343.3	20673.2	20866.7	20043.9	11991.7	15654	18423.7	30620.1	23071.4	18877.8	15311.5	9063.28	18721.7	11777.7	13934.4	19574.7	12872.6	22583.9	12715.1	20549.6	8830.89	10009.2	14623.8	21704.9	15848.4	12852
FLRG	2406.39	6560.98	2464.31	3440.62	31.9928	793.455	3911.31	2294.41	2656.4	1327.88	589.538	4673.2	1814.59	1316.34	988.239	865.425	1067.32	6259	4955.31	6202.31	816.656	15932.9	2960.45	575.795	2589.38	3060.02	17559.9	1271.35	2093.69	999.028
Flt-3 Ligand	58023	12772.8	19870.1	39863	13397.1	11380	16753.7	9492.03	12244.4	13097.8	5561.19	17037.9	16958.8	23251.9	9984.65	48676.7	13092.3	27129.3	11412.5	105589	10274	20721.6	48652.1	38340.2	18537.3	11594.6	10549	25843.6	46370.9	27820
Follistatin	438977	386859	457991	407021	410167	434588	421216	325234	399067	424597	372788	519801	252089	285698	456957	301732	447226	292359	279180	211403	275697	266369	259796	301160	258956	248867	323042	202535	245771	271756
Follistatin-like 1	5466.96	8560.6	5336.52	14049.4	4647.82	4503.6	3064.38	2828	4324.51	3244.2	1978.25	4637.3	6668.24	2061.15	2619.56	1749.29	2784.12	2130.86	32639.5	10197.7	1910.36	2943.01	1973.94	10448.8	3036.09	4995.03	2386.01	2983.6	3639.48	3217.84
Fractalkine	7.19505	549.467	477.913	693.937	8.66842	149.943	656.287	8.84321	454.714	467.252	1814.91	246.579	184.617	1.09674	208.085	71.2977	79.3404	193.672	18.1653	6974.7	225.696	125.435	35.7337	91.0925	150.359	383.23	67.4115	333.518	103.751	248.561
Frizzled-1	95766.8	36888.9	56193.3	46552.6	57722.6	78345.3	55814.3	46860.6	38853.3	52584.3	64320.1	93032.5	49434.2	30487.6	21448.8	28123	46306.6	21097.2	56553	32546.6	47668	40996	23903.5	20916.7	22494.5	17149.3	39319.7	23201.8	30971.7	27791
Frizzled-3	155352	22373.6	46228.9	21643.4	28036.8	23717.9	42389.2	27939.2	26228.5	18037.3	41552.2	63269.1	37993	22777.5	21992.8	18150.3	35443	16817.3	28382.9	19518.5	31930.2	29075.7	25801.1	19884.1	13519.4	8630.96	35203.4	18705.6	31567	22662
Frizzled-4	25850.2	16480.3	36348.3	20140.6	35080.9	49420	25420.4	20436.6	22081.5	20401.9	13707.5	22612.7	16768.9	23318.3	25514.9	26416.6	23655.9	19440.4	32264.7	38426.6	19126	21867.1	19284.3	21014.8	16039.2	18869.1	24067.7	15927.2	34479.4	19760.9
Frizzled-5	12803.2	9163.38	5670.28	3209.49	4537.45	13208.9	5637.16	4276.4	7282.06	6019.94	4341.36	8286.11	3182.75	3929.02	8786.9	5938.93	7365.04	4783.5	6749.88	6509.76	4802.53	6487.66	3463.6	6496.78	2369.48	6129.09	6299.75	4521.25	6849.9	3415.61
Angiopoietin-like 1	393192	241182	294322	306157	318515	343851	329689	251680	269709	279554	280437	289991	240771	145374	268045	192417	297266	189770	318111	243451	184098	243737	147343	221279	174396	201610	174406	182869	210130	183870
Frizzled-6	5446.48	4955.11	5707.57	2401.68	1976.99	6103.69	2910.49	1892.56	3569.01	2871.54	2736.96	6606.24	2319.98	2826.11	2611.9	1670.01	1896.21	1126.61	1754.74	3151.81	1246.52	1260.79	1994.06	1370.61	1214.97	5389.58	1504.44	2813.37	2850.61	791.915
Frizzled-7	1758.64	657.611	2377.83	1015.49	2389.34	2006.43	4585.75	3869.66	2095.52	960.343	473.124	2376.86	2226.91	4399.39	3023.35	1806.95	1578.12	1690.63	2643.39	8280.63	1905.56	4820.92	7591.55	2475.88	2976.29	2289.06	1643.91	2518.96	4978.72	1157.01
Galectin-3	38540.2	22475	18067.3	12861.8	43498.5	21005.9	12590	12150	17754.4	11152.9	9492.7	16495	11996.8	15783.6	18657	15093.3	18001.5	10541	11994.3	15395.8	9368.34	15432.6	5430.84	10267.2	5874.4	9298.41	15354.3	7738.4	18517.5	7746.96
GASP-1 / WFIKKNRP	165101	176798	99955.3	82300.2	115619	137398	127376	102661	127995	151297	93635.2	191300	101718	73053.1	101086	76410.2	92648.2	63594.8	77774.2	101890	67941	86145.5	67630.7	87777.8	50942.2	67771	90089.7	56308.5	71116.3	45775.9
GASP-2 / WFIKKN	93830.9	9008.3	11397.3	8694.69	16954.6	12565.7	16375.9	6652.97	11710	8926.02	3297.96	12353.1	9949.79	21468.9	12392.3	14227.4	12390.4	20135.7	10964	27266.1	7531.57	11911.1	20896.2	9513.02	12430.1	10044.7	12856.8	10520.7	19939.4	12167.8
GCP-2 / CXCL6	5464.05	4831.7	1225.73	1671.2	518.317	3581.9	1961.62	1693.01	1692.45	4104.72	425.412	992.345	3450.37	3790.89	1077.27	245.252	12411.4	614.881	397.502	4703.89	907.967	415.104	517.886	105.357	6431.09	760.246	1190.82	1066.76	544.282	3302.26
GCSF	294103	28597.5	41752.9	25027	38562.2	34413.9	54478.8	31528.4	41617	23391.9	10098.2	38190.1	129164	62521.7	40109.5	42579.4	16116.8	29874.3	44364.7	71683.4	29043.5	73781.1	61643.9	35248.4	23968.3	24916.9	36488.8	28563.3	26444.8	35422
G-CSF R / CD 114	15411.9	10858.6	27510.4	10974	13808	18921.5	13960.7	9011.51	12565.9	15771.4	12981.4	15729.7	10406.2	11595.7	10025.8	8136.11	10240.4	7243.27	10691.7	18683	9586.78	8421.08	5911.7	9628.31	6255.74	7936.08	9771.21	6157.55	12170.7	7818.24
GDF1	151703	13473.9	16115	10521.7	25580.5	15354.4	21591.5	14397.2	21467.1	9860.04	9630.61	25936.3	19972.4	28253.3	9003.2	25240.2	15762.8	13592.3	13532.6	21400	10420.8	33157.8	43446.1	9781.73	14915.3	12175.5	9665.58	12814.7	15809.4	10002.5
GDF3	250822	69717.8	70908.9	49019.7	71826.5	68964.2	102145	60065.4	75063.9	65033.5	40548.3	70088.5	131240	78221.5	78443.5	66135.8	72141.4	48397.8	125614	146299	65997.6	97305.4	76405.3	84220.3	67139.2	74993.2	115047	63867	45341.6	92299.8
Angiopoietin-like 2	940.209	866.828	762.889	865.422	2409.51	2553.49	2731.65	794.317	1145.69	756.211	642.899	2158.88	1418.81	4084.32	688.192	619.043	1674.7	1485.59	512.175	2910.15	1173.08	2597.44	1439.42	1017.57	2936.26	1134.89	3077.74	1159.02	1083.15	785.48
GDF5	120130	33729.8	33121.8	26136.8	36773.6	35759.4	44355.4	27513.1	36254.6	35061	21269.8	35654.8	74048.5	46589.8	30244.5	47632.2	21967.6	27945.1	41734.9	54931.5	28088.9	50265.8	42474.6	49209.1	27631.8	23511.7	45341.5	38145	31030.3	34000.5
GDF8	205923	21618.5	23389.6	17105.3	26875.4	22002.3	35361.5	19930.9	28804.4	17707.9	9370.31	24022.9	68955.3	41991.7	25092	38068.8	13898.3	20731.6	33935.1	48753.6	24673.2	87442.2	45785	25537.3	18603.1	12884.5	25320.3	28140.8	20930.6	22254.2
GDF9	127658	30149	26649.1	21788.4	33335.5	29511.3	38202.1	25213	29233.6	38507.5	16090	27355.4	60688.7	49528.3	28580.1	42125.1	20611.6	28188.4	45269.6	55542.7	27323.8	53924.4	42256.9	41232.3	24244.5	27088.7	31173.5	38945.1	28288.5	34999.9
GDF11	122163	21296	22995.7	15918.2	26679.8	21549	37371.4	20928.8	25521.6	25171.4	11277.3	26309.9	69172.2	40585.6	26753.6	35351.7	15150.1	20575.3	30460.5	44347.3	24503.1	56952	43318.2	32965.3	19662.1	18268.5	27914.6	28444.4	23681	26071
GDF-15	5217.41	9608.41	5375.83	6125.64	8473.41	7338.99	5016.66	3161.79	4656.66	4631.64	2754.08	8361.84	8708.75	6206.82	4127.87	5057.42	5335.22	3416.09	5706.65	5793.11	5544.97	7964.05	5977.64	6075.91	4379.3	1990.79	4832.51	5427.39	5583.5	3445.65
GDNF	1509.82	1117.12	208.949	252.005	2538.35	950.544	888.636	1053.1	1040.91	497.106	564.152	1131.84	407.314	1119.81	1159.93	585.532	868.323	4627.82	471.991	8716.41	1102.46	692.855	491.47	1879.99	1263.5	1812.6	3176.66	1916.27	5562.1	1935.95
GFR alpha-1	26674.3	23836	37388.4	16525	16937.9	52388.1	20064.4	12016.2	23036.1	21187.9	13433.4	22940	8946.91	16425.1	16058.4	16449.1	21454.2	13297.8	20849.7	22551.2	12191.9	12745.7	7437.32	11735.5	7988.3	9457.07	13178.8	10796.9	26165.6	11141.7
GFR alpha-2	7629.92	6803.99	3999.48	5139.26	11385.8	11164.3	9582.91	2927.26	5546.15	3505.48	2585.45	16152.1	12925.4	6775.59	5162.4	3314.89	4686.33	3975.27	2668.21	5538.07	2607.59	4665.03	4527.25	7652.48	5454.55	2856.14	5450.58	6233.41	4887.95	3692.94
GFR alpha-3	18534.2	10648.5	13140.7	11718.1	36265.9	31688.5	17125.4	12820.1	12797.7	9133.24	13262	16386.7	9672.91	18876.3	12314.6	8832.14	10160.1	8617.78	10401.5	41843.6	7270.19	11193.8	7821.83	8280.29	10914.7	14793.3	10530.4	9415.17	20388.6	17114.7
GFR alpha-4	41214.3	4222.42	4381.49	6690.08	8557.71	8010.37	16223.7	3635.07	6251.33	3030.61	1295.67	5188.12	3198.03	4148.17	2862.66	38991.7	3655.95	4453.69	1752.34	39385.3	2295.18	4347.27	2811.63	2127.1	4279.21	5526.24	2855.4	3045.92	6600.95	5167.21
Angiopoietin-like Factor	882.001	4501.03	4240.92	1133.27	3234.52	5449.38	1688.9	290.748	4741.02	4105.4	725.686	1833.29	4865.32	3080.03	1894.91	2612.85	2511.76	2108.61	1398.4	1371.72	1308.25	1926.78	2133.08	1184.96	1276.67	1306.05	1926.62	1325.68	2265.95	915.481
GITR / TNFRF18	16690.8	1962.71	1976.45	1337.62	2386.79	2655.02	4980.78	1403.05	3558.66	1362.48	1149.22	2725.22	3459.93	4054.06	2219.96	1450.89	1567.56	1594.7	995.854	35085.9	1078.73	1914.86	1765.99	3862.74	3647.94	5701.86	1062.67	2891.19	2711.93	5322.25
GITR Ligand / TNFSF18	51274.9	4871.62	4176.23	3606.16	6274.5	6533.26	11061.6	3402.37	8712.48	5358.91	2423.48	5801.37	6067.56	14774.8	5094.4	4004.46	3907.52	7420.03	10273.8	53496.2	3520.13	5758.41	14007.5	8669.24	11329.6	7480.49	4310.39	7796.38	8454.6	18528.7
Glucagon	53725.3	65515.5	81908.6	63032.3	78923.6	83259.4	75976.7	46342.5	61450.7	93709.9	34159.5	77488.4	72074.5	34094.3	44102.5	41872.2	63170.6	41380.1	53401.7	98462.8	41826.6	45385.5	38146.3	44441.7	32688.9	35470.4	43086.9	41729.1	45814.6	30030.7
Glut1	66384.8	5606.11	6660.33	5862.77	9929.61	9120.23	15321	6151.99	9732.97	3147.68	2456.96	8733.67	9390.25	16137.9	4357.3	8899.53	7159.13	10452.4	8441.3	21826.2	3576.5	11493.2	17032.7	6135.4	9849.36	7509.22	4063.31	9668.27	9238.87	7243.58
Glut2	36117.8	24771.7	18840.8	11318.9	16484.9	22502.3	19654.8	12367.6	21691	22017.4	14207.9	24153.7	51882	19028.4	14889.4	10472.9	13029	14521.3	28914.3	32255.3	13324.7	51821.4	10384.6	14275.2	26211.5	29394.9	14620.9	28084.9	28210.6	22403.6
Glut3	46773.7	11979	8697.83	8646.59	13425.3	18115.5	10792.2	8800.89	14817.2	13887.8	4793.04	9938.69	14419	27394.4	13181.6	11844.7	7363.33	16163.5	25539.3	24177.3	12864.9	13326.9	19380.1	10659.3	10606.9	10829	18311.8	26717.9	15818.5	9971.29
Glut5	319088	104772	107730	104018	120403	105095	102758	83509.6	107646	100734	52763	127171	132809	127964	147568	123997	121109	91989.9	168041	171331	132214	156578	128915	123313	100933	85645.7	179558	106472	119239	129311
Glypican 3	2892.39	1525.04	1122.39	1243.98	839.514	1201.49	1398.62	653.351	1732.82	1226.79	976.547	1487.52	1102.83	1173.43	1222.3	567.137	798.958	623.882	686.873	991.456	666.181	1094.25	529.243	941.202	470.603	1689.43	341.276	661.012	628.669	422.692
Glypican 5	30237.3	48041.5	23547.1	21666.1	39775.7	34346.2	30513.6	28321.2	26574.2	26320.9	17069.9	26571	37337	27253.3	24600.1	23915.2	18891.4	23636.4	29496.1	38762.9	24321.8	32520.9	22817.5	39551.6	19064.5	24493.2	13968.4	17917.1	21511.2	18027.9
GM-CSF	125403	17589.5	20862	13431	18079.3	18505.5	27952	18144.2	23068.5	12378.3	7137.67	24583.6	62122.5	35629.2	22049.8	27669.5	10000.3	20502.7	31085.7	41160.2	19165.3	57241.7	42275.3	25460.5	19132.5	17629.5	23589.2	25620.5	20288.3	21968.5
Angiostatin	317434	292191	345883	322348	334810	372448	313091	292640	317066	313248	300094	322248	257653	204355	238691	187480	246767	164987	277748	328938	185344	218959	175960	240019	190426	141743	203711	203768	227869	157595
GM-CSF R alpha	31348.3	12675.1	14759.3	11190.9	15403.9	17559.5	21568.9	8852.74	12990.9	9032.44	6365.57	14073.1	11166	17307.1	10523.9	15961.4	9303.73	10466	11698.1	29512.3	8886.85	10989	13921.1	12933.2	5959.54	7736	10134.1	9571.96	22564.3	11952.3
Granzyme A	117390	19881.1	19443.4	17519.7	20532.8	20121.4	33532.9	22100.6	27421.9	16843.9	11170.1	22358.7	46573.8	38855.1	24421.2	25002.6	14606.3	15579	27650.3	37237.2	21713.6	37500.7	41349.4	24045.9	14165.3	14869.8	28224.3	18446	16340.1	21027.9
GREMLIN	182698	161970	106070	133624	153935	177837	131182	122567	126495	178187	143636	187605	257171	206184	144002	124458	121959	125764	112739	170489	194042	184595	133122	255578	120124	127942	191742	110190	170071	195865
GRO	269692	32040	38243.1	25606.2	42178.9	38398.7	65523.8	31999.5	39900.7	24392.1	12161.3	45958.1	122994	63168.9	42085.9	45919.2	19550.1	28686.4	35248.7	76759.3	21822.5	77196.3	61923.2	35817.7	27647.8	31228.2	43185.3	29235.7	30861.7	37646.6
GRO-a	11933.2	26321.2	19374.4	11583	22900.4	42694	12100.2	10683.7	17083.7	16899.6	6895.47	19224	29292.3	20513.4	13114.1	21007.1	9545.93	14656.6	15126.3	28091.7	7160.34	30785.4	28003.4	11973.9	12360	13019.5	12871.1	15295.6	13737.1	13765.3
Growth Hormone (GH)	164483	20095.5	19635.2	25973.7	23108.8	26544	37127.6	15982.9	24269.8	17341.6	3835.84	23630.7	29438.5	29741.7	45516.2	30982.6	20172.6	37830.6	46931.6	60607.2	17473.5	31214.8	34981	30697.9	22069.7	20756.1	28382.5	28769.9	47401.5	21943.1
Growth Hormone R (GHR)	74250.6	47805.4	75568.2	54395.6	72426	73485.8	53350.7	82464.6	72604.5	98595.3	41068.2	87629.4	61178.7	71588.3	63896.3	65011.2	49226.6	68402.3	82709.2	61386.3	62366.7	112711	46007.4	94509.3	43102.3	33364	52925.9	45163.4	91236.3	59401.6
HB-EGF	25350.3	40461.2	20566.3	28179.8	25286.7	33509.2	25635.3	22151.7	20293.9	31785.7	18917.8	39361.6	33123.1	19080.5	23736	19619	23954.8	21222	23619.5	35306.8	22170.8	27490.7	20068.3	30152	16049.3	20039.2	25585.6	25399.3	22511.4	17152.2
HCC-4/ CCL16	1465.06	1582.66	878.128	2792.48	1703.28	1450.01	1215.55	681.026	1499.98	587.115	1385.6	1091.38	807.62	1250.48	2627.91	92.7638	689.514	652.591	623.894	14336.2	676.98	643.985	476.979	834.548	1478.67	1544.92	558.351	739.026	1092.07	1712.46
HCR / CRAM-A/B	21215.3	6369.56	8197.39	5430.58	12361.5	16376.5	8048.86	3666.8	5740.88	5165.51	4153.08	8938.89	23938.9	14399.8	8513.19	7966.6	3687.6	7311.38	5144.23	21694.3	6027.97	11627.8	15897.3	13576.6	9118.54	6721.79	8726.05	12559.5	10135.1	8110.06
Activin A	101.365	106.11	50.2497	90.6283	165.715	106.193	219.371	82.18	318.382	109.952	1153.33	302.288	262.862	2225.5	601.074	7.34343	8268.14	1672.67	7.34269	26374.6	1323.46	2497.85	1299.64	3417.59	4425.22	10577.1	3166.22	2556.08	2002.06	4957.71
APJ	11201.4	2329.08	4971.78	3082.56	8557.66	3863.79	4673.64	1885.89	2878.02	2845.69	1706.21	7011.35	8799.49	2441.29	2903.49	2591.9	1076.07	3939.28	8317.44	5865.67	1355.18	3877.73	3127.09	11820.4	4018.08	2465.84	3152.07	2030.23	3618.2	3315.65
Hepassocin	35008.1	12636.5	10670.6	15712.3	19435.8	6112.14	21593.1	32486.9	13974.3	4176.56	3661.19	12371.5	9708.34	16565.4	9670.61	13492.3	37020.1	11525.2	9145.65	40682.5	6187.34	20128.3	19357.6	6160.28	14369.9	14148.3	8338.21	11780.8	17693.8	15468.5
GLO-1	2358.02	393.969	402.732	344.464	562.422	303.169	223.09	428.279	985.41	256.933	501.092	986.752	837.079	800.539	905.805	20.1938	399.277	355.329	635.1	666.527	289.06	516.848	649.64	417.71	479.364	1586.72	121.109	644.65	444.46	404.777
HGF	2960.3	930.768	1680.91	522.884	885.984	569.74	658.259	1256.2	858.706	499.341	444.936	1961.75	450.803	782.642	909.897	144.977	538.433	4384.62	467.86	7760.43	1092.74	402.848	367.239	925.621	1252.73	1982.85	1178.36	899.606	789.597	1185.62
HGFR	117187	20534.4	22751.2	16080.8	23480.2	19893.3	31563.5	23640.1	25430	14046.1	15880.3	24057.9	32277	29657.6	22372.8	22188.8	16225.6	20789.8	19432.2	21644.3	20665.6	43024.4	28003.6	15850.2	10856.2	13100.5	21947.7	15416.8	27057.7	9454
HRG-alpha	11493.3	14954.2	14783.8	14057.7	15508.7	15675.7	12716.8	13419.2	14061.2	13321.9	9000.44	13305.8	16111.5	20966.3	12052.2	11342.6	12440.7	12865.8	11644.2	20639.7	9486.91	18737.6	25646.9	13542.3	13359.9	15736.8	10742	18057.4	17050.8	8964.52
HRG-beta1	36162.3	17820.9	19054.4	7540.38	12115.7	14390.3	11170.8	9745.67	16665.8	9047.11	10562.3	13747.7	10389.9	12820.7	15334.1	16089.7	12248.6	6941.94	12695.5	22872.4	13599.6	16170.9	7527.53	12748.1	8206.29	8151.27	11814.6	10302.6	15258.4	9922.9
HVEM / TNFRSF14	4019.3	2146.44	769.294	1990.74	2897.08	3045.66	5901.44	1658.03	3138.94	1180.7	469.634	1393.51	5101.94	805.905	423.267	270.859	629.035	25.8983	322.5	5850.49	1.39353	163.237	337.286	17333.5	505.777	746.397	491.136	420.906	1.27644	223.343
I-309	8517.44	3252.1	3977.99	4356.85	15167.2	3821.65	2727.96	1914.2	2163.2	5737.69	3171.47	20552.7	3592.52	1804.59	3983.62	2993.54	2705.44	3726.26	944.624	11637.1	2083.85	4614.25	2853.01	4395.43	2963.67	6921.6	3333.36	1861.77	3946.31	2906.43
ICAM-1	2312.45	1756.27	3904.95	1278.24	4664.87	1716.82	3095.23	6317.01	2367.09	1048.79	1272.1	878.748	7462.42	2181.42	1456.51	2451.32	1708.91	1311.11	943.435	11655	598.253	502.159	13533.5	1140.82	1321.69	2321.09	668.904	8756.51	1174.01	3015.82
ICAM-2	45135.6	27935.5	16663.9	18134.7	7378.49	24693	13366.7	16491.2	25829.5	14000.2	15634.6	20875.8	13899.9	17257	18077.6	14269.2	18548.8	9981.07	15393.8	15565.4	14220.8	14863.1	7632.85	14728	8805.76	10907.4	17303.4	9400.93	19389.6	9062.32
APRIL	91036.6	175308	67213.7	63963.7	122290	56791.4	69476.4	67686.2	205161	60014.4	56927.9	69789.2	38234.5	49771.5	58250.4	40640.2	66749.1	41822.4	220393	80708.3	45180.3	49782.1	34101	45802.9	31275.3	35516.3	60851.8	43702.2	60891.9	35788.5
ICAM-3 (CD50)	8449.67	6668.91	8488.94	8030.31	6269.34	13874	13161.2	4081.13	7155.58	5534.77	5045.68	8366.79	5937.92	4860.35	7256.87	4570.12	4287.83	3164.44	3491.77	5516.25	4192.08	3924.52	1347.73	4005.39	2529.83	3504.19	5118.33	2036.69	4149.03	2204.29
ICAM-5	74135.1	84382.3	89525.1	117529	86245.9	88260.4	88147	61650.3	68508.8	117473	55170.1	95712.1	74798.6	44234.3	70073	46110.9	63895.1	55907.4	68768.7	80966.7	44590.9	67049.7	47232.6	55665.6	30351.4	36866.7	48996.3	60463.8	61580.9	29874.8
IFN-alpha / beta R1	348.141	440.988	326.886	499.83	544.233	399.564	613.403	364.009	257.52	358.569	438.289	358.869	378.154	690.866	690.78	160.332	398.519	625.166	394.67	3957.53	623.916	497.798	382.454	586.407	913.083	1611.19	439.969	2046.81	1113.18	392.452
IFN-alpha / beta R2	25961.3	14567.5	37374.6	14499.1	19405.6	24276.4	12844	11836.4	16873.2	17291.8	16949	25588.7	9332.64	24450.2	21681.3	15595.4	22027.6	11910.9	21113.7	16658.9	21629.1	21826	14593.3	18680.3	10948.8	15585.2	16453.5	13628.4	20203.5	16466.5
IFN-beta	1910.91	714.192	1767.5	993.803	1368.59	861.477	1568.34	702.805	957.788	608.476	1242.2	586.181	299.185	602.865	812.535	124.632	424.675	409.057	3772.95	7012.47	406.325	435.735	928.346	343.426	936.557	1608.15	173.61	515.835	563.245	656.551
IFN-gamma	162737	22288.4	23780.5	16595.4	32786.7	23623	35558.8	21329.7	30899.8	15307.4	10240	29344.6	57186.8	36187.6	25887.5	34807.4	12756.2	19328.6	30992	53007.5	19652.8	55741.5	48859	19811.6	17556.8	16890.3	22373.7	31234.4	23376.2	24580.2
IFN-gamma R1	7404.78	7041.42	7734.29	10254.7	9250.34	8223.88	9095	10196.8	8574.94	4131.96	4288.85	8776.08	5217.78	7441.63	7252.95	5093.58	6559.37	4685.2	6489.52	12964.5	4805.25	6206.37	3400.19	5968.59	4396.62	5191.36	4743.81	4121.75	7103.54	4863.15
IGFBP-1	1640.09	6839.02	1712.54	582.69	2656.03	968.245	1006.34	1836.72	878.982	718.358	850.193	3132.91	1086.93	2383.88	1688.49	1497.6	791.124	1369.72	1339.22	14044.6	867.511	2347.58	849.31	1673.92	2285.31	2047.15	2936.74	7154.26	3112.42	3949.57
IGFBP-2	1005	3440.11	3136.06	2302.82	1717.17	3198.58	2297.07	1740.7	1114.73	1405.24	883.007	1232.12	1195.11	1173.67	1675.08	20676.1	1229.48	2578.9	927.895	8912.53	1208.68	3647.33	883.717	2551.15	2650.76	6288.13	1365.53	1604.7	1777.58	4224.55
IGFBP-3	12164.1	10639.8	7364.8	7076.31	11027.6	11333.3	12851.1	8528.73	33960.4	7274.72	4272.1	9394.66	13130.5	17124.3	8675.16	7193.41	18641.2	15793.1	11211.7	9354.88	7703.83	37385.9	6286.48	6215.43	11818	6717.57	8396.8	12925.3	23083.6	6487.66
AR (Amphiregulin)	3321.13	2239.47	1204.85	2691.02	1877.42	2540.87	3138.98	2976.73	1914.19	1666.87	995.072	1960.01	4100.61	4376.05	2104.07	1101.53	2709.5	1766.92	2463.83	12453.9	2395.7	2250.74	3366.64	2383.89	3696.23	3093.84	2054.34	2824.39	3752.41	3166.67
IGFBP-4	3805.69	2879.73	1799.28	1598.33	4271.87	2447.32	2086.37	1401.74	6691.47	2078.3	766.635	958.65	1184.68	1270.46	14154.9	516.924	808.458	1614.75	1925.89	9099.77	733.54	2471.78	756.916	710.244	1244.28	2742.51	701.613	1042.88	1003.05	1400.15
IGFBP-6	11.4699	2777.05	2186.54	2844.28	2624.23	3990.59	3212.52	2114.21	5498.67	1703.39	389.848	2467.87	12961.1	6254.56	1259.26	805.842	730.929	110.664	3454.63	1196.6	110.653	1363.51	418.77	2080.64	1033.67	842.733	1738.22	13267.8	2934.88	782.262
IGFBP-rp1 / IGFBP-7	7507.58	9710.64	12046	16853.7	19124.4	15094.5	8969.54	6682.19	8927.22	6050.03	23188	12964.7	4243.83	17522.7	4684.17	2647.56	3490.21	5216.05	5566.72	14844.3	2902.28	4202.52	3019.32	3410.89	3659.3	8026.92	32311.5	3708.49	5711.12	4210.67
IGF-I	702.863	1232.45	1172.26	712.734	1838.32	2371.66	1375.86	847.833	1814.98	802.445	552.593	1345.8	2028.61	885.157	1101.83	595.823	1044.64	629.508	757.737	6171.09	597.537	491.384	1181.76	465.038	1323.26	1747.55	1395.72	704.958	1202.99	2766.62
IGF-I SR	470.174	746.993	355.358	571.442	1588.68	1232.63	939.944	423.762	794.478	1081.69	687.058	771.387	1039.95	1439.97	941.975	244.831	615.59	384.25	818.25	13563.7	610.45	1211.62	693.431	662.539	2102.55	3709.64	700.859	1245.98	966.856	3206.76
IGF-II	79309.8	130161	97366.2	56619.3	97630.5	97946.2	112122	117539	100736	119843	74915.2	150699	91033.9	70795.8	79327	48836.2	72558.2	77684.3	57524.3	77166.5	82928.3	71847.2	46147.1	73858.8	32384.9	53005.5	62545.6	52704.6	94083.3	52318.2
IGF-II R	6846.49	3578.11	2651.34	2048.58	3211.03	4995.89	2813.64	2704.16	4180.81	2374.12	2616.82	3325.96	3755.73	4819.94	4001.31	1834.82	2571.37	2473.26	2069.03	7979.74	3017.53	2116.17	5637.2	3292.94	2633.74	3506.73	2730.54	3356.75	6295.99	1594.12
IL-1 alpha	219033	27595.6	28980.4	19528.3	40248.5	28893.5	50474.3	28650.2	36678.5	20991.2	8247.45	27416.8	83158.4	52230.1	30903.1	52307.8	18852.4	29547.1	38968.8	74882.2	25166.1	82832	57629.9	28881.9	21420.1	26252.1	32527.2	29853.8	23900.3	33434.6
IL-1 beta	825.408	1331.83	452.884	492.912	2166.74	1246.81	930.13	391.589	856.1	449.187	347.167	457.219	386.496	873.988	361.243	455.827	555.897	2271.37	604.076	9004.51	848.893	748.857	262.975	337.501	982.829	3791.51	634.467	752.455	530.121	1015.05
IL-1 F5 / FIL1delta	7506.03	5650.44	6114.46	13568.1	12878	9162.98	10046.4	4339.79	6792.85	5207.46	5378.66	11239.3	8079.9	10054.4	9741.3	5829.52	8715.77	7459.6	6480.78	9818.03	9541.61	22716	5981.96	11400.9	5353.24	6231.71	7428.81	5792.52	6975.87	12744.6
Artemin	17644	4694.54	8327.36	5594	11375.5	12247.4	11364.6	3395.63	10003.2	9443.76	4153.91	19776	7055.18	8091.86	6179.71	3453.58	3696.33	6036.63	20503.8	17586.7	12778.4	6188.98	8918.65	6396.68	9286.14	3346.56	6820.32	7838.01	9125.32	5386.6
IL-1 F6 / FIL1 epsilon	12584.3	13371.8	20320	11562.5	28002.9	23119.5	12535.7	8729.98	12571.2	11213.1	12076.6	10365.5	15430.9	13404.3	16428	12001.6	13463.5	10718.1	12953.1	16035	14127.6	19000.8	7315.59	12615.3	6986.69	7438.45	14401.5	10452.4	16421	8552.48
IL-1 F7 / FIL1 zeta	1975.12	3064.78	1730.74	1916.2	4471.43	5277.82	1739.44	1611.86	1947.4	1467.19	988.891	7773.68	2206.16	2469.05	1550.74	1039.3	1009.18	3557.63	1736.78	2614.57	1405.82	3321.92	1157.93	2110.54	3822.61	1231.95	1023.7	2367.7	1624.97	1687.88
IL-1 F8 / FIL1 eta	1519.66	495.326	596.552	754.598	4289.18	1023.01	766.512	430.35	852.147	2375.8	829.025	878.032	747.788	756.701	1163.86	428.364	1591.53	762.444	1753.91	10942.5	577.832	656.018	637.467	24231.4	1768.32	3861.87	587.359	976.14	1161.88	1248.66
IL-1 F9 / IL-1 H1	6949.34	4324.58	4857.36	3210.86	6312.42	1571.9	4981.99	3963.46	5556.83	1597.67	3719.7	12778.1	3966.43	4174.95	4123.55	2587.93	3264.35	3527.82	3298.37	5516.03	3333.69	16101.8	2855.75	3349.6	2498.94	5767.05	3869.7	3475.95	10659.3	3089.2
IL-1 F10 / IL-1HY2	130621	38159.3	47051.5	37275.6	35645.5	62131.9	47894.7	25286.2	42096	43235.2	62345.2	102200	49713.9	28827.1	29011.6	31843.5	33157.5	19719.5	27176.9	35139.8	34083.3	39253	19706.7	30534	16645.1	24873.2	46175.1	31507.3	37837.1	27272.9
IL-1 R3 / IL-1 R AcP	16707.7	11947	8876.01	11767.3	8105.48	10576.4	9432.97	9167.45	9874.47	9357.41	12463.2	14461.7	11023.8	10884.9	12356.4	10149.1	8853.81	7916.22	8441.13	12589.6	8690.27	18248.5	7904.09	10741.8	10957.7	12549	9689.69	9342.97	10922.6	14054.7
IL-1 R4 / ST2	1559.47	2561.72	1958.55	1394.11	4903.83	2572.72	2594.56	1219.16	8877.82	2518.42	2185.76	2782.48	1169.2	1398.86	2989.98	850.907	1721.36	1287.4	1896.6	9166.58	371.194	1397.45	1665.31	671.987	2467.87	4199.31	3169.89	226.872	2080.16	13681.1
IL-1 R6 / IL-1 Rrp2	80927.7	7176.74	8096.58	9583.84	9207.19	10619.8	17856.8	8132.95	9022.82	5867.87	2725.58	10414.8	14454.1	12705.1	7288.52	17083.7	7569.38	8748.96	8467.86	33608.8	4022.78	12683.5	24073.8	4852.85	11340.8	8987.02	5841.79	7243.7	17535.1	8851.18
IL-1 R8	108282	15734.6	21557.5	16206.3	10653.6	11113.9	20976.8	16791.8	18150.7	10564.1	12006.8	19959.4	6906.71	16316.3	19946.5	13722.1	19139.9	11132.4	13488.7	16101.2	12320.6	12983.7	6416.46	13755.2	7462.05	8589.65	17439.5	8059.03	17763.6	6148.01
IL-1 R9	18120.9	38746.6	16915.4	16483.7	27631.4	24400.7	17315.1	21102	29832	21919.5	19487.5	32659	16034.2	19867.7	20275	15497.6	24982.9	12074.2	17898.4	15988.4	16133	18832.9	10762.9	16432.9	11986.9	12424.4	18337.4	12149.1	19899.6	12563.3
Axl	11500.9	1720.8	1607.41	1402.04	4410.36	2422.92	4639.79	1601.06	2827.64	1986.44	1321.44	1784.29	8441.48	5496	1168.3	838.209	1516.14	1862.33	3708.92	24279.8	1280.75	2931.97	2832.52	2130.18	4119.2	5192.74	2048.74	2693.84	3735.98	5448.79
IL-1 ra	34046.9	217048	65170.6	24276.7	30374.1	30009.6	30419.2	35066.4	103339	40414.8	13479.3	29511.3	58652.8	68192.3	72233	49635.3	83127.9	46708.6	87451.9	89156.1	41314.4	59443.9	65882.3	66847.6	47351.4	42237.8	81312.3	65932.8	75538.3	60454
IL-1 sRI	31184.1	3718.48	3917.81	4288.26	5684.5	6061.63	9258.7	3923.81	4794.35	2746.29	2391.89	4006.92	5832.26	11152.1	5672.18	3707.19	4105.27	7915.81	5314.99	26751.1	3112.38	5491.2	10338.1	7330.48	5974.43	5370.43	20044.8	5566.63	6048.32	5005.21
IL-1 sRII	1246.59	1108.08	837.044	705.265	1985.06	1647.96	2643.07	1002.68	1555.44	742.56	821.253	1132.47	1999.49	3353.11	1922.39	1164.32	1246.88	1482.1	1265.84	2477.86	1224.87	1691.61	1611.07	2260.35	1479.47	1299.54	1775.49	12709.2	2169.29	1253.98
IL-2	212106	25138.8	27336.3	18791.5	32301.2	37588.4	46322.2	25365.2	36497.7	18643.4	9944.99	30541.3	93697.3	53433.6	26243.3	43995.4	16082.2	26594.9	31313.1	61766.8	26458.9	81502.9	46237.7	28605	19852	24467.5	31660.1	29734.6	21380.3	26099.2
IL-2 R alpha	6569.4	18994.3	10595.6	5236.24	12924.7	83263.6	9142.27	5686.06	18268.7	3664.57	1614.41	8712.44	4747.73	30353.7	36447.9	2693.91	3980.68	10873.7	2428.57	19396.5	2768.23	7291.35	10087.1	2739.53	6325	4723.12	1804.61	4701.51	7459.59	7688.1
IL-2 R beta/CD122	89494.5	6320.79	10815.5	6045.57	8469.51	8912.31	13917.5	6023.57	9304.46	4001.75	2790.04	8960.41	9201.94	15567.9	7612.42	17603.3	13175.3	10395	6326.72	60788.5	4434.94	25868.4	19698.1	7308.69	14562	15258.9	7366.66	13340.9	20278.9	14448.4
IL-2 R gamma	18874.7	3275.81	2706.82	2829.17	5159.59	3968.69	8263.5	2430.68	4409.51	1772.91	2055.55	5261.65	3721.69	8496.71	4013.35	4907.18	2128.99	5404.16	4231.52	33703.8	3497.38	5236.06	10248.8	3604.19	6475.53	8156.82	4057.58	7705.37	11577.4	8243.94
IL-3	2235.94	4299.6	3761.41	3366.24	5216.45	880.306	6725.52	3007.94	4554.82	3055.04	1185.43	3075.63	4018.26	5837.68	3298.03	5516.51	2195.54	3618.88	4321.98	13338.3	2434.91	8283.3	7481.38	3102.51	3811.84	4286.17	2203.81	4963.26	4904.1	3836.87
IL-3 R alpha	4418.76	3252.55	1627.53	2481.21	3671.24	4261.6	1880.98	1501.69	2498.1	1195.08	872.021	1833.44	1326.35	1652.18	1564.53	692.071	989.064	2436.33	5285.15	9144.32	883.868	1296.4	713.792	1226.75	2113.09	3491.89	672.983	1067.52	1977.46	2327.07
IL-4	23639.1	16291.6	19496.8	18698.8	17172.7	6293.97	14045	24390.8	14636.2	13132.2	10407.3	18130.1	15483.5	10721.1	12311.4	11185.4	11984.6	7510.2	12323.1	19377.7	12192.9	18979.8	6830.38	6034.32	7295.45	8322.86	9245.08	8673.44	15056.8	7089.42
B7-1 /CD80	98.7784	414.046	797.45	188.786	267.142	249.165	280.194	70.1006	390.41	144.27	2221.87	362.251	211.809	1221.42	29.0084	631.225	1093.73	1076.79	301.54	16263.8	974.807	1896.87	7148.5	1444.76	2718.36	4926.31	3102.19	1534.06	1314.51	1726.76
IL-4 R	181342	221874	143919	240825	201547	124115	287550	346427	261390	246229	158591	223222	120542	93930.7	150661	87738.6	160027	94106.4	161144	165643	105058	144195	48330.6	127558	90151.7	37385.4	115214	65630.8	117284	62779.3
IL-5	142813	24310.7	25958.7	16137.3	20792.1	17620.6	34626.2	28814.4	29280.8	24215.1	9523.31	22903.9	87895.7	24929.2	20839.4	29374.4	11822.1	24009.4	33451.1	48414	14993.2	48939.6	43279.7	18647.2	22069.5	16700.3	25714.9	16782.8	18997.5	22130.4
IL-5 R alpha	5182.37	3060.08	4206.47	1730.96	3651.96	11594.3	5113.29	2121.83	4733.46	1972.42	1851.69	5230.29	6313.25	2507.27	2640.03	3560.83	1315.36	3804.85	1127.22	14969.4	4331.26	2178.95	1248.38	1008.55	2929.96	4813.66	1552.15	1671.6	3732.23	20490
IL-6	216483	21075.4	27821.3	16315.6	23250.4	25154.3	37604.4	25394.3	26998.5	20729.4	9065.81	33035	84562.2	45560.9	22200.4	35115.6	13478.2	21355.3	25463.8	48046.8	19191.1	63451.6	45443.9	22377.9	20589	20881.9	24643.2	21333.1	18703.2	24060.6
IL-6 R	3316.66	6328.75	18552.4	5494.6	10993.3	9989.72	4181.6	3204.55	4149.28	3838.37	1990.14	5210.98	2288.37	3772.85	3057.49	1897.14	18646.1	2486.58	1495.2	14906.5	2097.82	1901.29	1461.2	5150.4	3208.05	4440.55	1907.17	1566.42	2422.09	1850.36
IL-7	226009	24200.2	32955.6	19685.6	32502.7	26881.4	48811.3	43324.2	34167.7	41789.8	13061.3	41669	128442	44942.2	30704	46747.9	19001	32795.2	43959.6	73818.1	29899.7	80177.2	69514.3	37427	28365.9	26342.1	41563.8	35615.5	29445.7	38380.1
IL-7 R alpha	20657.2	35486.1	17259.3	27337	44153.7	50856.3	11885.9	12699.9	23971.4	14479.5	10865.7	17984.4	8721.05	20590.5	26802.6	13744.1	19171	13464.1	33221.3	32090.8	10973	17114.5	7754.79	14519	13823.7	9022.45	15242.4	17987.5	17465.8	16939.3
IL-8	178145	19637.3	22241.8	15565.5	26087.4	22722.7	36340.3	20780.5	26442	14327.9	7885.72	24652.6	73956.3	42671.4	24142.8	39819.6	14568	23354.5	32306.6	53470	21008.4	73183.5	52418.5	26324.3	20263.4	22510.8	28295.3	29569.8	22888.5	26706.4
IL-9	46449.8	8193.45	10160.3	9146.44	18190.5	12454.2	16344.9	9489.05	9834.78	11520.1	8455.84	10969.2	11189.3	9965.47	9647.46	24663.6	5840.36	14461.9	16084.7	34613.3	5811.95	19055.7	13213.2	29549.7	10880.6	16672.6	10515.4	11143.5	9040.48	11645.9
IL-10	200959	21186.1	22127.5	16070.5	27891.2	35737.1	40399.6	27470.9	31923.8	16749.5	9800.91	28492.6	68994.7	39524.8	61820.7	40000.8	9955.76	25768.4	26159	55491.8	23272.9	90894.8	47352.6	23651.5	19351.8	23461	19903.2	30462.9	26371.8	30569.5
BAFF R / TNFRSF13C	164.8	78.8511	88.5717	103.174	83.0151	19.4554	146.978	80.4907	114.012	14.3545	3.84159	1011.89	5.66065	273.121	2796.34	5.87522	242.884	898.513	1754.84	8865.36	1444.94	1174.73	2364.67	3072.94	57.9478	6284.94	2174.94	1840.3	2068.64	4.36174
IL-10 R alpha	30129.5	2209.65	1939.63	1990.87	3000.68	3503.27	4487.4	2803.04	3518.16	5809.03	5876.66	4365.23	8439.19	2123.55	2355.46	1620.77	1044.03	2184.32	2338.42	31040.2	2315.96	1673.16	3348.53	2955.98	9670.39	7050.58	2591.59	3809.24	3051.77	2727.84
IL-10 R beta	10500.2	2749.2	1820.3	1718.11	4579.21	2577.88	3496.55	1756.29	2661.99	1449.76	1823.94	3920.48	4442.63	3995.53	4939.3	2235.6	1895.45	3666.21	3310.32	25433.3	6025.1	4762	5593.94	2420.65	5297.97	9289.3	5310.8	4856.15	8961.49	7230.49
IL-11	8099.06	830.505	1001.72	902.141	1507.39	1209.99	1991.89	688.734	1198.93	699.137	1682.82	2756.1	2834.99	1996.31	2236.71	781.443	4874.47	1231.7	810.785	1290.52	960.586	2163.15	4717.3	2064.24	2967.2	867.977	4522.73	10620.2	3287.58	2387.62
IL-12 p40	10116.7	5964.88	6151.82	6722.47	11189.6	6920.29	6675.73	5690.14	10421.2	3700.35	5188.64	5906.38	4279.15	6167.57	7358.95	4802.17	4779.27	3665.44	4496.14	10147.8	4596.12	5297.97	2574.36	4714.85	2276.17	3697.58	5658.17	3500.58	5047.22	3700.61
IL-12 p70	6937.66	2813.44	3282.4	3672.59	3677.65	1894.55	2144.75	2402.35	2747.95	2223.76	1711.61	3331.03	3705.01	5009.81	3117.37	4199.59	2127.85	4612.05	3042.55	13047.2	2601.45	5519.34	7573.22	4787.1	4221.09	5720.71	2707.65	4755.94	6056.33	4583.34
IL-12 R beta 1	13310.3	3451.74	3952.13	4833.71	5603.02	4368.54	4923.36	2644.09	3398.48	2662.95	1651.36	6299.53	4142.33	3233.54	4603.36	2640.27	1942.91	3698.53	2441.78	13780.2	2636.55	3479.98	4177.15	2802.08	3041.84	4749.5	2466.16	2266.88	5328.43	1574.59
IL-12 R beta 2	69256.9	27517.8	37358.9	25577.1	25173.5	35621.6	26400.8	20758.6	33340.9	35819.6	28661.8	43004.2	23545.1	31477.8	35120.3	23339.9	36679.9	13264	29826	25496.9	26379.1	30499.4	19855.6	24096	16928	15487.2	29234	18222.7	30376.8	19002.1
IL-13	306178	35239.8	42425.4	26734.4	35257	56216.7	65995.6	48248.7	43603.1	47931.3	17987.2	45272.1	261536	49927.2	36033.1	54592.5	19580.4	26660.5	40465	83895.9	24357.7	86878.2	55342.4	32500.2	31954.1	29743	41091.7	35422.4	31242.5	40645
IL-13 R alpha 1	34348.2	14386.8	9938.81	8008.36	22072.4	25403.2	22053.1	15537.7	14090.7	29733.2	8288.64	22248.2	23589.8	17446.4	17457.8	8719.28	9751.39	12866.9	13491.8	32279.6	8367.97	13629.9	9127.99	30922	10432.3	8970.07	16840.3	14829.2	11094.6	11959.3
IL-13 R alpha 2	236.552	795.335	473.972	1012.03	1044.74	1361.93	1406.22	667.727	751.774	512.023	526.765	425.736	600.064	767.482	1121.96	392.892	728.903	569.229	318.642	7496.52	579.919	385.034	459.062	589.499	1137.08	1617.2	793.229	585.616	750.445	1039.3
BCMA / TNFRSF17	16625.6	9909.73	11865.5	16583.8	14290.1	11970.7	9641.11	11618.1	13608.7	9080.61	9252.76	22840.2	8612.64	12807.6	10541.4	7699.82	10679.9	9148.15	7011.04	15468.3	7459.77	6605.54	7126.02	14393.7	11630.6	12558	6550.25	9225.81	13096.2	9447.78
IL-15	107076	17981.9	25378.5	16326.7	24817.1	20425.8	45488.2	17927.5	23664.1	15522.3	8757.91	33622.7	27374.6	41817.9	22917.8	39598	16173	26204.5	26693.4	57354.9	18109	73471.7	46061	22906.2	20138.1	22005.7	26613.4	27386.5	22365.2	25364.9
IL-15 R alpha	14993	27174.4	7645.63	9384.27	34352.5	20477.1	13718.5	11043.9	19485.2	15498.8	14422.4	22307.2	12187.8	15471	17648.2	12388.1	15389.9	8898.95	11926.4	15135.7	12737.1	17042.3	7156.01	14896	9805.21	10660.5	14785.1	9642.14	14953.4	9745.22
IL-16	587.935	254.599	2367.87	323.344	2319.93	994.376	397.516	326.239	734.575	252.304	314.106	339.199	425.747	894.406	742.041	157.879	474.47	802.045	323.079	17563.1	664.714	1142.45	422.669	263.077	979.338	2608.37	392.068	585.648	680.317	757.062
IL-17	35520.3	4057.56	5107.02	4722.32	9366.06	5775.65	9017.48	3771.88	4634.34	5206.4	1722.51	20940.6	2836.66	6191.06	10386.6	10761	4731.85	5370.67	5623.99	7108.31	8303.89	11972.1	3459.02	8684.71	2824.86	4277.19	10032.3	4345.42	5629.7	5190.53
IL-17B	3426.46	3236.42	4660.31	2401.88	9181.48	6627.05	2387.18	2524.15	3063.83	3069.74	1485.56	5792.54	5182.77	4923.04	4441.12	3778.79	2919.38	2099.23	2782.39	7379.3	2367.46	7676.8	2167.54	7396.54	3681.23	1971.92	4023.58	5630.37	3194.64	3171.89
IL-17B R	53238.9	7463.32	8252.01	5993.31	12265.3	14603.3	12852.7	9398.34	10561.4	5713.01	5695.59	19684	20392.8	10348.3	8235.02	6760.09	5693.1	18667.7	7587.17	18084.2	6224.65	11060	7183.25	20241.2	7471.1	24279.5	12801.6	12269	13456.9	5017.54
IL-17C	2762.54	4277.01	2262.22	3311.16	6547.6	3292.72	2342.73	4312.15	9307.04	3357.1	2871.73	7760.63	8553.81	2267.99	2567.51	1255.06	1955.08	1535.05	2175.17	3477.37	1925.99	2568.72	1178.41	1632.19	2114.57	2794.8	2492.26	2922.45	2310.13	2606.24
IL-17D	13284.3	15880.4	23811.3	11173.5	20479.9	21253.5	9136.99	43101.8	40894.9	16268.2	18952.2	21593.9	16756.2	13911.3	15877.5	14046.7	20753.4	9238.85	16203.2	16482.1	18759.9	18111.3	9260.13	14299.5	8580.36	8195.21	13488.1	11686	15509.9	10235.9
IL-17E	2742.79	6180.96	1484.92	1390.08	3409.83	1447.14	1478.78	2799.43	1958.19	2631.56	1073.53	1967.74	4169.68	1609.21	1820.22	935.841	3258.03	1377.54	1313.73	16792.1	11218.8	1178.01	1961.85	1287.56	1881.55	4462.85	1236.43	1851.79	1508.11	2118.76
IL-17F	60399.3	18037.2	26468.7	18346.5	32215.9	25479.5	17418.4	52962.5	68477.8	20369.8	20589.6	35150.7	24774.7	24280.3	34348.7	19861.5	30069.8	13555.5	21316.8	23001	23740.9	16616.5	15842.2	28976.5	7581.28	11771.1	24008.7	19432.2	23367.3	15420.1
BD-1	112976	38598.9	38566.5	37138.6	49858.2	38952.9	41705.5	39471.9	32922.6	38408.4	46033	42355.5	25481.3	36067.3	36240.1	30958.1	32271.9	40005.9	28918.1	51712.9	17431.2	28449.7	26100.7	46848.3	33457.5	31084.7	35361.6	23569.2	35872.6	36415.9
IL-17R	21132.1	9009.06	10002.6	14979.8	18352.9	10922.1	12292	27174.6	33930	11264.7	10003.9	15046.8	10566.8	10413.4	12104.7	7788.73	15250.1	7336.47	11544.8	21390.2	9795.68	11278.8	6231.44	9518.1	6479.2	4907.5	9456.4	8400.66	12884.4	7797.14
IL-17RC	57821.4	39138	96318.4	33826	35683.1	37680.3	26456.4	65621.7	73097.3	33040.8	42773.6	61886.4	39017.8	34621.1	42926.1	38316.8	41368.3	18289.8	40861.1	36208.9	40357.7	42640	26454.7	39880.2	18785.7	21084.7	35085	30630.2	46532.6	23296.1
IL-17RD	120626	109222	147986	102169	103666	80790.6	102557	90948	153630	67316.6	82188.9	103232	60983.5	79732.1	86241.2	63843.5	85579.5	54403	85866.2	63834.2	56349.2	73076.5	40498.2	71667.2	34852.1	40685	78859.3	50325.5	70173.1	43568.1
IL-18 BPa	4289.78	1497.16	5933.38	1788.86	9030.72	6410.82	3901.66	1565.52	3792.44	2611.44	957.691	1770.27	1297.68	3889.76	1895.1	9304.4	2580.22	3477.27	4334.66	17217.4	3077.37	7052.27	1783.53	845.477	3402.91	2385.57	1533	2457.17	2489.04	20675.7
IL-18 R alpha /IL-1 R5	694.721	510.324	337.445	380.463	1301.28	890.618	1069.89	372.029	2238.26	523.35	424.299	255.326	483.262	1273.03	575.903	268.838	431.437	969.975	768.136	9916.72	641.586	160.819	497.708	414.267	7188.39	3092.76	508.455	732.815	576.355	638.071
IL-18 R beta/AcPL	2708.35	2025.75	1243.27	2577.4	8222.52	3376.05	4808.84	4942.13	3015.66	1217.83	586.818	2040.71	1342.04	1633.23	1680.45	1101.98	18743.2	8808.04	984.516	14488.6	1534.17	2635.52	1359.95	1573.61	2579.78	2350.2	1080.21	4590.62	2398.03	5235.78
IL-19	44601.3	57109.8	35594.7	39297.7	55618	89477.1	46724.9	35752.8	36524.6	53282.5	44982.1	47997.7	40389.2	44149.2	46365.1	33095.7	47350.8	28380.6	42854.7	31303.7	41221	52128.7	21715	31428.1	22192.5	23337	34354.3	30270.9	46412.3	27681
IL-20	47938.1	21166.3	22123.1	17810.6	39500.5	60318.5	38858.4	37040.7	19437.5	21012.6	19882.7	21297.7	19942.1	21527.2	18835.6	20922.8	22675.3	13588.1	19903.9	35057.4	21906.3	22019.3	10069.7	7056.72	12914.2	11548.5	7053.61	20874.4	19224.4	13240.2
IL-20 R alpha	40605.6	10435.8	10259.2	10305.9	13741.3	12794.6	17770.8	7594.16	11690.1	9367.41	8049.24	14637.4	11000.7	12013.9	11090.3	8891.12	9155.91	7809.73	10451.4	28971.8	7949.94	8551.64	16725.2	9482.32	8197.02	9424.01	7225.39	13278.8	11947.7	9644.51
IL-20 R beta	27363.6	12249.3	17345.5	14300.3	22387.3	12816.8	11076	10069.4	12108.2	11268.1	8490.24	14704	8934.82	11345.3	11280.7	8227.84	10314.2	6607.72	11642.3	10565.5	8275.11	8788.18	3901.51	6464.39	4315.52	7181.96	10040.8	8569.7	8812.85	5355.42
BDNF	45337.2	76057.4	27410	48904.6	46737.6	37458.7	47356.8	34736.4	36085.3	33330.9	22200	47905.3	44842.8	21111.4	30740.7	23058.6	19820.9	31983.7	30818	57364.2	20226	24474.1	16222.4	40642.7	18356.6	27389.4	22834.9	24697.2	46795.6	14810.8
IL-21	130519	18413.4	20805.1	15524.4	20585.9	17344.1	28360.7	21262.8	28580.3	15611.8	12275.4	25752.9	53507.8	40569.5	22954.1	24888.4	15909.7	16956.7	23594.3	25858.2	19914.4	51105.3	44054.2	21860.6	12524.9	15513.9	26030.9	27830.6	24487	17850.7
IL-21 R	3902.89	4253.85	8683.18	11332.4	5760.6	7510.7	5384.05	3751.51	7895.6	4659.64	3742.63	9249.3	5345.09	5854.97	7156.71	5064.97	7996.6	5002.57	5705.11	16204.2	6016.3	5662.34	6990.14	6766.99	6003.6	7747.49	7727.56	7566.52	7530.26	5375.77
IL-22	8059.8	21102.3	2591.43	4961.97	8467.98	8011.47	5963.04	6246.11	6942.99	6338.09	2549.64	6914.7	3773.07	6437.74	6320.6	6585.62	7193.4	3749.95	6934.84	7273.87	4940.22	5537.02	2342.73	4732.46	2779.1	2579.24	6967.2	4066.64	6076.94	3173.87
IL-22 BP	1082.22	275.822	549.493	207.603	614.275	1053.95	457.3	282.56	393.038	404.671	327.035	580.195	361.649	1040.53	796.151	81.2323	803.895	405.419	416.347	9735.63	605.767	160.165	346.657	295.453	1708.95	978.652	4143.98	788.77	2656.8	676.242
IL-22 R	5727.6	11314.8	5589.25	2894.95	10844	6916.37	9789.55	3757.23	10465.8	7464.86	3205.79	4375.98	5910.8	9926.8	4795.44	4488.75	6157.15	11250	4228.18	21693.7	3266.03	5156.04	10253	6961.82	7065.59	6934.09	5420.69	5399.19	5272.17	5295.57
IL-23	50506.1	53140.8	93200.6	19886.5	30424	28579.3	44892.4	31105.7	39879.1	36742.4	51792.5	49309	37307.8	27260	32305.4	26948.3	23592.3	18358.3	20251.8	22146.7	24136.2	27616	13045.4	25460.2	15868.7	20487.4	29540.3	15141.2	27384	17103.5
IL-23 R	13320.4	17081	17544.2	12932.3	29527.1	20670.8	15048.9	9975.45	27488	11808	10274.6	15104.3	20819.2	9479.95	8727.83	6853.74	9802.71	12698.5	7268.48	8662.48	6182.02	7853.78	3879.23	6617.21	4524.1	4774.59	9581.99	11132.2	7507.69	4822.12
IL-24	4391.78	4888.08	3713.83	4437.34	16158.6	9143.21	4399.68	3554.69	5957.63	4445.19	2787.3	9859.66	4511.71	6600.05	5652.29	3557.38	4366.17	3370.91	4318.54	4655.79	3209.97	5491.18	1921.6	4499.44	3408.81	2690.56	6125.14	5129.54	4589.94	3636.32
IL-26	9304.54	8291.51	5067.43	4361.56	16334.9	15636.3	5629.12	9433.35	10998.3	23997.6	4193.23	8452.72	5533.68	9724.13	13014.1	7182.74	8362.06	5841.42	8473.9	7056.6	7104.75	6096.95	2949.66	7049.39	4651.67	4504.52	9316.26	5991.56	10467.8	3119.73
IL-27	33526	20890.4	13286	13910	18341.2	21288.2	12528.3	16487.2	22391.9	14728.3	14527.2	18261.5	15466.3	14581	16465.3	10866.9	13893.8	8236.38	12319.5	13726.6	12457.7	13460.6	7037.84	9674.17	6108.43	9192.05	13139.6	9554.51	12886.9	6563.8
Activin B	1207.18	209.784	396.686	554.519	724.076	100.358	583.486	223.875	192.702	326.096	732.441	714.904	1046.15	890.223	353.634	5.86969	857.048	3076.06	246.521	12003	666.687	577.011	382.228	1378.4	2368.28	3013.59	699.388	720.35	2862.88	1550.5
beta-Catenin	163.377	68.5245	65.7853	68.629	186.113	48.6961	86.0235	42.2677	34.6645	44.5089	753.4	2205.35	284.605	1214.85	4.15324	6.29268	1011.57	1246.76	6.29206	951.344	133.472	655.259	978.993	1183.04	1549.06	1376.38	648.637	1261.95	202.513	686.187
IL-28A	10474	9970.09	11045.2	7563.91	22669.2	21765.7	25657.1	10785.5	12835	9179.38	9973.3	15113.2	11287.9	10408.2	9881.54	9240.19	10065.4	6051.39	9649.17	13628.8	9671.15	9709.71	4423.78	7259.6	3849.95	6131.16	11304.8	7473.41	11030.9	6587.47
IL-29	9810.27	8933.13	3623.5	7980.48	19754.9	6942.91	6708.58	5962.37	6589.48	9545.5	2613.95	11653.3	12092	4621.87	6563.87	3529.5	6413.41	5709.71	9869.91	12983.8	11794.8	6558.67	4197.07	4421.59	4159.81	8373.77	3532.07	5897.15	6681.44	6270.59
IL-31	6047.74	1710.61	1745.33	2804.19	1434.52	1141.32	1510.63	2715.33	2568.53	723.575	1440.72	3293.85	2342.25	3249	2680.4	377.961	1867.33	858.864	1050.87	3446.66	1199.01	1586.56	2043.82	1347.48	1422.01	2388.17	909.515	2536.68	3032	659.968
IL-31 RA	4544.6	845.071	881.947	543.779	1239.37	1408.17	987.539	702.758	2137.85	475.799	755.865	1709.35	1449.76	2255.34	1633.98	325.344	1122.31	527.499	770.373	2964.69	916.51	944.052	1619.76	1238.13	1295.03	2095.15	634.507	2070.28	2105.97	352.473
BACE-1	1487.8	510.387	483.805	520.785	838.338	2072.02	1092.39	566.559	601.747	465.08	366.026	558.694	502.652	537.296	543.324	257.949	259.149	401.721	428.749	7549.42	384.865	241.315	353.776	252.224	582.8	1282.76	149.214	578.129	640.25	387.022
FACX	7340.81	27148.5	4284.1	6029.64	6117.36	4232.32	4327.82	2970.8	2936.98	5526.88	1607.41	3596.75	3409.86	3759.23	3834.92	1540.18	1372.83	1657.14	3025.33	8548.25	563.722	4045.53	636.811	725.408	2000.49	3079.35	1139.49	2566.55	1380.6	746.893
Insulin	2885.73	3084.04	2207.11	6882.82	1639.8	3990.69	4318.98	2527.84	3368.08	984.761	1738.03	2613.2	3970.54	5447.48	2640.39	4009.62	3006.75	3028.93	3055.95	5270.22	1685.48	6776.01	7168.03	2702.45	3051.62	2787.75	1985.43	3865.51	4386.33	6620
Insulin R	50657.4	8894.19	9566.12	6382.31	8536.32	7488.89	14715.2	9824.94	11569.9	6794.81	5729.75	8538.37	17828.7	69554.6	45535	51908.5	19043.3	21322.7	16422	31910.9	44369.8	65147.2	62808.5	52378.7	33346.9	35919	41636.7	44455.1	45272.1	56334.1
Insulysin / IDE	26862.3	18148.4	16623.5	9118.82	8942.71	16763.5	22481.4	16694.3	15720.7	17020.9	13077	13846	13696.1	9838.85	10684.1	6034.84	10337.9	5990.39	6480.58	8255.59	5866.7	6018.29	3478.31	4837.83	3614.61	5272.28	9567.34	4555.78	7889.09	5410.49
IP-10	19013.7	26644.8	8416.62	10121.5	28877.4	21652.3	32491	10630.9	18759.2	11157.4	9921.62	24563.9	15747.7	13909.3	18336.2	14194.7	15015.3	10484.7	10166.1	19791	11665.2	18727.8	5941.14	17956.1	9739.67	11817.5	14667.6	8811.36	16911.8	8459.45
Bax	11767.9	14720.5	13156.4	13035.6	15062.4	17858.8	16465.9	11164.2	13087.2	15081.4	7742.55	14977.9	13992.4	28607.9	20994	13223.8	15604	18322.7	9814.64	37648.5	19379.8	18778	23403.9	20754.3	17314.8	19757.3	23627	22644.2	23114.2	22141.8
I-TAC / CXCL11	68336	189845	69063	54817.1	86945.8	59900.6	62516.5	71135.3	108362	47098.2	55361.7	141899	114556	55138.7	74419.5	38690.4	58090.7	52056.8	89094.4	66230.6	35710.1	109143	46969.8	70546.4	49157.7	74068.2	65031	59366.8	95148.3	52951.4
Kininostatin / kininogen	37177.5	35037.7	44642.1	33667.1	22234.3	19540.9	24077.6	13987.5	27529.4	22320.5	29408.5	49446.6	35851.6	25489.4	32943.2	12888.9	25071.6	14565.2	15542.1	14796.4	18301.3	25735.3	20150	27025.6	18656.2	18873.7	16061.7	21328.8	26474.6	10902.4
Kremen-1	46616	23297.6	27568	22385.5	35426.5	46410.7	55681.6	18960.8	21928	28209	15955.8	31463	17953.2	23505	25150.6	24792	26966.8	14159.1	21500.1	29047.9	24364.1	28908.3	12582	19066.1	9138.11	9379.71	20476.1	10120.6	18709.9	12637
Kremen-2	18029.9	16153.3	28623.3	15904.5	27197.8	19035	21983.6	17090.1	15453.9	36477.4	13882.9	23001.8	14660.6	15501.7	17489.8	9430.44	10603.6	11208.9	10407.4	13913.2	9356.18	10661.7	6600.83	7701.33	6744.72	6717.04	17682.7	8904.3	8341.75	6304.86
Latent TGF-beta bp1	2972.88	7978.58	2505.48	6015.88	8382.86	7855.25	6436.85	5357.36	5351.12	6534.57	7729.36	5755.38	7256.94	4934.16	4959.54	3077.42	2792.14	2694.04	4264.01	16102.8	1940.88	2909.82	2570.48	7539.5	5045.62	5994.19	7671.74	7792.64	4529.54	6034.41
LBP	27510.4	20078	12683.8	12598.6	16974.6	15579.6	12638.3	16751.4	14723	15886.7	11247.4	16541.7	10569.1	10931.9	13720.2	8435.04	9883.69	8422.5	9099.01	12849.1	7753.46	7925.9	5308.55	9036.95	4833.8	6379.02	9953.97	6876.83	9596.91	5751.32
Lck	3858.75	4152.54	3030.95	2836.57	4671.94	3356.62	3889.62	4008.78	3423.29	13147.7	5702.66	3922.11	4328.81	5389.81	4096.9	5992.9	2849.51	2679.03	2508.79	1511.31	3071.03	3906.45	2369.68	9323.78	2302.53	2431.54	2909.93	3480.38	3006.95	1555.81
LECT2	12286.9	3153.78	3225.34	2468.26	4563.28	3236.54	3375.28	2689.95	4982.22	2069.96	2365.58	4719.47	5189.39	7809.91	2600.18	3878.23	3951.36	4217.11	3752.98	8597.63	2745.23	8554.26	11682.6	3954.62	5020.51	4314.63	3134.94	7178.96	6083.81	3345.91
Lefty - A	28048	34139.9	13475.9	15082.5	27016.9	21215.4	20430.4	27768.2	21992.8	27217.4	19662.6	52424.5	69999.4	16221.9	25651.2	14863.1	20285.4	14638	20779.1	30488	18291.1	19535.4	14931.2	21404.7	24558.9	27565.6	64831.9	36916.3	33045.5	33553.6
Leptin (OB)	967.253	559.674	655.044	774.85	1609.18	3530.18	899.702	632.522	1284.7	257.762	340.178	380.795	226.277	479.332	388.867	197.154	6629.79	536.337	289.525	5406.71	411.906	189.117	110.558	104.604	849.58	2783.03	482.971	656.172	442.22	484.441
beta-NGF	26460.1	10136.9	4652.51	4107.69	9365.54	6582.17	15034.9	3964.28	11067.7	3944.32	2807.58	6140.08	3944.12	13214.7	3422.67	1338.78	2418.96	5676.47	2587.48	18965.8	1259.69	2086.18	1158.1	2264.89	2649.94	3604.33	3201.43	5191.63	2773.58	3083.4
Leptin R	1829.78	1298.17	1473.39	1607.56	3476.1	3508.18	1108.37	1502.19	1587.55	1675.01	859.928	2116.48	5022.65	2328.01	1643.8	1342.02	1353.45	907.366	1165.41	1395.53	976.266	2761.88	755.423	1088.41	1962.25	1215.02	1917.87	2887.47	1279.53	833.906
LFA-1 alpha	3915.95	2562.89	2347.78	10058	4582.37	3301.29	4362.19	11669.5	2502.55	2269.21	1764.66	2330.12	3584.85	4811.21	2788.91	2587.53	3072.66	7902.4	2700.83	17698.1	2097.09	4916.47	8249.45	2424.68	3886.7	3306.31	2024.83	4201.62	6318.43	2531.32
LIF	652.584	1374.6	992.335	589.705	2990.96	2338.75	1770.56	1080.33	1238.58	904.915	318.132	1173.74	320.368	1531.21	1060.85	687.724	368.728	540.798	319.487	334.326	326.537	811.026	395.926	530.319	963.546	348.803	1182.31	1.91335	163.735	237.625
LIF R alpha	3577.74	4003.31	4048.92	3470.97	9209.76	10821.3	5010.65	3545.9	8344.32	7782.22	2828.1	4313.88	12252.2	11834.7	7615.93	5580.31	4664.04	6903.24	5836.01	13703.1	4621.97	7518.29	8346.33	17535.2	8513.65	6204.57	10153.9	8743.17	6028.87	7717.05
LIGHT / TNFSF14	1184.74	10695	1363.48	752.612	2712.49	1933.05	2045.16	797.71	1458.92	1486.16	820.704	3602.4	2514.79	1648.87	1197.48	391.315	1265.91	1338.19	1009.89	23803.3	1558.06	1121.98	520.066	2401.03	2258.19	2287.25	1457.64	1249.14	4723.71	3669.7
Lipocalin-1	33777.1	49545.7	31296.6	22904.5	35830.4	20239.7	57085.6	30049.5	53311.7	28343.7	19414.4	40868.8	51690.2	26645.9	28231.1	13927.6	18621.4	16646.8	27962.9	86179.3	14034.1	18532.7	17845.2	24318.9	22103.9	32171.7	22500.2	27329.8	35205.2	28290.5
Lipocalin-2	60702.9	241803	75043.6	130176	111607	92420.8	120655	72074	86463.9	71788.9	84387.5	66117.3	34444.7	55343.8	59869	131847	39723.9	42730.3	39619.6	32569.6	21217.6	28210.9	23288.2	39825.4	35936.7	24163.2	22062.4	39294.5	31354.3	23784.5
LRP-1	14914.9	3779.08	3837.28	2870.57	4827.15	3651.82	6196.83	3441.74	6639.79	3223.64	3094.34	5585.97	5676.07	10512.6	7992.65	2080.01	7759.05	2931.43	2587.89	5096.98	3559.58	7205.95	5637.79	4847.61	4307.36	4461.79	4452.06	4024	3882.36	3362.25
LRP-6	18394.3	7157.67	9290.06	5546.14	8190.38	10279.3	7334.61	28370.8	9663.36	7818.22	6671.89	10260.7	6571.19	9429.89	8882.39	7615.26	8668.46	6163.87	8737.14	9048.69	5636.6	5585.22	3938.61	5510.29	3597.18	4888.49	44603	5737.13	7293.1	4775.64
L-Selectin (CD62L)	28977.8	10050.5	9008.93	10129.4	15974.3	14830.1	19585.8	25243.4	10841.8	7575.33	9943.97	24249.2	10276.4	10269.9	13029.9	6868.01	13503.5	10589.7	9913.29	34198.2	8692.21	9080.14	8285.83	7622.15	13296.2	12709	14129	19098.5	15451.4	10922.9
BIK	83.8979	17.3255	13.5023	19.8877	18.5648	334.806	18.5573	9.95772	30.9617	12.5011	1254.49	1255.93	8.29527	1305.59	5.61691	8.61868	2360.72	1656.54	8.61779	1989.63	1003.19	1562.05	933.595	2305.32	1603.9	6839.24	1235.91	1561.1	2657.44	708.224
Lymphotactin/ XCL1	746.568	676.217	587.158	883.602	1034.4	1356.23	615.851	634.226	1139.56	444.233	469.473	466.485	455.502	611.965	521.291	1404.53	450.05	1010.04	260.114	6214.21	478.86	333.824	194.061	533.093	964.83	1847.05	882.16	396.825	766.817	1619.85
Lymphotoxin beta / TNFSF3	2494.95	1934.46	1147.98	2036.46	4904.72	6887.84	1080.5	1310.08	2282.92	3466.14	566.941	1452.39	1371.75	1304.23	2116.37	1812.34	1900.35	942.933	396.874	7987.97	867.123	1150.78	359.103	764.651	1118.16	2190.41	935.294	922.183	608.021	569.641
Lymphotoxin beta R / TNFRSF3	1734.72	598.419	373.76	379.404	1051.42	915.236	858.772	391.582	615.426	391.029	443.669	993.961	854.5	1080.41	953.482	793.301	1308.77	774.77	635.717	10339.1	642.695	17108.6	354.066	1468.75	1470.25	4191.63	960.888	2786.36	1211.41	4343.76
MAC-1	8532.66	4365.97	3402.6	3686.66	6036.51	10737.7	9048.01	5757.44	5611.13	1755.79	2108.34	17329.3	4128.39	3905.29	3098.81	3945.39	3374.97	10009.2	3151.9	21696.8	3020.78	7579.56	5804.2	7049.78	4839.81	5767.78	2516.88	6333.81	8097.01	6214.9
MCP-1	129281	13662.5	14848.8	11696.3	15156.9	12168.4	26334	13732.1	19181.5	10028.5	4937.58	13805.6	48709.7	34160.2	24083.8	30014.2	8041.2	16718.6	26862.9	42517.1	19096.3	63614.6	30419.6	22917.5	15756.4	16709.4	20254.5	22580.9	16717.5	18736.1
MCP-2	2527.16	4598.49	2803.54	3548.97	2548.54	10048	3682.24	2471.17	6116.21	2483.71	1635.09	4131.54	6451.19	4421.36	9496.2	1259.69	1402.74	3628.8	2295.93	12793.5	1909.43	6875.74	1923.99	2292.28	2267.9	4874.33	3119.99	8991.27	3378.56	4254.95
MCP-3	2604.21	4894.62	2411.59	4282.09	1878.59	3804.58	1136.66	951.988	5492.69	1074.12	499.241	10044.2	1551.2	1181.84	1036.97	835.803	733.428	9789.54	4280.87	13282	1365.35	7911.46	1678.74	2691.29	1736.33	2989.24	1304.22	1752.01	2667.3	1462.36
MCP-4 / CCL13	89.6902	1513.23	439.399	322.859	1070.32	2024.17	1068.74	752.35	2206.04	547.764	306.617	545.375	217.725	588.415	599.509	869.504	514.96	758.98	114.011	5454.89	526.492	7551.39	743.817	148.746	739.905	3483.61	744.656	1.56533	294.634	749.541
M-CSF	15535.4	41132.5	17787.6	12491.6	22267.6	68279.6	20484	18823.5	30972.7	24344.8	14087.5	43748.5	34715.6	19939	30730.5	13820.2	22466.1	24480	10936.9	29538.7	10815.1	37865.8	16975.6	25090.5	15995.5	28787.2	22913.5	16172.1	33156	17393.6
M-CSF R	17723.6	2287.84	2681.65	1710.6	5135.28	2262.31	2197.78	1602.47	1743.84	1073.87	2073.78	3717.22	1252.39	2352.11	1841.21	993.887	1653.7	1266.7	793.816	21494.8	1469.96	1199.06	620.261	842.365	2868.16	5192.18	2413.37	1193.76	1351.39	4176
BLC / BCA-1 / CXCL13	1741.88	452.432	396.798	935.481	1193.57	717.297	1648.48	413.98	1070.16	478.769	604.876	2363.1	1143.19	12392.8	1680.76	1160.25	1506.22	4228.76	4.32746	24613.7	1351.64	866.835	1336.81	1618.07	5378.17	4365.42	4639.5	2967.34	5549.33	5160.17
MDC	4231.93	4727.92	2643.67	6348.33	4326.08	3195.79	3884.11	3054.02	9526.25	5419.32	2268.44	8391.92	8546	3815.15	3227.41	2205.54	6911.02	2389.05	2379.46	4290.52	2015.16	3294.51	5033.47	2512.79	3152.93	5995.99	3538.2	4136.6	3793.7	2991.48
MFG-E8	5164.29	5525.42	5520.97	4764.08	7747.56	3542.86	6353.52	4803	10790.1	4541.56	3871.65	8274.82	3173.78	6374.2	6476.1	4219.68	5927.95	4092.6	5112.75	5361.55	4270.02	7732.94	2728.45	4412.8	2711.99	4473.29	5694.7	3539.38	6156.17	3405.64
MFRP	56732.5	22067.6	23301.2	15606.2	27155	31774.2	41103.8	27311.1	26093.5	28669.4	21101.5	34884.4	24882.8	22010	19291.6	18084.7	17368.7	14831.1	14021.4	30047.4	13782.6	20465.7	13768.3	17325.3	8962.42	11895.5	23421.9	15451.7	17286.5	11016.3
MICA	5675.65	3473.27	4763.66	5281.34	8011.78	7843.36	5574.01	4753.55	5106.13	2816.71	3757.91	5296.58	2938.61	4410.42	7350.67	3257.25	7417.81	3314.18	3558.55	11234.4	4129.17	4644.36	2240.68	3957.36	3979.02	9405.52	3871.89	4553.46	4296.65	4529.14
MIF	29074.1	5146.79	10197.5	10050.7	20643.1	9788.09	7619.28	3043.44	7582.31	3512.07	2917.87	7032.06	2134.16	4387.88	12097.1	18224.7	1670.71	2589.55	1421.34	18617.2	1832.92	4918.91	1218.19	15009.4	1776.88	2124.61	888.532	4623.45	3145.72	1531.24
MIG	115368	12687.5	11737.9	14329.5	10659.9	16859.6	29962	15249.7	19962.5	10334.9	4800.57	20065.7	38426.8	33605.3	15872.4	25310	8093.75	15682.3	19988.4	33706.8	12182.6	43413.7	32477.9	14023.3	13028.9	14661.1	15636.7	18656	15972.3	14721.9
MIP-1a	61418	38873.5	25251	52858.8	46390.3	28613.9	31148.8	35923.9	56922	42421.1	32540.6	64728.9	82625.8	26537.9	37437.1	28598.9	35167.4	29346.9	28896.6	51738.5	31438.4	40264.2	21391.8	40546.6	37527.9	38261.2	29569.3	55338.2	52478.9	41284.1
MIP-1b	2199.02	2170.43	1864.24	21275	3505.4	4031.11	1932.9	2018.49	2351.64	2630.09	1581.09	4862.59	4159.99	4525.8	3679.83	3192.85	2092.08	2797.3	2307.16	3547.8	2128.02	4596.43	1232.56	13362.8	3948.07	1922.09	4014.03	5771.39	2203.49	1925.66
MIP-1d	2713.81	370.14	1674.21	5805.95	449.214	487.781	1059.35	362.159	899.333	629.743	290.828	560.262	477.892	1205.28	488.002	390.429	725.859	1378.86	349.656	7617.97	964.579	387.7	188.158	41.3941	1055.1	2278.46	1359.96	3394.7	406.546	502.139
MIP 2	46329.8	17798.2	15452.3	19449.2	25719.3	15203.1	21937.1	16290.5	16958.5	18960.9	16823.9	19117.8	20860.9	18361	14384	17900	12422.4	15427	18009.6	29216.8	15085.5	20709	13789.3	25599.9	9050.94	11091	16402.9	17071.1	20596.4	11193.9
BMP-2	853.24	792.872	1356.46	1112.19	1775.36	3912.18	868.613	785.572	861.981	678.695	530.982	2973.1	5342.15	4020.47	377.921	451.045	901.893	1251.62	501.989	1185.92	604.208	2493.21	687.521	2969.98	1725.9	1212.53	2051.81	785.418	1000.15	902.554
MIP-3 alpha	1763.9	2283.86	1896.99	4509.98	2335.49	2840.55	2976.92	2805.03	5468.44	4789.56	1504.23	2673.46	2763.79	2524.4	5045.59	1111.85	2299.57	2151.47	3335.03	6854.09	1237.29	2227.37	4317.75	2155.6	2776.05	1970.86	2315.93	3489.23	3272.58	1513.77
MIP-3 beta	5446.07	2641.01	1880.2	2139.89	2433.89	2551.29	2034.77	2505.07	3170.91	1521.84	2183.96	3644.41	3414.92	2094.3	1708.86	1451.05	2033.81	1304.62	2021.26	2170.49	1453.9	1906.96	1545.91	1966.31	1751.79	2556.8	1560.46	3401.8	1734.85	890.442
MMP-1	907.094	1801.42	2073.94	674.765	1707.28	2620.15	1770.18	1508.54	1958.39	1233.9	803.926	368.516	3183.31	348.191	377.221	170.732	283.79	1897.82	240.708	5107.12	249.38	124.062	214.379	100.748	264.467	577.892	94.6623	261.404	1122.15	969.287
MMP-2	12759.5	12061.1	9246.74	9465.95	20804.7	15139.8	14883.4	8481.99	12622.5	11238.1	5540.1	29372.4	16698.3	9389.76	9062.25	10232.8	7332.72	7106.98	7552.26	11088.9	6865.14	8789.96	4584.85	15838.1	8904.61	6321.5	11996.6	8124.1	8478.48	6818.47
MMP-3	4824.21	2647.45	2837.15	2972.32	5765.31	6361.51	10576	2387.53	3531.4	1797.37	3076.51	5093.36	3169.55	6572.39	3808.46	2699.17	1932.02	5508.45	2110.62	19529	4389.14	2830.97	6806.14	3058.93	5153.19	5794.57	3027.68	4965.73	11728	2853.55
MMP-7	15262.1	17461.1	13672.3	11387.7	29320.3	28798.3	11037.9	13063.1	48105.7	19299.7	14052.5	21302.4	11789.2	15751.5	18197.8	15367	16597	11430.4	14894.5	16677.5	13646.8	16531.9	6683.61	15551.7	6574.04	10844.3	18666.2	9791	18984.5	9629.44
MMP-8	63017.2	61171.1	58962.6	34302	83919	49519	47789.2	33826.6	42846.2	37444.7	22520.2	55069.7	60743.1	58327.1	47363	46951.8	38843.2	43951.6	59101.3	98141.8	37683.8	64259.2	63842.9	65936.7	47045.8	36893.2	69022.6	48719.1	52189.8	41227.2
MMP-9	31871.5	112148	37313.1	58856.2	36236.9	69402.8	80828.5	37476.3	49813.2	33411.1	34825.5	53100.9	35627	33745.8	46635.7	36128	39098.8	21202.2	26186.4	29659.9	29921.1	33306.6	16636.3	30319.3	15623.8	16601	28217	19825.5	32064.2	15765.4
MMP-10	3699.99	4727.88	3209.14	8165.71	9704.24	5513.22	2801.12	2706.52	5763.72	4311.79	1619.71	4595.81	2653.79	4115.57	6941.2	2933.77	2352.84	6041.19	2622.33	3961.49	1319.93	3226.49	1563.95	5886.71	4266.32	1669.88	2982.62	3886.4	2406.37	1723.81
MMP-11 /Stromelysin-3	31961.1	19486.2	21000.3	19714.4	42612.7	29588	40055.1	13025.4	17973.1	14860.1	22353.4	47975.7	24322.3	19561.6	22353	20943.4	13792.3	13591	14864.6	25043.9	22583.7	22770.5	16632.1	15977.6	9206.06	14047.6	24428.5	25551.2	24343.3	12056.1
BMP-3	10389.6	8165.6	11710.4	9039.69	19015.3	38919.3	19321	7611.06	5900.68	13427.9	4612.05	14160.6	18002.3	11116.7	12962.7	7674.48	7392	5434.07	29718.4	22194.5	6616.16	10898.7	7890.91	20472.1	10176.7	7991.53	12386	9582.37	7435.81	10895.7
MMP-12	3635.43	3524.15	1140.35	1940.11	2748.43	3347.82	1996.66	1727.26	1857.22	876.697	837.162	868.903	921.299	1393.47	1267.24	804.263	2282.73	2997.51	1084.21	11322.5	721.033	434.429	434.801	825.975	1980.62	2791.02	1321.78	846.167	1775.69	3472.67
MMP-13	1415.95	1221.33	919.641	4842.05	1725.71	1081.19	1170.48	1016.1	1570.16	1424.5	718.682	1088.82	849.602	1416.24	900.809	508.247	903.44	1069.64	800.637	7629.75	954.209	794.485	409.923	878.114	1499.93	2529.93	252.993	1390.21	633.214	948.921
MMP-14	2937.14	911.152	1632.67	979.988	1592.3	3800.81	1609.95	751.313	1119.37	1378.29	581.933	976.967	1314.63	2853.84	1704.24	1175.62	1644.09	23338.1	1494.64	15034	1616.43	1342.05	18580.4	3928.63	3280.12	7697.22	1808.45	1946.43	3171.86	9281.76
MMP-15	2070.26	1636.64	1129.91	1114.12	1675.35	2802.18	2347.52	1965.95	1913.7	1924.26	708.397	1603.18	2548.89	2585.21	1404.47	1237.85	3110.77	1936.94	1195.48	8368.9	1383.53	1433.61	1817.9	2370	1857.46	3020.91	1807.29	2271.24	2323.72	2736.11
MMP-16 / MT3-MMP	37271.9	12573.6	19928.6	11849	16543.1	21443.2	9792.97	9518.78	18900.4	9356.5	9216.04	37619.5	13285.6	6319.19	13540.2	8201.8	8507.03	4620.88	9214.59	9686.68	6572.14	8437.21	4527.73	17288.5	6387.7	7160.28	5086.28	6407.82	7837.87	2782.2
MMP-19	1582.27	1784.05	3028.15	2310.48	1492.06	2247.84	1636.35	2873.1	3849.08	3138.8	2678.76	3610.32	1181.09	2398.52	2075.04	4761.06	1570.11	4147.06	1643.64	2059.42	2249.96	1997.81	1540.58	6575.27	1839.15	2716.78	2575.61	2990.37	3224.4	1506.7
MMP-20	1546.83	6673.43	2616.86	2715.19	4317.14	1756.94	4236.02	2927.82	3186.99	4362.48	2132.56	4761.52	3850.5	4405.82	2191.36	3386.71	1498.87	2443.69	2220.5	5103.23	1896.56	3143.68	3484.87	4387.49	3680.99	2383.61	2418.74	3245.17	1765.4	2121.07
MMP-24 / MT5-MMP	1944.12	2798.66	5264.59	5052.54	8667.48	2703.68	3614.17	2689.4	2710.56	2818.99	3447.78	4437.86	5235.71	7429.44	4669.14	3140.4	4442.74	4399.11	3465.48	1162.69	5573.9	2453.42	7403.42	4689.63	3726.31	2986.76	4720.04	5741.24	4090.08	2978.58
MMP-25 / MT6-MMP	1255.39	1192.01	1167.77	519.525	1123.87	1524.45	805.482	466.369	746.813	995.2	535.904	861.479	1228.06	1132.45	838.44	877.377	556.476	483.676	459.63	8173.77	578.042	506.038	658.111	513.953	2774.4	3070.26	710.016	553.235	1364.65	1251.22
MSP alpha Chain	39088	3671.96	5194.16	4958.25	5776.17	5464.49	7093.32	3488.1	4333.68	2748.36	3775.65	6291.9	6312.64	9423.98	6625.11	1721.72	4064.4	8041.79	2679.88	32851.2	4317.6	5607.49	4759.43	5965.24	12432	9021.18	2458.02	3092.76	6719.69	18129
BMP-3b / GDF-10	113.398	26.8589	28.7505	14.4037	45.898	32.9632	70.476	12.2463	28.3559	15.5012	607.071	549.606	554.706	1324.28	61.3001	9.26004	1992.27	5.92973	9.25911	1000.56	428.161	495.464	793.895	1548.42	1064.09	7103.39	1386.51	1980.32	695.422	607.15
Musk	14191.5	7858.85	9637.25	8725.73	16452.2	8517.82	15688.1	7599	7536.64	12942.7	5763.95	8515.95	12299.9	15317.9	9921.63	7895.46	7642.23	8661.37	7045.57	12882.4	5731.39	11154.7	11524.7	8886.65	5915.88	7462.27	10961.1	7622.56	7723.4	5952.87
NAP-2	2152.9	5309.35	2142.36	1882.17	2925.77	1985.48	1663.79	1343.77	1316.8	1223.38	1630.64	1535.77	1628.35	2142.11	2264.9	882.208	1512.39	1233.24	1866.16	16237.6	1008.2	1133.16	719.188	3778.36	2245	2989.72	3253.58	5574.52	1762.41	2340.66
NCAM-1 / CD56	16079.4	12138	18860.6	11665.4	18004.6	13928.9	13462.9	9763.87	12849.4	13874.9	10266.4	19804.3	9704.92	11054	11272.4	8194.22	9294.25	10342.3	7267.68	15591.7	8009.71	10309.4	6846.72	11369.1	6222.53	10465.8	9758.82	6824.55	8643.78	7803.2
Neuritin	8338.05	6463.81	7523.47	6802.56	16852	16059.2	14755	5901.16	8758.98	6734.38	2856.22	6244.67	4012.51	4701.91	4806.73	3125.56	3852.12	5002.43	2376.7	43239	2136.03	3546.69	1768.74	6331.58	2219.35	1908.93	4177	2665.06	2739.38	2020.92
NeuroD1	16477.1	2100.04	4076.47	2880.07	3550.61	3467.93	3220.73	2660.74	8026.87	3513.23	1817.82	4524.74	2542.06	3980.29	2934.56	2309.66	3088.71	1774.41	3322.32	2857.8	2164.27	1914	888.989	1733.31	777.659	2039.7	3937.86	2341.15	2624.7	1547.19
Neuropilin-2	1534.58	2557.47	1055.86	1609.52	4581.57	2662.41	1621.98	1459.08	991.715	2005.06	873.544	1986.54	8277.98	2673.51	1570.52	368.524	1733.97	537.861	595.959	1765.82	755.416	1626.6	479.039	1465.77	2057.64	608.019	1040.25	1792.87	1001.33	657.513
Neurturin	31819.9	12682.8	17516.3	15856.9	21369.4	80726.9	12227.8	13383.5	14554.1	14189.4	15239.7	22341.3	14509.5	19514.8	17088.5	19329.7	20342.4	13864.5	22588.7	21389.4	19664	21197.3	10915.5	20152.3	9241.84	31850.2	17709.6	14013.4	20836.2	11139.1
NGF R	23535.2	12713	17798.8	16557.5	18791.9	29110.6	16388.7	9666.81	15936.3	11587.8	14832.9	17283.5	13829.8	10314.3	13555.7	8328.44	10518.2	8067.69	7379.7	18269.7	13905.4	11070.5	6574.31	7183.57	4429.1	7674.78	8397.15	6432.88	14011.8	5917.64
Nidgen-1	70299.1	44490.9	38649.5	35045	35524.3	46345.9	29993.8	26887.7	31844.4	28569	20290.3	27343.2	28424.3	25902.3	33331.4	30535.1	32777.7	22547.9	31254.9	32059.9	25590.4	28130	14583.8	20499	10164.2	18457.6	25372.7	17487.5	29150.5	15967.6
NOV / CCN3	6935.23	1806.23	3055.13	3541.31	3187.44	1523.49	4143.37	2719.42	2333.28	1662.19	1258.63	2155.64	3729.15	5239.51	3546.5	3367.31	2147.73	3431.18	3091.95	11005.1	2238.29	6981.62	6347.1	2283.45	3638.95	4025.9	1994.02	4883.37	6984.67	3290.83
BMP-4	1906.09	2762.69	1544.22	1354.51	4155.51	5752.74	1860.99	1855.47	1831.01	2478.61	1239.23	4669.24	2988.99	3442.01	2701.53	1808.97	3461.35	1087.75	1871.17	3919.73	1363.83	3370.28	1455.48	9799.89	3579.15	1770.71	3809.94	4021.05	1721.59	1721.97
NrCAM	225678	199423	170032	243735	257319	132467	143016	206873	228075	102889	111507	273364	166518	101558	139690	76379.8	120082	100539	101751	138825	76616.1	122975	84760.5	106018	77992.6	65488.5	92395.6	64114.8	144680	54629.9
NRG1 Isoform GGF2	39333.8	9867.38	33638	9228.95	27340.5	11064.5	7911.64	9534.61	19642.2	11040.4	6741.66	56799	10110.4	7149.52	10554.3	7352.04	6932.37	4546.37	8427.87	7344.91	6356.88	6665.46	3909.05	5927.36	3331.65	5363.79	7903.19	5051.3	7057.3	3296.85
NRG2	4312.59	7573.88	3830.05	4532.1	9566.29	4692.43	6147.03	7389.34	5547.49	15330.5	5447.49	6099.08	3767.32	4413.7	5197.54	10154.2	2790.53	6986.95	4169.7	5849.92	3169.61	3287.01	2227.82	16366.3	4443.98	4870.35	4438.16	4131.91	3675	3387.37
NRG3	22555.6	26951	15671.5	13884.4	30217.4	25523.2	30668.2	21612.8	14268	35961.5	14148.5	23820.4	34720.2	28045.5	22645.5	27832	15277.3	25793.2	16623.3	33806.2	14204	61244.7	19107	31596.2	22885.3	24424.1	23294.5	18155.6	17031.9	24358.4
NT-3	7198.4	13951.5	4584.18	4649.89	9092.99	13142.4	16135.7	4039.8	6727.64	3292.21	4965.97	17773.7	3849.53	8977.38	8809.61	8219.44	4489.58	4528.61	2936.86	31697.9	3952.29	36529.1	4318.77	12259.2	6622.09	6309.85	5411.09	12085.3	3550.56	6458.57
NT-4	593.876	1925.05	3556.87	1060.4	3751	877.218	710.329	618.163	960.851	3136.28	742.087	2868.84	180.795	1961.99	993.988	434.786	1090.51	10904.6	3091.95	9315	1038.07	432.651	1728.94	7343.2	2907.55	1943.16	958.134	2421.44	13527.9	1045.94
Orexin A	2402.29	1019.22	1287.46	1346.13	3995.47	4413.62	1002.81	1213.65	1678.35	5053.35	732.006	1799.49	1715.43	509.577	784.582	1394.7	3356.87	484.19	5239.94	6265.38	577.232	403.769	4706.03	1816.99	672.531	1356.14	2226.51	568.377	3366.48	776.552
Orexin B	46178.9	34898.9	46854.6	22489.9	41520.5	52493.4	43309.6	24993.3	39372.3	38129.7	18032.7	40352.8	29460.2	24408.3	27049.2	23087.1	29889.8	25501.8	20683.3	49300.2	17136	31062.2	19404.9	29238.8	15042.3	16649.2	25349.7	17109.1	18761.1	14928.3
OSM	23953.8	18081.8	30845.7	16495.6	26109.6	13344.7	27677.3	14503.6	23079.6	9752.76	12583.2	37234.5	25584.5	17637	31827.7	9413.24	10233	17050.5	11898	18673.9	18629.9	13502.3	9086.94	38223.1	12248.1	23477.5	12880	20953.7	12632.5	14294.3
Osteoactivin / GPNMB	3416.75	4525.73	3579.82	4557.72	8196.98	8431.63	10162.5	4097.29	7711.46	4284.32	4487.09	9262.29	15380.4	3404.76	3589.61	2490.35	2809.21	2742.22	3146.02	5435.39	2618.32	3517.32	2179.76	3842.95	3412.06	5696.26	3168.33	4790.94	3520.02	4348.02
BMP-5	52971.5	4406.02	4514.37	3639.71	8803.36	6034.97	13525.9	4459.55	7746.44	4534.18	4220.53	7511.44	5333.69	9181.01	4527.96	9486	4210.13	7184.45	7306.76	47491.8	3444.98	3529.12	13272.6	5085.99	9645.82	13661.8	5509.68	14923.1	12515.7	14302.8
Osteocrin	47220.3	18798.3	20413.3	17135.8	21960.3	28310.8	22433.6	12890	23560.6	22704.6	24912.7	47461.8	27811.7	15273.2	23322.8	11777.3	21552.8	14901.7	17755.9	15451	24003.7	23480.4	21153.2	15928.7	9514.28	17277.6	20666.8	18811	23070.5	13913.6
Osteoprotegerin / TNFRSF11B	10598.6	15084.8	2219.87	13164.6	2934.05	5617.25	6822.7	1085.16	1358.16	7996.27	6077.48	23187.2	2484.94	4899.23	9078.77	10278	9000.26	10271.7	4066.16	35678.1	13330	7077.77	7513.79	131623	25802.6	11700.3	4519.08	71468	4690	40019.5
OX40 Ligand / TNFSF4	29519.8	8829.26	10105.5	5223.85	9157.8	8161.58	7162.45	9134.8	9117.22	7606.96	5806.93	8682.82	6249.87	11165.2	7444.69	5848.09	10227.1	5676.1	8118.46	15866.8	7106.01	8637.81	4044.85	5951.14	3699.77	8045.4	7825.05	6341.32	8692.06	7304.3
PARC / CCL18	35147.7	8629.91	8851.5	8462.15	9801.65	9364.33	13331.3	9044.64	8764.17	5696.25	4201.04	7739.91	13427.5	14821.6	9237.47	13134.1	6612.27	9210	9493.58	24773	3595.7	17285	14648.9	7054.67	9126.96	9921.84	6704.45	13535.4	13008.1	12964.9
PD-ECGF	3768.93	4344.73	2688.97	2932.16	3123.7	5434.09	3478.68	2107.69	6883.72	2692.27	1759.6	3786.47	2802.97	2875.74	2883.87	2193.36	2278.63	6323.57	2104.99	14350.3	3227.46	3403.16	1408.23	1998.14	3067.75	5045.42	2460.37	3979.88	3679.13	4508.11
PDGF R alpha	5406.5	6370.03	13321.9	6949.1	5404.8	3515.66	5026.88	4424.82	5254.38	4916	8262.24	7492.33	9706.29	10296.2	6746.64	3115.38	8174.48	4121	3692.46	3381.64	8261.79	9526.13	5912.61	5930.35	5190.85	5828.02	5462.59	7890.39	7736.26	2312.33
PDGF R beta	29159.4	4935.42	6416.55	7164.55	7204.75	7380.88	10632.8	5425.05	5582.96	4524.76	2235.58	5405.58	7343.14	10536.2	13634.8	8797.57	6085.32	7705.54	5531.58	21449.9	5600.85	13213	10568.3	5601.47	6086.72	9079.21	3789.07	8519.45	9415.6	8892.6
PDGF-AA	4666.69	15188.7	6390	13127.4	12497.7	37670.3	10316.1	7765.93	13885.8	10440.3	8964.02	16072	8311.23	10005.4	10424.1	6185.13	10305.7	5595.08	8176.59	11415.8	8004.82	8093.74	5990.36	8562.59	5228.31	6155.01	9257.21	6552.57	8618.64	5009.02
PDGF-AB	2944.71	1361.19	2674.38	1383.24	2329.28	7351.57	2711.96	983.909	1903.58	1844.99	1714.11	2885.74	2256.45	2871.98	1841.81	882.735	850.111	3898.42	1227.01	15234.3	1206.5	1188.28	1766.12	5034.84	2773.75	3943.43	1625.82	3504.65	1862.97	3304.64
PDGF-BB	42436.6	14946.3	14958	8095.18	16656.4	10132.5	9560.04	7159.17	6430.48	9597.37	11200.2	13951.1	8893.85	11043.8	12031	8036.27	10196.2	6630.49	8235.19	11353.8	8983.16	11489.1	4654.4	8768.51	4808.12	7342.19	12296.7	5223.18	10975.9	6159.19
Activin C	1699.82	1058.6	2050.95	3362.09	4112.01	2072.11	5020.04	2070.09	3374.09	2729.86	1269.93	2087.84	1513.54	3225.8	1548.93	1411.53	1390.84	2160.04	2230.23	17279.9	1116.15	1714.29	3300.89	1458.99	2206.96	2811.7	1282.47	2094.78	3395.69	1858.62
BMP-6	1685.17	4117.43	1944.48	2856.49	4377.06	7073.16	4178.8	2660.48	2528.62	2660.63	2957.52	8032.86	3632.28	5716.91	4379.18	1600.83	3038.08	4386.65	4987.22	6118.58	4130.04	8492.67	3138.25	20137.4	4029.17	2976.4	5851.82	7964.86	6281.9	3325.09
PDGF-C	29261.8	16677.9	12624.2	5648.1	10414.1	15777.1	21345.9	11262.9	22129.7	13711.2	11322.6	23381.1	13166	8874.54	9944.64	4754.54	4979.76	5380.88	8397.35	8459.14	3960.51	6008.44	3060.09	13943.9	2823.66	5190.35	5618.87	4694.62	8536.94	3607.89
PDGF-D	8897.92	1213.42	1962.44	5044.09	1903.4	2641.24	1481.45	1063.3	3842.24	1449.49	1925.11	2437.75	1834.62	2012.94	1437.19	812.423	1368.28	898.316	1272.85	1291.87	1029.12	186.495	671.743	1173.07	381.394	1844.26	1868.14	1325.78	1176.29	777.898
PECAM-1 /CD31	777.448	598.203	904.547	1241.32	2134.61	1453.32	3405.62	842.467	1713.43	776.6	487.505	700.304	459.451	600.805	3181.75	302.476	311.917	3404.55	326.588	4496.78	483.375	328.187	502.896	1061.98	929.212	1284.49	523.569	698.186	164.358	614.211
Pentraxin3 / TSG-14	12146	1124.91	2251.13	1575.56	2258.51	1176.43	2436.58	1489.98	5274.33	2059.06	1045.64	2375.2	1400.87	2050.98	1844.94	985.413	1462.67	959.145	1798.22	2201.73	898.325	994.125	493.015	935.517	340.933	1740.94	1963.3	1102.81	1385.58	816.231
Persephin	8402.56	2126.75	1795.84	1132.64	3000.35	5952.01	3530.15	2673.35	4035.41	1530.65	1642.7	3354.45	5024.87	6760.02	5274.56	2216.18	2821.31	4148.17	3034.96	11833.6	4773.59	4053.53	9218.43	7120.05	5466.14	7705.87	2066.34	7796.44	12537	2272.29
PF4/ CXCL4	10468.4	3988.75	1755.22	1347.17	6127.17	11668.3	2889.06	1738.96	10447.6	2051.87	4647.89	2103.43	6307.77	2267.24	3459.57	2748.04	614.53	1168.39	1976.13	12485.7	1258.5	1203.21	403.46	10772.4	1390.4	2846.15	2770.63	7176.95	1869.86	1173.72
PlGF	799.432	574.072	8441.79	453.834	817.035	988.781	1105.02	2357.32	784.136	417.875	481.153	2626.47	593.877	926.056	718.598	306.331	1874.23	759.478	4404.57	11849	716.01	1065.04	401.031	645.35	3196.49	5439.86	2788.88	2572.05	784.125	8249.44
PLUNC	3874.88	3350.77	2240.92	2119.8	3853.55	3988.91	4023.16	2014.95	4014.3	2078.57	2960.03	4959.04	4689.16	5424.58	4245.91	1540.48	2281.1	2667.27	2470.59	6460.57	3697.04	3879.97	4881.51	3818.68	4159.52	3318.37	3598.37	5319.65	4689.98	3247.61
Pref-1	517.209	807.462	488.564	1119.18	1591.85	447.704	699.95	960.831	723.16	3883.54	472.252	1326.05	1099.36	2477.59	1052.39	779.008	689.777	3649.48	803.519	613.84	1916.89	2592.71	459.633	1511.83	2330.9	711.003	2398.37	2348.83	570.563	645.7
Progranulin	13383.5	11452	7540.5	13402.7	11579.2	9743.04	8333.29	8884.2	12043.2	7269.71	5222.51	11021.3	7102.71	7313.43	8348.78	7123.65	8331.25	5391.12	8301.35	8661.25	5797.56	6086.21	3583.1	5652.39	3470.14	5089.46	7344.21	6551.89	6163.68	4897.15
BMP-7	41384.8	3466.81	3501.93	2619.12	4478.51	3349.23	7539.07	3369.2	5681.35	2536.15	1049.48	3873.74	2990.51	9693.13	6275.22	12924.2	2841.02	6038.88	5788.42	37840.9	3428.59	4128.7	14437.9	5033.34	8172.33	8714.8	4174.42	9417.47	12602	7469.18
Prolactin	7543.53	1141.42	5309.13	6656.91	9680.2	9081.04	9099.44	5027.94	8624.61	1819.12	647.212	1386.96	1422.96	1618.92	3422.09	799.422	597.209	28212.9	2813.17	8934.76	529.752	660.562	698.693	259.473	1035.03	2983.98	553.428	1100.01	1405.45	1747.96
P-selectin	22977	23996.3	9376.43	13726.8	18853	17367.2	10799.9	14148.9	15806.2	11927.8	12940.8	15765.1	17158.1	23758.8	21135.7	10676.7	18339.8	13625.2	15653.3	25321.2	16282.4	16485.8	22475.8	26579.4	21485.4	23363.2	14708.3	26175	18664.6	10699.3
RAGE	1696.94	4687.62	2692.06	3653	3793.85	7604.81	810.179	4098.86	5490.97	9358.51	961.988	4696.51	9421.58	6070.32	5222.15	4244.26	2634.34	3940.62	5374.05	5970.08	3060.63	11470.5	3430.42	6224.31	4165.69	3210.85	4358.82	6273.1	3365.99	4324.06
RANK / TNFRSF11A	2297.02	1726.31	1850.83	1818.34	5158.72	2561.02	4141.76	2533.35	3664.45	1769.25	1233.91	2661.58	2672.51	2595.63	2025.44	1492.71	1297.79	3970.43	1429.2	4391.06	873.702	1940.75	924.276	3530.19	2728.98	2559.78	2605.98	1571.02	1438.68	1536.2
RANTES	700.29	1016.72	549.303	935.647	2406.81	398.502	792.413	615.159	2299.15	723.962	352.268	1322.9	252.301	417.62	2479.75	188.693	250.253	196.641	228.42	4543.96	229.061	46.7339	161.37	57.8337	738.226	1165.29	361.184	1319.97	322.96	378.774
RELM beta	4148.96	4121.61	2952.32	1780.66	1714.92	4786.65	2825.67	2138.87	5722.55	1617.88	1831.09	2082.3	2185.19	3097.63	2047.93	2907.16	1049.79	1496.79	1235.55	17701.6	1330.58	1644.01	2637.36	1563.33	2451.82	3140.97	1339.57	1747.99	3020.69	1917.16
RELT / TNFRSF19L	24956.7	28918.5	17833.2	17106.5	34385.7	35058.6	27165.8	22210.4	34259.8	23009	13854.3	38631.5	55161.1	26096.4	27229.1	24301.8	20661.9	22976.4	27255.8	32168.6	22224.9	33522.8	22932.4	46854.4	18516.5	23710.4	34274.9	29636.2	32580.3	27310.4
ROBO4	31019.7	31632.1	39229.9	26060.3	49815.8	51209.5	32756.4	23278.3	39431.9	41816.3	29679.9	47027	47397.5	28122.6	37953.4	25527.5	28146.5	21932.1	23889.7	28457.7	27007.5	31088.3	16706.2	31347.4	19590.1	25114.8	30502.9	28482.2	31338.9	25576.7
S100 A8/A9	556371	786837	184546	242299	358952	269919	271389	323547	502714	229476	81104.6	120438	88307.6	83511	129287	65065	62648.3	72756.1	124603	84445.8	8359.78	25085.4	21928.3	20759.2	25627.1	40069.4	10747.9	50759.7	23088.6	17475.6
S100A10	12299.9	341.388	976.785	812.11	550.97	240.185	697.858	617.613	3192.83	644.096	417.781	465.242	755.796	777.669	738.013	72.5755	490.631	175.096	408.304	397.293	173.414	344.662	266.373	348.102	156.762	1290.31	0.480264	633.14	360.229	148.153
BMP-8	78001.4	7229.88	6167.9	6652.9	12552.1	11496.8	18614	6654.96	10316.7	5909.15	2971.37	12084.4	14059	25404.3	15293.7	9951.22	7526.2	12250.7	7162.41	30487.2	7117.3	10486	16450.2	12398.7	15482.8	13732.9	13385.3	10536.9	13491.7	12081.9
SAA	31954.5	10830.5	5514.55	6689.4	10814.2	8446.46	10515.6	10553.8	8419.95	5782.87	3859.71	7410.34	8035.5	12784.1	6663.08	11348.3	9296.99	7559.35	5509.75	29306.1	5185.83	9855.24	14196.6	7229.25	6871.5	7136.12	5627.69	10817.2	8524.17	7117.97
SCF	1168.74	7736.35	579.906	909.402	1014.45	1192.55	1079.5	569.928	497.229	942.526	390.674	668.524	241.312	775.358	594.909	257.145	1268.81	601.36	533.543	8665.94	383.214	176.616	184.28	620.299	839.969	2462.2	114.092	607.793	363.826	1270.61
SCF R/CD117	20376.7	66102.4	13410.7	11661.2	19021.2	16608.4	19285.1	14329.1	11155.2	13426.6	16587.3	25507.4	14705.2	14067.2	18913.9	12114.8	16747.9	7274.77	14312.2	13937.8	14914	12913.8	9342.01	16342.1	6825.52	7534.71	13463.2	10252.9	16570.3	8129.4
SDF-1 / CXCL12	5916.21	1252	1374.4	1372.76	1694.52	2171.24	2096.59	458.377	874.56	1174.47	1344.75	821.61	896.182	3865.53	2218.92	218.112	533.596	3886.56	3615.41	11467.6	1517.3	2881.16	3020.98	800.322	1507.87	4013.99	1450.58	2332.44	4889.26	1098.44
sFRP-1	21935.2	6131.58	8966.74	7137.52	6306.35	3114.68	6855.69	7644.82	10533.9	6985.04	4505.74	8471	3556	4874.1	5152.93	5521.62	5866.77	3385.47	6318.92	5559.85	4492.31	3844.94	1903.15	3066.44	1630.92	2704.14	5098.02	3337.94	4690.23	2807.72
sFRP-3	1300.71	251.727	403.037	880.994	475.381	196.295	655.446	639.839	435.551	634.391	393.598	354.178	826.339	928.465	642.691	272.949	440.571	750.186	302.194	392.135	312.563	424.019	1535.73	328.046	516.056	350.705	340.692	679.779	316.028	246.007
sFRP-4	6380.89	517.334	2337.44	2287.17	1802.03	969.481	962.742	1533.34	3171.21	1349.71	1692.77	6675.09	1883.12	1194.02	1157.37	528.581	838.812	814.416	1005.35	768.112	872.085	1174.34	495.021	983.197	761.518	1919.79	855.166	855.721	916.359	535.398
sgp130	18375.1	23277.6	21586	23775.2	24155.3	22334.1	22148.6	13500.2	15168.4	17642.3	11473.8	21759.1	21381.3	22692.9	20423.1	13682.2	15404.3	24330.6	16247.7	32403.9	21397	21268.2	13324.4	19286.4	16764.5	16849.4	17572	20238.4	21580.4	16229.2
SIGIRR	68975.4	118576	132413	40984.5	89342.2	67259.4	79025.9	54951.9	77922.2	66789.6	63173.7	109853	58515.7	45429.8	67127.7	31911.9	54382.6	85821.6	33262.8	41444.1	33633.2	52570.9	29939.6	47011.5	33048.1	35105.9	47918.2	34684.7	54980.9	28180.6
Siglec-5/CD170	8633.3	3478.68	3817.82	2483.6	9148.27	4026.44	8604.29	8770.54	5240	3920.46	1998.68	2858.16	4332.66	4295.3	4294.18	2887.35	5267.34	6487.68	2702.82	28058.3	1582.5	3114.64	3086.35	3990.74	3802.84	5578.76	2766.11	3342.17	5824.47	9677.15
BMP-15	57225.9	16798.7	20494.7	10759.5	22397.2	28813.6	24247.4	11596.6	19779.5	15947.6	17076.4	27964.9	18701.6	17818.7	23778.3	7321.58	15897.2	9724.89	19025	17407	7241.7	9646.45	11044.4	10742.1	21631.1	9467.02	14322.1	10696.3	39863.1	13486.3
Siglec-9	287107	434213	333211	220705	354896	237010	280870	371291	464132	352183	288680	477825	252530	264862	315278	195776	276801	246002	205234	261304	264546	291709	259223	341234	196700	253664	278823	216812	127331	119176
SLPI	4066.04	1045.31	1023.28	867.492	1104.29	1262.91	1714.12	1323.6	1512.3	728.398	1321.81	1689.47	2700.16	2522.66	1079.12	384.494	1391.47	696.832	673.767	907.31	918.671	1121.75	1121.38	1098.41	852.726	2597.21	626.567	1790.37	1060.76	615.777
Smad 1	2123.85	607.01	780.105	586.501	6313.59	1387.12	671.75	550.454	2199.92	678.965	624.056	949.782	1913.66	1847.51	1013.5	394.001	1088.57	339.736	745.287	1115.81	367.73	591.736	767.651	779.548	926.272	3211.6	439.548	1718.93	669.244	191.934
Smad 4	5155.62	1655.99	2634.4	1197.01	4535.49	3232.78	1621.12	1355.07	2460.41	1838.22	1653.85	2845.04	2726.34	4788.82	2593.64	1291.71	2140.75	2373.14	1652.54	4756.37	1622.21	2482.56	3416.47	8262.39	2966.67	3289.86	2023.75	3167.61	1982.77	1923.14
Smad 5	15848.7	3193.65	7077.79	5925.55	6426.19	6139.44	5781.87	3942.13	24721.5	5620.84	5862.56	8788.69	5819.07	5441.65	5964.85	3602.8	4825.41	2383.75	3750.59	3908.47	3813.37	4385.9	1857.19	3844.51	1428.47	2448.79	5962.32	3025.89	4321.04	2490.46
Smad 7	61057.2	24423.5	26992.9	23906.1	44784.3	80961	41587.1	20846.9	63144.8	21493.2	37910.1	93984.9	38632.9	23609.8	19053.7	22452	18202.2	13019.1	18361	18629.5	22377.5	18703.9	12492	20430.8	9104.59	18227.6	20046.3	19143.6	30091.4	10901.4
Smad 8	10744.6	1533.73	1923.2	4382.31	1759.64	1359.99	1772.2	2082.76	3954.84	2563.62	1414.9	2915.48	4407.76	5971	3490.53	959.031	4098.88	1246.86	1754.64	2706	1378.65	2688.63	3208.22	2619.97	2596.68	1965.51	2176.85	4845.51	2757.29	1148.67
Prdx6	7392.48	2389.31	1849.83	1627.39	1656.02	4322.58	1942.74	849.742	4689.63	1993.58	1330.11	2601.6	3737.41	5411.12	1493.49	2522.44	3123.12	2907.96	1509.4	5075.68	1289.67	3706.96	5679.24	2200.71	3695.43	3332.19	1811.01	4428.55	2837.01	1768.04
Soggy-1	9175.65	9579.86	7734.77	7364.41	4983.09	15421.4	9043.87	7441.88	10584.1	5775.71	4383.33	9775.04	14196.8	6239.19	9218.84	6311.3	6372.84	5679.85	7503.33	14754.5	6295.81	18315.6	7131.73	7242.23	5092.62	5989.06	6429.8	7616.65	7433.69	5026.46
Sonic Hedgehog (Shh N-terminal)	2489.47	2881.11	4293.27	1982.21	3327.48	1656.94	2426.36	6236.9	1907.3	1231.14	1999.01	6427.66	2442.62	2350.31	4560.79	847.057	1198.65	1696.9	2018.45	3277.61	1432.12	12098.4	1674.02	1512.11	1842.13	2173.2	1426.36	2304.72	2687.16	891.976
BMPR-IA / ALK-3	1104.02	1154.7	724.534	782.687	2621.45	2710.05	1134.27	561.976	1077.72	869.089	667.432	3307.36	1230.73	2842	298.728	1156.95	1535.84	1633.04	1011.56	1048.3	886.296	2207.21	733.603	1089.38	3597.06	1068.29	2344.28	1678.87	914.159	947.976
SPARC	8348.72	4495.47	2856.38	2997.7	4696.62	3912.74	2177.23	2821.92	4444.82	3913.74	3694.1	4725.15	4916.34	2748.45	3807.84	1793.29	2860.5	1488.74	2382.39	2503.51	978.298	2124.42	1885.48	4235.4	2272.13	3319.14	2383.45	4457.83	1880.93	1311.22
Spinesin	28446.8	18221	27325.8	12701	16105.1	32038.8	14792.6	11152.8	18771.3	11478.2	16498.5	48668.9	19405.9	11150.6	9909.84	8592.49	13538.9	8481.58	11324.9	11524.3	10826	9236.81	9943.63	12520.2	6765.55	8225.19	10282.1	13269.5	14558.2	7130.52
TACI / TNFRSF13B	31667.9	14916.9	21794.7	24691.8	14901.5	17419.4	10978.8	12047.5	16597.5	8242.21	4344.47	11888.9	8093.23	8371.6	6307.27	38522	5236	8780.94	21021.9	18295	5631.08	5786.97	7475.26	5969.01	6240	8278.63	5073.79	8144.38	8315.96	7037.14
Tarc	1191.56	491.075	747.92	855.746	4397.18	1966.47	1834.56	699.623	808.156	963.602	822.499	2125.89	1288.52	1171.06	2037.78	2462.08	1526.71	2101.72	1307.63	12095.4	3307.72	5044.92	894.072	2550.3	2745.35	3184.31	9490.79	2049.28	1843.68	14342
TCCR / WSX-1	20617.3	12111.7	13574.8	11339.6	7827.36	12327.8	12604.6	10424	13561	7279.44	5839.34	10861.5	8199.71	9277.72	7196.3	5308.64	8249.55	6111.77	7562.77	7160.57	3528.92	5695.97	2885.3	4767.37	3217.22	5869.47	6350.55	4883.2	5037.12	4362.7
TECK/ CCL25	2931.1	1659.12	2507.54	2287.44	14748.3	1544.39	1442.56	2090.94	787.995	2157.48	617.105	1538.69	2565.04	3992.81	1678.36	1397.2	2217.83	4354.19	1687.35	12972.2	917.957	1810.96	3272.4	1170.39	4992.59	2505.63	1783.01	2716.25	2918.29	3324.35
TFPI	1029.41	1166.38	704.639	737.754	900.935	367.477	847.657	821.512	1705.41	651.106	739.865	1968.15	777.073	1289.3	800.64	440.516	751.681	2010.3	696.709	528.643	980.713	1164.21	637.82	851.632	729.92	1503.44	1198.45	1451.62	803.996	484.754
TGF-alpha	113308	7645.2	11356.4	11206.5	11207.3	1406.04	12820.1	6685.51	51194.8	10993.5	10387.4	17360	7343.56	11608.8	12053.1	6506.03	14252.1	6859.69	10141.7	10295.6	7953.51	10729.4	5374.11	8556.82	4577.02	6214.91	9694.05	6953.35	12177.5	4720.79
TGF-beta 1	143541	15415	22655.3	13193.8	21044	16590.9	34126.8	19698.9	19002.5	10408.8	5015.4	20689.3	72311.6	34298.5	23281.9	29472.5	9404.61	17932.7	29227.9	46899.7	18099.1	77984.8	29305.1	20683.1	16383	17905.8	17875.3	25698.4	16826.3	17845.4
TGF-beta 2	9523.69	8761.75	7131.34	21972.9	23381.4	25331	12798	7386.06	9458.17	11047.9	10957	14679.9	16923.7	11219.2	10921.6	7709.09	10714.6	6177.77	8599.68	11988.5	8790.77	18394.7	4640.65	14397.3	6254.16	5773.9	10930	7021.02	10718.3	5511.5
BMPR-IB / ALK-6	12295.3	18449	9503.19	9140.99	14896.1	13821.1	14343.7	7147.18	11944.7	9962.85	6305.44	16244.1	24808.3	7441.65	10874.1	6752.72	7473.93	7996.43	8216.8	23474.4	9043.71	7574.89	8172.14	9085.13	8728.07	13153.6	12559.8	8263.86	12224.6	9988.31
TGF-beta 3	3739.67	563.357	1664.78	546.155	1431.13	1730.54	2052.12	1472.72	1269.04	656.773	464.717	174.813	317.679	606.776	4196.04	18.4516	752.874	3106.24	536.365	8881.55	120.989	386.826	659.341	58.4937	448.961	1182.55	140.109	347.636	637.901	539.42
TGF-beta 5	32509.1	7623.52	8336.82	5739.91	9324.63	10299.3	10537.5	9879.09	12191.8	6370.72	4181.46	8579.05	14856.2	16098.9	11208	10764	8947.36	7427.47	7783.79	13841.4	5537.48	11720.8	17987.1	8808.16	8980.21	8826.23	7405.33	14845.3	8865.81	6153.27
TGF-beta RI / ALK-5	30175.3	5909.59	9298.37	6067.47	5658.88	3651.94	6496.76	5703.6	14947.6	6743.04	10009.5	5818.88	12140.4	5559.49	8544.72	4526.16	7063.95	3907.1	6823.53	7769.08	3521.52	5060.08	4638.37	12980	3288.45	4688.95	6907.78	7065.58	7498.81	4168.32
TGF-beta RII	928.104	587.669	326.902	255.403	509.991	626.584	720.785	729.119	955.717	490.068	404.925	108.045	546.506	1529.42	515.579	271.271	586.225	502.245	317.831	10855.3	583.642	508.584	378.139	238.81	820.401	1505.09	1041.48	690.135	547.049	698.354
Grb2	16301.2	6029.96	19258.8	101111	15027	9294.98	4301.77	7388.56	6384.42	9126.38	2724	10574.6	3694.43	32392.9	7220.29	42255.2	2289.44	4596.73	8369.39	4802.46	2769.71	7811.64	3890.83	2879.62	9870.18	13975.2	1973.13	3125.29	3494.36	5615.62
TGF-beta RIII	3848.4	6853.02	2934.49	2064.76	6809.29	10751	3740.03	6083.72	4550.56	8233.65	1844.86	5529.27	3081.47	3979.25	4469.26	3563.37	4413.65	3366.69	5271.03	5132.75	2863.42	3761.85	1544.27	2998.9	1481.41	4411.51	3928.62	3297.21	3442.33	2005.47
Thrombopoietin (TPO)	7200.13	6490.63	9170.14	10258.6	21307	38255.9	14165.9	10320.5	25778	8162.85	3542.09	12125.8	23210	14085.8	14041.6	16791.2	10021.2	11676.1	22138.4	23271.2	6271.71	17071.8	13073.4	19277.4	12941.8	11957.5	10774.9	16693.2	19824.2	11887.3
TPX	1281.34	1942.18	3145.19	3172.45	2493.13	1096	3209.72	4857.03	2080.94	729.549	1100.09	2071.31	795.641	3774.43	2324.21	2362.28	1618.44	2967.43	4618.19	12319.8	2429.02	1815.29	4284.16	2257.61	3243.12	5552.46	1357.15	3684.45	5255.49	3053.91
Thrombospondin-1	153326	508623	125629	275202	605386	341226	206819	355943	309987	255325	323399	452339	245672	151957	275491	150513	207561	61966.1	222767	158952	90609.6	132925	79215.7	195696	160450	74719.8	341089	268449	167516	80155.1
Thrombospondin-2	385480	338638	376197	230351	333972	208455	401194	420113	442558	498666	286386	424797	235456	342192	429231	209378	503505	253450	275192	298122	234914	301203	273303	270237	272617	247613	459829	231386	231311	290526
BMPR-II	165.577	307.896	188.971	196.985	738.089	444.555	481.008	168.063	242.174	196.362	484.686	1622.9	2717.59	2062	380.643	81.0109	981.783	899.06	3.72298	709.139	87.2088	1586.82	1023.25	1084.65	2707.95	819.296	1988.98	856.716	359.929	533.508
Thrombospondin-4	11976.9	15094.2	13457.3	14182.4	32467.2	24392.7	14011.8	11466.5	17582.1	12524.7	15637.6	30665.7	17334.4	7298.24	10481.9	8547.77	7754.87	7884.34	7934.49	9470.11	6997.6	10251.8	5827.2	8598.2	4142.18	5203.43	12626.1	5543.08	9176.16	5761.93
Thymopoietin	3339.51	4154.06	21399.5	3368.58	10081.9	4851.69	6828.37	2636.97	3694.48	5298.39	2575.38	5306.33	5852.27	8785.03	3041.11	6265.53	4395.88	5896.04	2899.77	17780.9	1940.22	8362.13	13225	3578.74	6417.38	6427.62	2941.65	5964.56	5262.02	4433.36
Tie-1	2123.81	701.752	483.252	690.833	1347.43	1785.85	1389.6	955.732	1161.03	520.199	492.366	613.296	821.957	3476.61	1266.14	799.225	910.788	433.978	572.327	14308.3	723.288	608.362	1002.3	548.988	1531.6	3109.63	1386.53	1090.85	1542.9	3766.43
Tie-2	38933.3	8437.14	11758.3	11164	15531.3	51206.9	14603.8	7705.76	10992.8	8056.78	11177.1	18764.8	10882.3	11505.8	12887.9	9689.19	10816.3	7163.03	10929	15325.1	7458.79	12652.8	5326.95	13106	5343.02	9267.08	10100	7253.13	13221.3	6533.67
TIMP-1	6701.84	1674.77	888.086	872.634	3034.04	1072.29	1357.57	487.407	2304.32	964.83	1228.47	1598.22	2104.54	11329.4	1367.7	1221.86	675.035	784.474	608.285	787.114	723.234	1900.9	475.858	3408.52	2738.8	1872.97	1892.31	1589.28	901.467	496.941
TIMP-2	8792.15	14813.3	29413.5	8458.66	61308.2	18711.4	7011.52	10854.8	25762.4	7860.13	11659.2	20336	15359.2	11331.5	15447.9	15084	15797.1	9327.45	14647.6	16975.6	11175.7	13533.5	6539.06	12506.4	56652.5	9085.74	11192.2	9689.59	16446.4	7371.91
TIMP-3	1736.94	3238.88	4426.72	35.1504	4114.9	5472.03	2735.23	2566.08	9792.81	2558.65	1238.66	2458.64	2099.25	3768.01	2637.67	2693.79	1771.29	2381.68	1463.27	10494.9	1735.48	3447.93	5354.31	2017.82	1964.17	4408.9	900.927	3108.17	8582.27	1971.79
TIMP-4	2918.75	46646.2	14256.9	12760	24544.2	3894.46	13034.2	12228.4	29446.4	12364.2	11436.3	18019.8	10029.1	11527	12883.6	9449.38	12213.4	5231.01	10414.2	10588.4	9917.26	12389.3	6048.96	11327.3	4150.05	5894.04	10433.2	7168.82	10443.5	5455.02
TL1A / TNFSF15	18006.3	5372.79	8264	4483.54	5207.86	7696.32	6122.16	4705.71	12216.7	7619.92	5046.77	7944.57	4537.54	4609.66	4526.7	4445.72	4486.5	2710.75	5837.86	3732.21	3469.09	3230.16	1791.02	2627.2	1219.08	2457.33	5110.12	3134.18	3424.05	2427.71
TLR1	60506.3	31909.8	47185.1	30496.5	31249.8	55812.8	31704.8	21895.3	35343	27008.8	32009.3	42123.6	28996.1	26931.6	24100.1	19791.2	24718.3	11479.2	25614.3	21962.4	23259.9	15265.1	18576.5	18410.4	11986.8	15064.5	18224.9	15119.9	27692	7302.48
BTC	72630.7	7904.5	8927.44	6031.47	9439.89	8225.35	17872.9	5746.97	9568.92	5852.91	2559.16	6565.75	8006.02	20020.5	8634.6	4947.1	10277	14066	6151.73	24740.9	3922.52	8721.66	14510.5	5299.11	8921.57	6611.32	8547.67	7481.89	8755.36	6652.11
TLR2	17868.6	11830.9	8273.3	4078.58	4547.2	5262.39	4378.37	3679.97	8580.63	5491.44	3417.95	24542.1	3873.23	3258.81	4056.84	3115.95	3169.38	1863.16	3718.92	3601.91	2372.46	2976.09	1989.86	2292.48	1393.1	2561.84	3061.73	2685.35	3007.71	1818.94
TLR3	19507.2	9094.69	11080.5	9269.59	6837.91	11525.4	7777.68	5794.28	17542.7	3584.64	4804.75	27846.3	7559.98	4250.06	4845.95	4253.38	4854.91	2872.58	3387.82	4852.11	2121.83	3885.9	2461.02	5480.47	2126.15	4202.25	1685.95	3842.87	7366.47	1405.53
TLR4	2178.03	1690.66	1554.95	988.294	1148.43	2036.3	1307.67	1426.17	2748.69	499.503	737.59	2391.56	866.105	2882.67	1494.01	1817.05	1338.73	4832.63	2003.47	2403.53	1941.35	2197.82	3527.94	1284.96	4381.38	1897.21	2452.19	2176.31	3653.39	1151.49
TMEFF1 / Tomoregulin-1	314178	265337	209909	211348	338036	239637	245964	254502	354382	250818	197522	331896	256503	266035	274958	169116	263596	189786	255685	302689	205720	250827	199736	246477	209612	165206	253316	240434	265159	230569
TMEFF2	31413.5	48619.3	13036.2	28753.9	49586	30747.6	21199.4	37415.6	36761	21907.6	19827.3	25180.2	22183.5	20032	26793.4	17700.6	20812.1	11197.5	22724.6	21707.3	10376.8	15897.8	7345.61	25569.6	8340.39	8247.27	25439.8	18210.4	18760.7	9269.59
TNF-alpha	190037	18599.1	19260.6	15321.2	26329.3	18893.8	30269.3	16578	17546.4	12668.4	4948.22	31763.5	40076.8	31550.3	19495.2	32987.3	16197.2	20498.6	19760	53210.4	13418.5	73194.4	33489.8	17422.8	15842.4	18987.5	19272.2	21512.9	15546.3	22294.1
TNF-beta	206577	24375.9	23334.3	19684.3	29338.1	28093.1	40815.1	20429.6	24964.8	17247.9	9809.33	35439.6	52375.5	36411.2	25079.5	32472.4	14724	23400.5	29551.6	55807.5	17809.3	81909.8	40006.4	20269.5	15866.2	24022.6	22027.5	20675.8	23623.9	18262.3
TNF RI / TNFRSF1A	1558.28	1669.41	1174.24	1156.46	7099.81	2372.19	2288.56	1318.73	1718.27	3750.29	6524.26	409.481	523.926	1526.88	662.896	254.226	503.675	8037.63	1396.51	7963.22	197.634	1809.03	1392.46	1237.98	1071.53	2138.83	502.314	466.909	286.914	1883.94
TNF RII / TNFRSF1B	11901.9	7702.9	20925.6	29442.4	51752.2	793.504	25108.8	12995.4	30167.9	16782.4	19708.5	37061	18080.9	13921.9	22878.8	4490.21	21313.5	11622.1	13660.1	24674.8	12846.7	28190.4	17088	17939.8	13290	10078	13730.2	21217.7	20035.7	11267.3
TRADD	43044.6	42109.6	26009.3	23582.4	36170	29503.4	53272.6	54164.2	51488.4	47921.3	18107.9	37293.7	55661.8	50206.4	52350.2	39060.5	39803.2	38921.7	54725.1	64866.6	37198.9	47877.7	53527	60361.1	43436.9	44631.7	40292.2	61556.3	53074.8	46581.9
Cardiotrophin-1 / CT-1	14510.2	4369.11	7668.08	4542.42	6638.78	3829.23	5692.89	2354.15	14456.3	1720.4	1154.53	2269.42	5599.01	3601.55	2912.17	10195.9	3045.26	3539.24	2205.04	14532.4	992.584	2472.33	2138.12	1391.28	2218.38	10784.6	1702	1651.01	5457.23	4041.7
TRAIL/ TNFSF10	30279.9	25016.9	36454.2	287.411	27622.4	32501.9	25357.1	20907	24638	29325.4	10022.4	15715.7	8326.08	9320.25	17310.9	8840.8	18965.9	10837.2	19387.9	14149.2	9802.95	10882.7	5979.5	10793.1	4442.09	6656.91	11226.9	7011.46	15740.3	5075.45
TRAIL R1 / DR4 / TNFRSF10A	3914.14	1921.21	2455.78	1329.64	4913.52	4905.92	6717.28	2862.8	3257.8	2418.61	1497.9	2585.13	3910.09	6965.3	2813.87	2087.38	2560.99	3707.45	2966.8	16723.4	2317.45	3185.4	6658.58	2823.43	4548.19	4579.23	2735.55	5302.94	5293.57	4179.87
TRAIL R2/ DR5 / TNFRSF10B	15699.8	14381.5	13542.2	18318.9	25412.3	27781.9	12341.9	12876.4	15858.6	13100.7	5230.01	22424.1	20980.1	18212.3	20149.9	16867.4	17948.9	11792.2	14424.1	24410.6	15255.4	21175	19020.1	13032.5	10599.7	12438.2	14688.2	17018.9	17983.7	16069.9
TRAIL R3 / TNFRSF10C	254.072	637.123	755.293	764.648	1032.33	683.758	1176.3	740.539	624.544	591.727	501.294	1027.5	554.631	701.598	489.494	101.213	324.915	305.872	249.775	7092.96	140.908	504.365	243.36	299.74	516.76	1081.87	351.009	519.686	371.5	732.564
TRAIL R4 / TNFRSF10D	4.57438	4519.84	481.841	598.826	653.734	412.782	742.113	534.117	694.281	972.724	725.57	1015.57	613.62	790.915	870.651	4.59346	235.282	902.362	922.106	20155.6	304.9	921.853	185.194	947.363	1250.8	4099.19	600.008	1446.93	598.72	762.184
TRANCE	18962.9	25693.8	16016.5	43525.6	49028.6	33909.4	32131.8	21713.9	19673.4	34363.4	19018.2	41266.9	31275.4	23251.5	27454.8	25772.5	23791.7	15392	24460.8	27347.6	22633.1	37814.6	16958.6	32976.4	13761.7	16944	23668	28207.6	26935.9	13975.5
TREM-1	3266.36	1684.18	2325.54	3661.24	3308.75	2284.48	1988.68	2082.05	2339.85	416.134	802.201	1541.17	1256.83	2403.63	7191.43	803.702	1086.17	2910.15	1012.1	13246.3	1100.76	1338.45	1463.96	1726.86	2317.31	3469.89	757.424	2228.42	3897.69	2820.09
TROY / TNFRSF19	2519.56	924.122	935.652	429.375	841.713	2250.89	947.415	861.001	1936.87	33.3616	741.615	364.763	617.051	3724.23	1783.23	733.635	1556.89	595.035	726.783	2635.54	1030.94	664.446	1929.47	1667.4	1468.58	3467.68	855.884	2984.84	2561.8	338.261
TSG-6	4111.37	4205.15	3383.53	2077.85	7567.36	4272.82	2692.74	1112.18	2916.72	2447.19	1382.22	3892.22	3425.86	5672.03	2023.54	1671.68	3052.94	4284.57	2544.01	10516.7	1779.29	2327.51	5213.71	3284.14	4137.73	2781.31	2652.83	6621.45	2346.45	3172.65
TSLP R	7175.53	1032.41	1195.14	675.306	741.758	898.185	760.439	461.964	2384.21	954.8	519.594	766.737	1289.07	1374.97	3962.63	227.603	879.331	119.239	1191.33	978.356	328.94	217.833	306.477	776.842	345.232	2668.45	646.578	780.617	874.889	296.706
CCL14 / HCC-1 / HCC-3	24196.5	9308.94	15595.2	8810.28	10025.4	13036.6	15406.6	13370.8	6753.48	5154.18	5538.3	12576.6	10835.8	5947	35736.3	3973.97	8842.01	6691.23	4273.33	13040.3	2696.01	22248.8	7093.2	7747.61	6735.34	7237.76	3703.3	6798.05	9489.3	4816.33
TWEAK / TNFSF12	40027	12799.4	14178.9	5092.58	7799.44	11437.8	13828.5	9491.39	19272.5	6089.8	10165.7	19840.7	13658.9	5764.9	10662.3	4853.16	6675.53	5293.72	4707.6	7133.94	3761.88	8417.87	9795.79	5865.1	3469.5	4184.05	19290.4	1435.74	6434.37	2334.85
TWEAK R / TNFRSF12	38277	5982.9	5453.04	3392.86	5770.78	3739.26	6352.89	4142.71	16107.5	6289.56	2616	5789.62	2733.05	6614.95	5513.95	2822.8	4998.5	3138.98	4908.98	6108.95	2540	3056.48	1743.05	2358.02	1444.69	2165.62	6217.4	3172.29	3173.63	1080.82
Ubiquitin+1	85545.9	27469.1	67901.6	65129.9	41979.1	19932.2	72870.5	48900.5	56554.8	12817.4	12641.5	30020.8	40759.1	55897.7	52325.6	47052.7	48114.3	53328.8	66746.7	102756	59484.6	56050.8	48897.5	59649.5	36653	53744.6	59753.3	36424	43265.4	54939.8
uPA	65185.6	52468.6	26231	28933.2	50706.3	25653	57589.5	58155.7	82480	26032.2	34467.4	78617.1	74407.2	27416	53441.2	15305.5	29171.6	33235.3	36693.6	64030	29507.2	52817.1	26773.8	64686.4	45049.8	35437.9	37848.5	75988.4	26172.6	19002.5
uPAR	1847.38	602.499	401.401	611.747	852.252	1100.31	707.716	942.147	918.6	165.387	374.195	260.074	1463.43	825.691	727.128	317.177	455.201	427.376	600.514	13270.5	246.374	362.708	726.832	684.652	1694.93	1798.64	1706.64	813.987	556.775	747.126
Vasorin	14658.4	12641.5	9114.45	4059.36	10122.4	8913.26	12818	4040.88	4713.5	4038.77	2794.22	3301.71	6446.58	8288.88	3295.57	6069.78	35342.5	9110.02	1873.71	18672.2	2669.54	4163.18	8093.9	3730.72	4892.33	6052.93	3265.65	9541.36	8874.56	6627.33
VCAM-1 (CD106)	575.216	233.651	400.383	322.082	1026.08	718.401	1309.06	609.239	792.207	342.788	415.715	632.626	811.923	789.457	488.863	75.6272	387.143	445.732	437.152	9402.99	277.378	540.349	391.895	939.285	739.044	2347.62	480.856	509.156	693.372	693.162
VE-Cadherin	1919.66	2027.62	1622.86	824.432	3639.48	4105.79	10951.3	2200.06	1977.31	1941.34	947.35	3079.01	4232.97	5089.84	2557.89	2486.32	2365.18	2910.65	2502.75	17914.3	2132.01	3632.98	7453.9	1853.4	3650.15	4151.64	2328.67	11254.5	5852.74	5527.12
VEGF	13168.4	3984.54	5362.33	5208.54	8907.53	13655.4	16418.2	8443.03	8390.01	5077.33	8078.18	11000.5	9166.23	6297.02	7791.48	5299.87	8404.06	3644.43	6072.65	6022.18	7770.78	6621.68	3944.25	6934.45	2483.34	4780.08	7724.04	4680.06	6790.17	4467.24
VEGF R2(KDR)	7778.59	86.3941	5701.72	5815.3	7458.36	19859.7	10955.5	8510.57	8050.91	5131.24	3396.29	8174.49	4453.28	4465.27	4748.05	3023.13	4284.88	2599.19	3544.93	8895.17	4839.31	4543.07	2029.86	3327.88	2140.24	3265.61	6688.27	3199.95	4831.8	2957.64
Activin RIA / ALK-2	5055.76	4809.62	3965.55	4641.52	5212.71	11607.9	7652.87	3376.9	3424.11	2894.53	1372.52	5933.26	3647.8	5880.78	3657.44	2371.56	3491.93	4664.29	5365.39	24048.3	2820.17	2409.35	5828.34	3289.36	6303.62	4727.37	2899.97	4427.5	5873.45	5014.13
CCL28/ VIC	53536.7	5280.84	6995.15	5904.85	14619.8	7298.96	14093.5	5238.67	8112.21	4383.26	2111.63	4683.51	8034.21	15011.8	7606.9	6681.23	4833.14	12938.2	11809.3	27642.7	4339.77	8518.13	12309.3	6011.11	5277.91	9787.01	7669.6	8475.15	12030	5991.01
VEGF R3	2293.84	19719.7	4888.48	3587.22	9181.31	5084.39	3462.51	2727.04	26293	2961.96	962.983	2904.79	9497.72	6000.46	2679.65	2124.72	3639.77	2877.59	2780.09	14552	2197.65	2033.41	923.607	7618.52	1769.34	2956.53	2373.34	2752.11	2451.32	1638.08
VEGF-B	40622.9	12162.6	18175.2	11738.3	11880.3	13910.8	12199.5	9845.72	18360.4	10434.3	11545.1	16642.6	13890.9	18199.8	16197.9	16168	16824.8	9407.14	14105.4	17658.9	20360.1	18293.5	11034.7	19522.5	8223.9	8438.2	17661.7	13677.1	17952.9	12006.7
VEGF-C	6249.36	4251.34	4122.33	3177.03	3794.76	5274.61	4547.47	2647.13	4358.74	2629.21	3851.93	5151.09	3445.67	5584.25	5809.32	3180.81	4582.53	2742.61	4584.22	6292.46	2566.29	5214.78	4513.28	7220.85	5471.38	7768.58	3357.19	6253.45	4884.93	4357.88
VEGF-D	1002.52	3944.77	3351.84	2468.22	3913.91	6710.29	5609.54	415.095	4907.77	2419.19	914.143	4423.65	8832.74	1702.93	1712.14	750.728	1403.63	1582.06	2896.47	7351.17	1121.76	963.937	782.83	1565.06	2224.82	3216.12	2044.22	2521.96	3583.89	1726.59
VEGI/ TNFSF15	528.932	441.664	1020.25	357.676	1190.16	456.646	1180.08	2425.32	652.281	4305.35	490.948	258.612	342.366	568.329	411.311	120.016	261.01	195.115	588.379	2164.3	260.855	35.9344	44.9758	630.608	311.611	735.373	205.222	325.386	136.946	41.3667
WIF-1	5569.35	4130.7	4870.62	4598.71	8211.22	23630	16534.5	4498.53	6168.98	3535.13	2022.28	7092.55	2740.75	12245.2	3478.4	2700.41	6199.95	8291.54	10486.4	14816.6	1672.09	13881	5591.16	3031.41	3742.3	4146.5	4567.86	4785.16	6552.76	6917.87
WISP-1 / CCN4	5217.86	1800.76	1646.33	989.437	1406.75	1972.17	2121.86	1568.23	2953.83	766.989	1265.21	2364.63	2607.86	2641.65	3364	588.53	1492.97	225.653	1578.68	1574.03	619.147	921.894	2319.21	1592.87	632.526	4021.19	992.825	1744.95	1360.01	522.488
XEDAR	2579.84	1105.91	2428.85	3048.4	4982.46	3308.4	2327.6	3782.28	1696.42	2669.09	724.888	2616.73	5421.1	1584.24	890.967	1463.64	1221.83	4658.65	787.018	13081.1	1635.79	985.769	963.574	1427.67	10737.2	4366.76	796.514	731.285	1891.65	1528.2
CCR1	867.188	835.859	1391.07	7947.68	2030.79	1062.39	1351.81	883.909	1085.26	1429.84	582.017	2327.65	1164.86	2605.76	1531.24	1285.59	5685.36	781.667	1198.91	2234.09	859.24	3251.1	760.231	3718.81	3436.92	1025.27	2458.62	5096.68	1286.18	758.505
CCR2	63.0581	287.061	160.585	114.273	559.577	450.378	209.2	187.619	159.611	269.983	69.1666	1779.06	7609.07	1881.32	434.957	28.6333	628.658	362.223	109.593	664.542	560.449	2078.75	584.993	1964.02	1398.42	837.902	1927.2	1304.16	751.094	643.756
CCR3	5664.72	6045.31	4654.76	2348.12	6889.44	4377.83	5420.97	22976.7	6162.91	2564.7	1616.27	2840.19	1884.65	1679.81	15747.1	464.685	2382.68	32149.3	3273.7	25061	1607.13	8707.24	3853.47	1365.5	2890.8	4209.42	1141.39	1910	9981.62	1315.95
CCR4	1439.31	2037.43	1090.57	422.498	3896.37	3734.66	2772.16	1478.13	1535.91	1630.69	761.159	2096.55	2359.08	2474.17	1096.13	600.831	1037.81	720.069	1002.41	10882.3	874.506	2293.17	919.373	1118.03	1950.77	695.291	1777.74	1990.59	1141.54	1063.82
CCR5	489.152	417.644	1489.91	66.7775	794.205	185.095	690.23	220.811	283.33	1203.7	345.443	890.814	435.64	1673.37	427.176	94.1993	1144.41	875.938	685.258	21965.5	1232.01	369.474	518.529	789.243	2699.9	5525.51	4289.09	1522.14	2224.66	5195.57
CCR6	20.6473	2761.54	2282.33	23.8234	4176.16	3088.5	2536.24	1080.99	2335.07	2809.36	251.801	2464.08	2504.59	4822.27	3519.49	276.556	531.238	896.7	1932.16	10516.1	2467.27	1157.33	3938.12	5436.72	1856.04	1620.69	2175.58	2835.31	4870.63	1098.59
CCR7	55694.2	148567	50730.3	59222.4	59378.8	70475.2	71153.4	38264.9	74138.3	49430.5	59328.6	98294.4	68727.1	40822.2	43526.5	21347.8	44094.9	22985.6	25812.7	50945	22020.8	28218.8	26190	38822.1	27929.5	26450.9	28301	13917.8	41245	42380.7
CCR8	18654.2	29648.2	16181.5	12692.8	22936.9	18497.8	12108.2	13684.1	26043.7	13970.4	16558.9	15126.8	9189.53	16542.4	14336.5	9889.25	16933	11377.5	14059.8	16526.4	9940.63	10221.5	6878.63	14328.6	7235.69	9713.02	15332.9	7339.62	13015.7	10258
CCR9	47305.5	89209.7	33399.2	39541.4	49044.7	42219.4	44812.3	33058.6	39830.6	30880.7	32770.1	42746.1	53539.7	24048.5	31367	23105.9	29534.4	21527.4	26820.4	50024.9	27336.2	22615.7	20368.7	30091.1	18472.9	34013.5	23833.4	18267.8	25934.4	24821.2
Activin RIB / ALK-4	2363.06	1175.51	3257.65	3037.05	6735.58	3653.02	10092.7	2015.81	2484.19	2688	1107.53	2392.53	3321.22	5563.01	2353.64	5378.33	2896.91	4318.32	2432.27	12881.2	2025.94	3446.27	8818.99	3714.34	3974.6	3644.37	2348.79	4344.22	5067.5	2989.69
CD14	1074	1032.35	1347.67	706.988	1473.54	1675.17	2069.7	455.844	1064.23	808.468	1732.06	1440.61	1462.06	700.859	3056.64	233.123	2719.38	1475.74	480.574	17079.4	1566.84	2590.61	716.928	2873.43	3216.59	5027.25	3988.41	849.614	1763.51	4699.25
CD27 / TNFRSF7	3307.37	2932.46	791.039	4393.36	1571.06	1516.98	5920.46	1292.7	1373.48	1109.99	1421.12	5374.05	2678.58	8466.02	1757.15	1344.51	1881.61	2802.33	790.101	26904.7	6270.91	22569	2458.08	3517.37	3856.01	6130.57	3441.7	3238.93	3499.8	4048.28
CD30 / TNFRSF8	54172.6	4263.39	4717.27	4263.23	5685.1	5254.73	10555.3	3776.77	5568.54	2774.59	2929.92	8294.88	3122.9	7706.81	4606.98	4274.38	2972.29	12063.9	3949.9	32026.4	2539.44	4968.38	10046.6	6485.6	9324.65	9786.64	4270.49	5699.72	10762.8	2465.98
CD30 Ligand / TNFSF8	8121.17	10915.3	12867.6	11424.7	20653.9	8755.33	11332.9	6878.03	39477.2	8649.4	9786.96	12398	8846.89	11677.1	12435.2	9734.18	12058.4	7183.31	12314.2	12880.1	9283.38	14537.7	5978.72	10299.4	6641.78	6805.9	12991.7	6564.19	11776.3	7923.91
CD40 / TNFRSF5	4607.41	6178.26	3648.16	3226.64	5567.26	5605.5	5866.23	2387.38	4406.75	3463.64	2294.8	10781.6	6480.05	4932.96	5013.83	4297.1	2826.78	7411.95	3256.64	9016.45	2582.55	9014.01	5529.48	8615.5	6931.67	7450.91	5884.26	5560.64	3090.79	13850.9
CD40 Ligand / TNFSF5 /CD154	132334	138394	92862.7	81363.8	182097	114910	106154	97846.5	88734.3	84052	114934	157407	93562.2	95856.7	76012.7	84927.3	180128	86642.6	147004	158031	89604.4	137987	101470	149488	130677	105738	92797.5	146003	149644	123404
CD 163	104240	21171	25232.7	20403	29274.8	24651	19814.7	32525.4	38703.1	24845.7	25613.1	51934.4	18470.2	26019.6	29805.2	21755.2	20035.3	23092.5	28392.3	23143.9	24290.9	28452.9	12518.5	22222.9	17395.8	13933.3	27809.8	29042.8	47229.6	15372.2
Cerberus 1	11.7602	177.118	155.45	62.0403	521.591	2.4272	188.546	2.3974	2.34799	95.1377	100.577	554.2	191.46	1648.87	0.199438	15.3038	579.179	496.809	247.282	171.465	257.013	1370.58	308.365	389.715	1829.35	257.076	791.141	549.181	163.379	195.008
Chem R23	3408.27	1057.4	871.065	5.20353	2157.51	513.733	1758.48	512.802	524.87	627.561	47.9358	561.62	404.307	332.391	257.697	135.44	1153.56	983.065	201.323	115959	210.356	163.041	338.521	487.885	1158.45	1058.15	449.657	712.826	579.933	2352.57
Chordin-Like 1	744.383	1317.01	1353.04	1690.57	2672.02	2205.07	2556.47	938.049	1308	1795.12	1472.94	1624.4	1351.07	2146.13	2346.14	984.806	1256.53	3133.81	1131.48	12364.4	1722.02	1698.67	3281.74	2859.47	2779.69	3857	2365.21	1698.6	4048.37	2734.82
Activin RII A/B	1626.39	1554.88	2878.52	3120.12	2781.9	458.511	3753.13	1726.94	1060.55	1773.12	639.497	1345.5	1193.44	2346.77	3536.64	1421.73	1135.48	1662.8	1683.06	14851.7	1034.31	1059.47	2513.08	1717.25	2496.54	2201.52	1169.71	2126.52	2753.23	2968.02
Chordin-Like 2	390891	189616	163865	176298	145812	179749	208179	144074	166753	205974	149448	236825	184531	159581	215069	169742	178758	115735	199147	215127	166597	175022	157093	184146	135560	137931	177731	166769	212142	146039
CLC	3240.59	1153.75	730.194	653.306	1666.6	1766.98	2371.66	700.062	1414.9	791.027	257.543	4134.77	3110.3	5469.16	4447.48	390.007	1983.9	2524.73	3295.81	13913.7	3343.73	2459.15	5661.74	8768.56	5115.3	4826.6	5925.17	7063.79	10113.6	3774.31
CNTF	120739	66669.4	61481.5	66728.5	71050.2	61447.2	62627.2	53753.2	60875.4	63075.9	34011.1	51643.6	56477.7	75868.3	52036.5	45468.7	79843.9	52888.2	44582.4	64576.1	34654.9	67305.2	47953	36834.4	41504.3	44485.8	62041.7	55084.9	42775.6	42233.8
CNTF R alpha	94669.9	5664.83	6427.61	5543.18	14279.2	8961	15107.6	9942.95	11464	5500.96	3341.79	24467.2	9528.38	48050.6	4889.65	11310.6	22358.8	21332.6	11420.6	34971.3	8141.68	23498.2	37789.8	26737	24863.1	21319.7	16755.8	20679.8	15190.4	20044.2
Coagulation Factor III / Tissue Factor	30662.1	23580.2	29938.8	8981.46	23889.7	30933.1	21004.2	15473.9	23530.6	19626.1	12797.9	12208.4	7664.26	20842.7	19877.4	16418.7	24474.3	13898.5	22679.4	19995.4	10283.1	9818.9	6855.37	9555.67	8477.34	18751.9	16514.7	12363.6	20011.6	10884.2
CRIM 1	2957.89	3714.85	3207.95	64094.5	4406.81	3132.26	4538.34	2280.5	4069.97	3622.96	1070.73	3331.74	5696.63	7826.56	4616.9	5529	3309.61	6676.79	3628.38	34255.3	2714.81	3059.65	7736.52	3749.74	6188.74	7460.85	5143.38	4258.97	8976.81	9004.87
Cripto-1	16429.8	3830.3	4318.46	5925.79	19040.5	8051.71	6565.76	3052.45	9032.06	6759.71	2699.94	27018.2	7144.4	7200.23	4326.36	5014.2	5879.36	8782.3	7154.49	25779.8	4182.31	34403.6	8630.22	7369.88	10302.5	7942.79	4025.02	4650.86	11875.1	11251.7
CRTH-2	33805.5	50709	44410.4	41085.1	70646	53399.2	55946.3	43856.4	54879.8	51021.7	24316.3	50716.9	35183.1	20243.2	29881.5	22074.2	22158.6	23233	66320.8	50268.1	19834	21252.1	16510.3	26979.3	18977.2	18330.6	20928.8	12641.8	25868.9	18875.4
Cryptic	79688.1	7314.28	8122.94	8596.75	12547	12189.4	22028.1	6778.35	11280	9050.51	3064.4	7786.31	22939.4	13063.1	19795.3	18735.8	6795.6	12549.2	8479.87	54277.4	7348.32	14868.8	20512.6	18606.3	13637	11046.8	5272.68	9241.99	18229.1	24829.9
Csk	1743.38	1837.85	2370.87	1723.19	3250.43	984.564	2139.34	1684.35	1527.49	2221.7	3136.68	2479.74	2996.95	3961.49	2422	2426.29	1868.33	1653.95	473.343	1421.22	1967.99	2679.29	2051.63	4338.03	1765.95	1971.3	3060.69	2114.4	2195.69	1203.33
Activin RIIA	13355.4	24066.8	14750.3	12447.4	21110.8	16460.8	35371	22192.8	31012.3	15579.2	7917.71	14256.9	23137.6	26565.5	30263.2	27915.1	24869.7	23510.8	29035.2	43971.3	23378.7	29426.2	23281.7	29159.6	25928.8	25193.4	28834.1	24665	32782.4	25894.9
CTACK / CCL27	187699	172144	171761	134777	167102	167784	145516	141669	161412	136553	145762	193703	141040	125900	124686	88807.4	142853	97314.5	165955	205110	128652	146442	91325.1	136753	110277	128495	127432	137242	138080	122494
CTGF / CCN2	1007.97	574.267	580.162	709.613	1741.13	878.926	1160.38	275.55	442.83	3107.76	466.39	657.103	975.937	1098.39	656.792	912.603	1182.1	778.999	706.102	11485.7	654.805	867.196	719.952	916.363	2042.69	2791.32	6717.99	717.719	881.535	1710.7
CTLA-4 /CD152	39228.5	3374.49	3510.63	3358.5	7045.39	4898.44	7365.96	3277.26	4712.29	3430.92	2259.35	6472.55	4600.75	10382.9	3577.23	5465.13	3557.08	10431.7	5294.28	19930.8	3335.31	4427.61	10766	4931.59	8961.22	7837.68	4750.26	14787.8	16264.9	3710.89
CV-2 / Crossveinless-2	16644.8	1777.97	2367.64	1646.59	3115.36	2898.99	4552.67	2144.15	2381.33	1414.77	1865.04	3059.08	2917.59	7354.52	4017.46	2241.64	2438.82	4687.82	2346.08	18815.8	6296.56	2655.07	13655.1	3305.92	5769.34	6300.84	2682.36	6084.38	14524.7	2222.53
CXCL14 / BRAK	75230.3	162917	99285.4	112541	97494.1	110681	152573	100904	145448	75499.1	77586.2	145530	77870.8	55208.4	107163	68512.1	84006	64980.6	84364.5	108295	58343.8	74912	50344.8	78600.6	49254.6	70002.9	70437	52781.6	85504.3	58345.3
CXCL16	1997.91	682.78	425.068	140.436	632.341	492.646	1225.04	274.968	803.955	290.787	542.439	1229.67	583.105	1070.78	3491.85	2.98258	1369.27	5708.01	710.535	3602.42	822.123	1600.64	980.883	1385.3	1244.93	3633.54	1119.38	1467.58	2223.87	295.485
CXCR1 / IL-8 RA	202741	284547	259897	150162	230732	249924	241992	168802	228699	153955	126383	214511	181560	124810	145587	97416.1	142147	90313.4	182019	304954	97584.3	89914.2	100872	143582	109903	83288.5	71753.9	127295	131757	139675
CXCR2 / IL-8 RB	148931	320378	90621.2	121920	164851	162735	159427	96194.5	121357	150313	95863.4	173200	96379.9	62748.9	115873	60356.7	112846	56788.6	83170.2	87188.8	62492.4	81376.5	53915.2	86265.3	43676.9	88740.4	24809.1	39296.5	47968.2	50558.8
CXCR3	1319.63	3416.52	282.136	1126.23	1511.49	622.324	1190.23	641.78	1156.49	653.669	945.364	710.526	4158.48	1038.23	983.536	114.232	1015.74	454.15	247.42	5956.94	383.249	460.247	412.334	630.852	1029.71	1186.55	1706.4	656.273	622.74	1357.32
CXCR4 (fusin)	4939.79	21490.4	3677.59	10635.9	11529.5	6763.01	6951.25	4790.2	8993.3	8809.44	5681.68	25286.9	14576.1	8272.08	8063.98	5691.16	3785.09	6681.89	6200.35	8948.25	8480.38	14596.2	12436.1	17015.4	4860.62	6224.52	9111.99	5323.99	4492.07	10767.5
Adiponectin / Acrp30	62607.4	101219	138902	119260	105319	151441	159443	95281.9	56372.7	93538.5	54424.9	93036.1	55673.5	69100	150734	133131	206547	83145.1	101518	224361	69219.2	164274	144372	162257	93530.1	68342	138099	96726.6	139830	73231.1
CXCR5 /BLR-1	4068.67	2941.18	1849.42	1866.05	4997.82	9809.05	2154.76	1585.48	2831.56	2271.19	1306.15	4352.99	9330.7	4617.52	3217.06	2264.58	2323.18	1459.92	1655.25	1766.27	1400.29	4469.77	1500.16	9049.63	3210.88	1187.38	3642.39	3405.22	1424.1	1571.61
CXCR6	15434.4	13041.4	14963.2	13184.8	22142.3	17279.7	11065.9	8443.78	9436.24	11641.5	9033.3	13663.8	9399.14	14056.2	11111.7	7810.14	10692.9	6915.61	8837.61	10911.8	6653.91	9520.05	4577.58	10228.1	5363.24	6283.72	11806.5	6809.43	8526.84	6568.93
D6	794.456	1223.45	1044.77	3944.21	1359.14	972.751	1560.21	1187.45	865.48	807.414	2057.81	2435.03	237.223	1237.44	794.53	8467.73	623.498	891.681	228.954	1645.75	745.853	3562.51	959.341	660.847	1285.37	1181.92	721.435	1001.64	863.406	618.69
DAN	1.86794	385.388	316.435	370.049	881.864	113.345	339.978	191.431	209.309	270.085	70.7708	420.041	564.934	1935.34	932.336	672.635	1011.83	1516.93	0.581472	823.943	332.315	1585.32	315.573	388.21	1358.99	908.249	1314.24	516.751	542.215	402.499
DANCE	2369.83	2255.2	2541.64	5296.12	5426.85	6830.04	9321.95	2053.3	2519.95	1755.9	2412.09	2398.39	3568.67	2100.64	1861.47	1592.28	3514.8	1544.09	634.389	12425	1820.13	2214.42	806.655	1698.59	1792.57	1836.03	2867.18	1108.4	1710.52	1217.93
DcR3 / TNFRSF6B	9895.41	2360.54	2540.64	4047.53	4764.3	4126.38	6511.51	1968.02	3734.81	1627.52	732.744	2943.79	6509.51	3803.26	1977.08	2487.99	2904.73	4582.27	2674.2	23131	2352	2513.35	2075.54	2207.71	3478.44	7590.86	2299.53	1857.64	5405.58	10170.6
Decorin	966.615	504.184	1478.22	349.46	1263.36	758.78	906.796	897.222	386.812	275.35	204.987	1009.9	630.67	991.148	582.297	918.989	743.943	1071.44	152.98	14441.7	590.419	1508.04	1066.1	551.28	2068.53	2787.32	934.155	695.17	806.605	876.311
Dkk-1	2449.65	977.346	1080.27	1686.96	3351.83	2331.42	4818.48	1260.4	2560.19	1488.12	1447.64	2760.16	459.678	4725.12	1419.23	1237.34	3354.88	11863.6	1814.74	19519.8	1419.61	3047.26	3202.92	2783.29	8697.28	8490.73	2071.53	1789.28	28682.8	3342.78
Dkk-3	8527.18	2727.51	5744.16	5744	5114.09	5635.26	7834.44	2692.11	4343.7	9351.24	5092.72	9598.42	6484.83	5284.2	4739.41	3489	4849.85	4228.95	11418.9	9687.9	6384.18	4968.19	4911.62	6060.08	3499.3	7328.71	5760.2	9563	9553.53	3823.58
Dkk-4	139996	21510.9	16820.2	16404.1	32818.3	24846	30236.1	17640.8	25035.1	18393.6	9378	25712.4	20710.5	13558.4	22285.5	11105.8	15506.6	11035.4	56060.6	20478.4	10554.2	13944.1	9350.83	14892.6	9002.56	9710.21	16514.3	14933.8	15070.2	9546.98
11b-HSD1	30585.7	2406.58	3280.9	2908.26	2799.18	1703.7	3592.74	2794.28	3562.59	1420.23	1775.88	3444.16	4873.5	6789.3	2866.75	1679.49	3094.11	4736.79	2367.61	10660.4	1572.65	2797.23	9676.16	2375.94	6037.48	5663.48	2314.49	7369.72	8575.4	2025.72
ADAM-9	7515.13	2631.7	3962.83	1711.82	2973.97	6519.26	6035.88	1929.82	4602.8	1903.99	3315.56	8095.39	11878.8	4190.19	12427.1	73.3631	1594.62	960.095	435.917	1597.1	873.985	1016.25	1871.44	828.345	912.164	3991.86	1268.02	1626.78	1590.44	732.907
CD24	5121.85	1153.09	1271.94	1175.64	2493.1	2434.19	3020.73	913.826	1285.59	651.138	1428.68	3035.23	4601.64	4709.43	4053.34	1946.49	1339.74	1805.9	976.661	3224.62	2032.13	4669.57	2510.13	2754.65	5114.15	13247.5	3981.17	3647.92	2958.33	2338.4
CD36	29698.6	2536.41	10397	9973.8	20164.8	9043.12	9725.28	8340.41	7619.89	5388.59	6355.25	15196.9	23940	10399.1	9674.16	7441.22	5784.98	9294.35	12498.7	18769.8	12278.9	15230.8	13556.3	20116.8	6711.75	8535.44	14598.4	10805	14388.5	12874.9
CD38	105866	100216	120767	146547	61384.2	67327.5	72575.7	82657.5	57816	42583.9	87616.7	64048.4	191142	56570.2	29001.9	78574.8	56062.8	32840.4	46165.8	44136.1	35518.4	43349.3	49846.6	46283.5	33768.6	45680.1	43655	37873.1	51339	44851.5
CD44	2708.98	619.539	870.872	823.652	1121.22	424.486	1075.13	407.962	351.695	477.856	1447.18	1247.34	1378.14	722.006	513.222	505.249	666.329	1125.27	166.809	700.486	1007.48	1833.21	479.615	1863.46	368.839	854.427	480.566	735.994	470.855	1000.37
CD45	13043.9	3722.27	5730.69	8563.86	6628.08	9901.34	8613.5	2155.27	5617.39	2789.52	6132.39	7443.11	20592.9	5903.41	5543.26	5219.23	4306.6	3976.46	5687.42	15512.7	3836.32	8738.65	4866.85	16625.8	6551.86	13634.3	7832.94	7047.52	13446	6748.38
CD46	192463	10367.9	9497.49	10653.1	16229.2	8750.75	15107.1	9107.28	13806	13461.4	26419.8	11576.5	34986.7	10753.4	3763.23	15216.5	6379.16	12213.1	7926.8	8855.7	5068.23	8724.96	5060.94	17008.3	8513.64	15143.5	11380.9	7211.17	12582.6	4285.42
CD47	36046.8	8168.3	9780.94	10359.1	10954.7	11678.2	15933	5510.38	7022.83	5687.27	11718.6	11826.5	10581.6	7670.64	5940.62	4621.69	5940.04	5551.81	3980.02	23770.4	3294.51	4158.55	10345.1	4923.15	5354.37	9735.68	7364.26	5122.29	9352.14	4654.48
CD55	12963.1	3942.63	4091.64	5503.65	7532.59	7301.11	7519.15	3113.87	2950.97	3011.92	5125.56	4968.14	9779.15	14203.3	2671.16	5784.99	6269.63	1485.78	4242.59	7767.83	3335.85	6227.48	4621.4	4564.78	8077.41	4712.41	5502.97	7563.78	6359.9	6507.98
CD59	65381.2	4124.08	3945.62	3159.48	9283.81	4859.46	7989.42	2686.8	5289.24	2583.49	4838.96	11971.1	8995.25	10555	4204.1	5426.98	5449.54	8950.53	2944.43	12505.5	2145.23	9220.15	24231.6	6251.55	8243.52	17028.6	3456.72	8853.75	13758.6	11443.8
CD71	299105	59827.3	63275	56020.4	85501.5	75273.7	99311.4	50040.9	63378.7	41740	40621	86053.5	101568	72381.7	63935.7	52615.4	73828.1	42268	98869.8	63072.6	58233.6	110772	66125	57433	32044.1	30311.7	74621.4	63172.2	52111.8	55061.7
Neurokinin-A	19179.6	7972.8	65506.1	33413.6	7534.8	11977.8	12907.1	5255.45	12110.6	8123.82	8979.89	16261.7	15019.6	10042.7	11881.7	5906.78	10777	27702.1	5688.01	15260.5	4137.14	42869.3	4960.01	21323.5	5129.17	34293.2	10954.5	7166.97	7347.38	5310.13
CD74	2826.39	672.244	654.388	602.159	1037.97	1347.93	1177.75	1667.21	1118.62	606.292	4220.31	1305.04	1183.86	2357.55	916.755	5009.44	14565.2	46349.4	347.784	2420.36	6858.55	4090.56	4068.56	4318.9	4042.42	13667.3	21520.2	14170.5	17466.4	38535.2
CD90	63848.2	46902.1	23536.1	27597	31906	30398.8	40534.9	17893.8	25170.8	15505.2	26841.3	39512.1	45821.8	14539	22788.9	32676.2	17058.5	14990.8	19324	38712.7	12119.9	21232.2	27459.5	26595.4	15245.1	18924.2	25126.3	19429.5	22617.5	22245.4
CD97	11802.9	8091.1	4932.37	4957.53	6380.4	5760.41	7158.3	2836.27	4142.21	5332.07	3665.54	12593.2	9844.72	5963.98	4973.19	5569.91	5983.7	6487.82	6847.65	19073.1	7264.69	12916.1	10798	11132.9	17771.4	5956.2	10667.6	12916.6	6124.87	5802.52
CD 79 alpha	2403.42	2695.03	2577.24	2802.23	4176.47	2418.57	3066.39	1881.46	2458.32	5079.39	3576.17	2094.13	3474.85	1897.28	2099.71	3916.36	2011	2575.38	1198.44	1975.59	1566.15	2362.65	1286.36	5106.82	1981.01	2828.07	2101.99	1623.61	1715.44	1125.48
CD200	6028.99	6653.12	3453.35	2638.57	3351.71	3261.21	5137.42	2313.58	2909.84	1662.88	1507.05	7319.38	1015.36	1606.22	1938.88	2458.81	8866.45	3227.86	4968.52	15383.8	2060.45	4514.44	2192.03	2508.4	6114.95	8552.84	1264.39	1901.62	7120.22	5471.66
CEA	40150.1	2613.44	2018.32	1668.87	4847.88	2467.27	4296.62	1326.18	2727.76	1131.74	1463.73	3242.99	2795.86	5321.42	3544.24	2329.98	2136.53	4649.08	2030.85	46223.9	2558.1	3315.98	7372.28	3074.57	8589.93	10314.1	2277.95	4974.55	8568.08	4479.67
CEACAM-1	46504.1	41314.2	26328.4	34864.8	25684.4	27737.6	35362.3	21675.4	28911.8	19375	28635.5	36227.4	36160.1	26622.5	40788.7	28022	34144.9	34994.6	48167.7	65337.8	31861.4	63855.7	76440.6	73455.9	31660	41754.7	30624.7	44909.7	52405.4	52864
Ceruloplasmin	213183	76901.9	54007.3	53324.1	65458	61792.7	70925.3	60358.6	59959.1	47180.6	51192.4	61218.4	81154	38593.4	48178.1	40600.7	77794	33301	44375.4	47369.6	25496.4	46113.7	40218.2	38505.3	35413	26015.9	56302.9	27625.8	45995.6	34247.6
CFHR2	8443.83	5827.7	4912.29	2842.72	6450.42	6151.44	5480.66	1678.66	1730.82	2908.14	5795.17	2695.01	3660.19	4720.17	1970.5	3153.15	3467.83	24557.1	2082.4	11171.9	6285.53	3958.49	2880.1	5413.66	15283.8	28761	3346.75	1896.54	4391.14	2697.42
Chemerin	9701.07	6252.2	3245.54	6195.86	14987.2	19421.4	3423.58	2410.55	2906.58	3942.31	3207.37	2865.95	9952.75	98621.3	1214.53	2166.7	1612.01	1689.97	1387.89	1818.18	1575.75	4346.36	820.78	2063.92	3049.5	1687.4	2584.85	1883.85	2328.58	1371.09
ADAMTS-1	50906.4	24396.9	17062.1	20138.8	21889.2	33054.4	40141.9	9877.21	18086.6	12279.3	45544.8	13727.6	18579.8	17164.7	11509.9	18540.1	9612.84	6796.22	35142.9	5157.54	4941.43	15499.2	3693.4	12417.3	10660.4	13667.4	9755.54	8684.01	18312.3	9128.12
CHI3L1	98656.5	22924	28123.7	25996.1	26797.6	24132.5	39305.9	18880.5	23076	17286.7	26254.2	28631.8	43291	23702.5	22797	17360.6	22165.8	17467.8	19960.5	18436.3	15725.7	26904.3	16969.1	18547.9	14602.2	20242.4	23942	19232.1	19071.7	12541.4
Chromogranin A	102825	6598.56	4732.38	7294.93	7884.76	5045.21	6474.55	7134.7	10350.9	13872.7	8278.34	10183.7	6852.71	6018.91	6283.32	4732.66	7675.21	32610.2	6174.98	18702.6	4270.01	15327	4516.91	4862.3	7513.64	12336.3	8165.8	5978.18	11435.4	18843.1
Chymase	6251.63	7858.69	3478.82	5089.54	4974.75	4527.86	7033.73	2892.91	3218.23	5095.09	4112.06	5106.84	5694.11	3765.24	8811.67	5026.99	2931.46	2119.63	6752.13	5623.2	3330.51	4555.57	3752.63	4359.05	6025.66	8078.82	7270.37	3504.9	3359.69	6646.87
cIAP-2	1124.94	1105	560.088	1231.26	1129.12	599.937	1435.52	561.546	849.761	519.011	792.309	1023.71	1090.58	740.735	573.165	661.196	648.232	495.853	598.95	8494.05	685.622	1161.51	303.416	831.224	2750.55	2495.97	1378.31	460.688	805.896	1255.13
Ck beta 8-1	2019.38	1755.71	2572.14	3704.22	3133.44	4259.22	2516.66	1289.88	3079.95	3431.55	2035.07	2466.21	3065.39	1620.08	1774.87	1914.17	2067.9	4377.1	1986.63	15111	2393.39	9901.24	1560.69	1693.92	3271.8	5136.62	3912.07	1061.3	2103.94	4013.56
CK-MB	28750.7	6047.45	6578.9	3417.26	13985.9	6002.72	7287.91	25140.4	6922.15	7413.64	4969.15	3329.73	2516.66	2870.17	3515.3	2274.11	4125.68	7100.89	1827.5	25372	987.054	1686.07	1384.59	1809.06	581.032	4658.49	2437.95	966.923	1088.33	2971.57
Claudin-3	48258.9	36342.8	19200.7	24188.9	27268.7	30877.6	43877.6	16961.7	24500.1	16282	24012.5	27509	44454	11058.5	17786.6	23127.2	20770.9	12408	18849.1	33330	10583.4	18147.5	17348.9	16728.5	13843.1	14289.3	24478.6	15583	20152	22541
Claudin-4	19668.5	15919.6	8004.18	9314.95	11180.1	12826.2	19035.8	6794.11	9522.67	7207.88	6685.16	13401.8	16232.5	12364.8	9521.31	7969.08	6248.07	6411.13	10579.4	17733.5	7255.92	11280	8062.68	11136	6632.24	10136.5	12728.1	9117.52	8734.43	7535.87
CLEC3B	110193	87492.5	60952.1	60305.8	67212.6	74516.9	73370.9	61937.3	74597.9	53301.8	55158.1	57592.5	80883.9	46582.2	49003.7	50856.5	95713.4	53492.5	56191.8	80010.2	53416.7	61497.6	56182.9	69160.5	61791.2	59290.8	58749.9	30024.4	45512.8	37329.7
Clusterin	157217	101809	109711	95450.6	105546	113418	113942	82885	96481	62069.4	89386.5	125148	96700.4	86236.2	81523.8	57066.7	100226	59074.9	82307.6	87747.8	77429.7	111010	66154.4	77583.8	49156	56538.5	59510.7	59021	79485.1	53989.9
ADAMTS-L2	39255.7	14375.3	23430.7	14809	10038.8	24070.7	16193	15006.1	18168.8	8405.93	8913.8	13262.3	10764	8105.57	8693.66	13717.6	17403.5	13810.1	17425.4	14888.6	11607.7	16491.5	5918.76	8650.89	8892.27	10353.8	13897.2	3890.23	11411.8	4187.33
CNDP1	141824	12476	10010.5	9033.97	21372	10133.9	15298.3	8194.08	13267.6	8062	7022.02	18942.4	16527.4	8639.15	6101.64	10023.6	12294.3	7035.9	7985.68	63736.4	4945.98	9794.89	8902.07	18319.7	11127	13411.2	9566.96	5852.17	13697.4	7688.75
Factor XIII A	51304.8	28481.4	21465.4	30423.5	13022.3	12308.2	28177.5	8371	21287.1	22045.4	12237.4	28176	35073.2	15380.3	14420.9	24316.9	11722.4	20267.2	16823.4	43200.6	9415.79	56646	50739.1	18742	12702.7	20489.8	15245.5	20800.5	22737.9	18826.5
Factor XIII B	1553.84	835.654	1353.31	1372.12	2008.53	1334.4	2197.58	735.392	842.731	579.417	2395.53	2840.83	2179.89	1848.78	986.906	2581.21	742.586	1506.25	1236.51	1201.45	1260.58	1997.88	1527.01	3898.16	3087.93	4036.59	854.545	4291.41	3642.88	1842.43
COCO	4144	10680.3	3536.06	5868.48	18228.6	2770.5	2960.01	21054.7	3666.42	3053.32	3185.2	5537.25	3835.56	1810.33	2481.21	3014.92	4940.78	2757.52	4365.75	22175.8	2080.47	3328.67	1156.04	2463.75	2364.81	4332.85	4562.82	7471.23	3849.84	2127.7
C2	180132	20177.7	18619.9	16152.1	30301.5	21189.7	26681.1	12448.7	22154	13189.6	24767.2	29308.8	21509.2	12932.5	12702	12813.7	32235.9	13898.4	20057.8	19281.6	15621.7	23649.6	15358	12285.2	18167.2	22700.4	25037.1	7812.55	16845.9	5561.33
C3a	31189.1	104989	31016.4	59503.2	19935	50151	45717.7	86475.1	110030	49500.2	61943.5	86505.5	50723.3	49030.3	46249.4	26290.7	191945	30682	25837.6	30636.9	36719.1	16098.4	219744	19451.6	177261	225325	28131.9	19454.1	18357.7	43289.5
C5/C5a	188872	192382	88511.4	56198.2	61706.8	53828.4	43368.5	105208	75242.2	56372.5	33744.8	37440	42329	19945.8	26884.2	29940.3	179914	42068.7	27308.5	49316.6	27120.2	62292.3	21608.6	14853.7	10643.8	22671.4	21502.7	9971.3	9934.38	27423.1
C7	245040	26072.5	23894.2	22336.6	43437.1	13287.2	25345.6	16066.5	27361.5	14986.5	25139.8	29111.7	25952.9	24506.1	22809.4	21509.6	24265.9	23204.4	12772.6	17674.4	12308.5	29760.8	13028.7	22211.6	12308.9	15374.8	20820.2	17270.5	19258.4	14459.3
C8B	1108.82	1042.06	1722.83	1597.28	2509.53	1676.71	2646.77	904.773	1129.08	781.517	2364.87	2549.48	2599.17	2342.15	1024.05	2639.34	1108.36	1990.01	1454.01	1729.74	1125.66	2622.15	2239.56	3284.31	3461.62	2941.13	1836.82	3329.14	3880.04	2737.75
C9	122297	21704.5	21471.1	20582.3	34349.1	12846.5	17365.1	12204.6	18933.3	14670.4	20862	31165.2	28524.8	15349.2	15836.6	12042.6	26987.1	22913	14034.9	13732.6	9826.17	21477.5	15775.6	22648.8	12395.7	13578.7	19490.7	16435	21338.6	10855
ADAMTS-4	288666	223297	230428	232475	200371	202878	215787	216253	179738	96929.9	233822	145904	373975	182363	106416	192048	165540	93772.5	108763	234118	105813	149125	168044	154128	148992	120050	139815	142004	162180	166126
Complement factor H	72189	46574.3	23789.9	24182.8	24735.3	24730.9	25135.2	20050.5	29550.4	19641.5	16840.6	28584.8	31990.9	11943.5	13531	19843.1	29938.8	17384.3	24453.8	28648.4	6246.5	31653.6	12792.8	21977.4	11188	15249.2	17673.2	10821.9	15376.8	30845.7
Contactin-1	10766	5322.77	4211.44	5351.25	7580.48	6093.97	6841.55	2638.05	5447.28	4123.98	3960.69	5466.54	5270.72	4276.1	2302.94	6494.61	7473.98	6181.24	3705.01	11236.2	2418.71	9546.23	5173.4	5742.84	4630.68	10659.5	6637.96	2976.73	2973.29	5402.38
Contactin-2	985.755	61.5082	73.5234	88.2079	119.964	143.164	237.899	45.9441	84.765	37.9707	1748.65	421.233	986.427	476.546	16.1042	754.06	291.727	4533.87	5.25633	18634.2	1228.8	1695.05	540.992	3371.46	5525.1	16934.6	1306.21	1192.27	1704.7	9354.7
Corticosteroid-binding globulin	67672.4	20271.1	19561	18517.9	27463.7	21678.6	33252.2	16726.3	20024.7	17103.4	21770	23219.3	38190.1	17464	15552.6	19947.4	17736.5	16962.8	14014.2	16009.5	15398.1	25989.8	16846.7	18481.5	12454.1	16395	18231.8	11233.7	14794.2	10452.3
COX-2	4047.43	1491.12	1313.08	1214.46	1531.14	1821.06	2322.75	1471.05	2120.85	965.687	1049.32	1984.5	2577.79	1640.33	1147.59	1052.33	2306.97	1593.5	971.478	3746.34	1034.93	2185.22	1452.62	1826.23	1377.61	4393.27	1441.56	1417.29	2491.75	808.1
C-peptide	161486	27378.2	26226.3	22488.9	39727.5	29512.6	39690.2	17339.5	26244.1	14493.1	24791.3	45083.2	37381.2	31617	27611.9	17565.9	31508.9	25593.3	21741.6	20211.1	22201.3	39456.8	26069.9	35068.9	16361.4	22320.1	29793.7	18292.2	30913.6	10867.5
Creatinine	102452	6086.37	11447	9676.91	12738.4	17426	20324.8	8064.03	10722.6	6703.1	7854.3	14630	15480.5	10560.1	48982.2	7534.02	15973.5	7236.53	10375.1	12093.7	6727.48	17358	10401.1	20956.4	9967.24	15219.4	10717	8287.25	16841.7	10013.1
CRP	1.27708e+06	307650	294423	272272	287671	357637	156729	194849	195070	333530	229379	344298	147032	119174	140412	286820	159347	139378	130619	288618	86502.8	101675	58279	109755	155138	90137.1	175524	91889.7	51055.6	155931
CRTAM	13710.1	1176.9	1153.99	1129.17	1406.01	1210.22	1970.23	1059.85	1422.95	629.035	3272.41	2131.91	1189.25	1262.36	1230.3	1235.36	2235.57	1320.43	1411.74	1758.59	1432.34	2229.49	779.791	1504.66	1629.4	11110.3	2199.75	1417.09	3361.67	620.333
CSH1	4869.85	2918.78	2711.51	3846.13	2928.95	2453.61	3568.52	1468.79	2415.65	7380.92	3276.74	2273.62	1612.51	1986.13	1979.43	3321.4	1362.06	3791.8	1627.33	8088.03	980.182	1570.6	758.197	7285.04	2861.08	4130.52	2590.69	1889.46	1731.98	1677.77
ADAMTS-5	922.745	177.8	267.606	302.015	623.602	582.469	925.631	189.517	290.783	168.011	688.252	1011.21	2731.51	5050.57	313.346	1131.93	519.421	566.804	1951.92	430.395	899.197	5235.88	794.54	3054.11	61639.4	1732.85	4907.67	3397.29	3226.34	1105.42
gamma-Thrombin	19866.2	1775.21	1975.65	2124.91	1776.75	1697.85	3526.35	1571.7	2261.38	1538.44	1641.56	2489.54	3771.88	8188.11	1535.83	9007.98	2602.85	2517.49	2766.95	5920.88	1783.32	35635.6	4884.12	2584.04	3976.45	9853.11	2773.76	5451.33	5033.19	2786.85
CutA	3512.66	2500.18	2473.6	2774.45	5397.09	2063.33	2473.98	1123.42	2927.63	1033.57	3385.36	3850.22	3908.84	3097.74	2494.11	2025.91	9865.43	2366.13	1272.72	2782.25	2565.32	2067.92	11429	2480.04	9367.31	14184.8	2200.2	2972.16	1881.44	3361.56
cTnT	185529	57523.6	44158.7	16717.3	22551.9	17884.3	25184.5	30830.9	43759.2	20816.1	13699.3	20340.9	15244.6	18649	14720.9	27270.8	22218.4	16650.6	23190.2	39458.9	6521.57	8226.04	6606.8	10426.2	11833.8	8029.08	11437.8	7781.71	10162.7	8353.87
Cyclin D1	99620.6	10554.1	10503.3	12119.1	11843.5	12167.8	22260.6	6174.51	7898.11	8657.65	16208.9	5210.71	21889.2	14394.9	3822.87	8630.28	5156.22	2687.21	2840.84	25907.8	3509.31	4237.68	3439.02	3933.37	3850.22	5740.13	4917.69	2701.62	6708.94	6562.28
Cystatin A	187756	131310	169141	176146	124194	104408	132298	131049	147247	108249	168898	139532	144778	82291.9	70490.9	162731	142168	94926.6	115543	263139	110524	142136	148071	118382	118263	118854	123404	91757	134154	138104
Cystatin B	5476.7	1120.5	1580.26	1848.04	3930.82	2919.59	1849.14	1500.45	3506.62	2719.41	2102.91	3682.68	3051.44	3613.06	9678.94	2186.8	2227.33	2070.46	3238.56	3667.26	1501.18	5036.94	3092.96	6651.91	6965.26	1986.2	4886.48	33615.3	4539.68	2018.83
Cystatin C	4122.89	4601.28	3551.11	3730.28	6358.88	7719.33	3517.07	2166.55	4088.02	3724.73	3143.41	5340.97	5062.55	4174.36	2762.44	3446.77	4235.8	3218.48	3352.09	2139.78	2461.28	6576.68	1668.61	2980.36	5582	3179.3	4846.54	2472.6	2533.56	2352.89
Cytochrome C	2440.57	4527.47	3443.12	5174.5	4336.08	3309.21	2858.77	2864.39	2989.91	4128.46	2399.77	3380.03	4258.76	3194.9	3256.44	2773.12	2968.32	2950.14	3077.2	3142.28	2320.22	4192.71	1469.08	3838.71	3097.13	3560.76	3268.53	1541.5	3636.13	1925.62
Cytokeratin 8	72106	4609.74	5469.42	6822.8	6269.92	5595.77	9904.88	4001.83	7656.65	3234.34	6308.88	4505.74	8848.85	3092.77	3242.25	5127.68	4799.33	3571.93	2666.16	25123.5	3040.46	5830.63	3038.05	3674.29	2783.27	6228.36	4016.35	2256.02	5329.92	2677.4
Cytokeratin 18	1168.08	781.806	1021.72	1012.28	1783.75	544.47	916.404	591.653	607.485	524.268	1193.69	1367.57	1370.18	829.903	700.67	769.068	913.821	935.655	901.256	629.683	1674.4	1083.94	962.331	1461.74	932.497	955.944	827.175	3428.28	809.054	535.434
ADAMTS-10	37798.3	6190.39	9678.59	11030.6	10870.1	14045.7	19021.6	6211.71	8025.49	6851.91	12489	3971.27	11617.1	5672.46	3189.64	7499.91	4041.57	2235.22	3846	19108.6	3757.29	2333.42	2514.91	1614.88	3224.6	4968.5	4622.74	1950.79	5076.99	3280.66
Cytokeratin 19	195152	38835.7	59291.5	45136.7	45829.4	36832.1	51072.1	25468.5	38315.3	21901.1	22028.9	55428.7	105162	54837.8	44753.6	46547.9	26118.5	26859.1	69274.4	49544.3	43392.6	59610.1	62709.1	44886.9	17895.2	29076.4	60760.2	37870.2	36482.3	67510.8
DBI	2715.9	62.2345	3271.34	3457.98	4583.87	4091.45	5197.11	1050.82	3433.98	1333.39	2839.22	6235.85	6999.68	4593.34	1552.25	1373.11	1327.75	4456.65	1358.08	2617.4	1688.2	5088.95	9124.47	3933.69	3353.68	5852.86	2815.16	3875.28	5508.87	2573.8
DCBLD2	79052.5	18192.4	18159.9	18081.1	24081.3	19366.8	30111.2	17161.4	22807.4	9400.37	15742.5	16051.3	17345.4	12811.3	12071.7	13354.9	18002.4	11467.7	12839.4	14674.7	12802.1	14913.6	14368	1232.06	12840.5	15151.9	13841.4	1573.53	16259.2	12546.1
D-Dimer	2.26516e+06	115656	743506	739366	209326	74437.8	717610	771384	735486	31738.4	283611	274141	126271	131000	134894	222391	142833	106250	250074	241752	136825	141853	93341.7	4146.94	228500	168333	285253	5847.24	233662	240441
DEFA1/3	3677.11	636.676	610.386	873.678	866.732	588.357	1406.27	748.054	1310.75	723.843	1789.72	3357.3	2058.79	1302.83	797.336	722.71	1569.51	3253.03	798.281	1640.42	1524.7	3803.63	1925.48	1989.74	3044.99	6458.42	2022.47	3929.27	2465.3	2038.22
Defensin	169054	7706.44	6000.62	7824.59	10723.5	6456.72	10883.3	9399.28	13668.4	7462.78	11710.6	8954.81	29633.3	35019.8	3345.5	7532.13	3799.49	24466.9	8072.84	17427	4276.35	50575.5	14730.4	3991.01	6585.12	20597.5	20657.4	7282.23	14887.8	10226.3
Desmin	777.478	190.436	155.803	332.719	189.913	10.0227	207.741	264.836	294.598	200.241	436.634	819.229	458.845	752.591	382.393	141.31	3265.34	2633.09	135.663	389.077	924.719	2264.25	662.516	8951.33	14734.3	2951.96	989.762	1961.53	964.672	443.187
DLL1	2447.01	2367.45	1262.1	1769.36	2759.97	2472.82	1169.42	1061.84	1261.67	1134.57	1803.81	3583.32	3387.5	3648.29	2142.55	2760.64	3178.09	2119	1858.73	2500.29	7396.18	4884.5	1884.23	11329.6	7915.13	3801.29	4191.93	4261.96	2158.53	2020.86
DLL4	594.394	609.075	872.073	751.658	792.821	3529.79	777.554	516.768	656.78	596.624	1194.66	3719.63	1977.75	390.612	1468.03	1477.74	456.877	821.44	284.74	2607.53	908.004	6480	650.969	1186.54	2045.08	5674.42	905.739	1048.16	1878.81	720.489
DMP-1	5804.86	1399.1	1525.75	1212.1	4110.07	614.477	524.157	641.32	1470.69	1605.63	8794.09	1177.58	1280.03	887.298	841.389	859.334	868.15	877.788	794.015	7443.27	915.857	1255.37	576.753	4469.85	12262.5	2531.75	1001.56	707.899	845.782	839.994
ADAMTS-13	4638.71	4277.97	2352.15	2083.58	2562.06	5727.16	5149.88	1463.03	4330.83	1656.7	2563.96	1659.59	2879.33	1285.6	927.204	1074.13	1481.79	1784.01	2009.01	3589.27	876.51	1581.9	487.015	718.766	1305.14	2554.67	1535.72	826.91	1038.43	720.322
DPPIV	210681	200194	219201	175363	197053	249362	189955	112551	165880	156414	132143	284762	162315	163807	104548	120753	193249	148705	198760	296638	110048	193788	164526	221118	162433	184930	137899	156007	175110	133074
BNP	79836.9	27523.4	27638.4	11327.7	10916.9	17533	13312.7	15682.6	15966.1	26237.7	6818.5	10558.2	14967.2	7988.13	10280.4	15447.5	7854.43	9614.31	8066.79	5411.51	3292.62	6271.05	5643.62	7291.04	3893.49	7257.27	5746.42	5459.74	4694.56	10349.6
E-Cadherin	3123.32	6986.6	5708.61	3694.52	7610.19	3951.57	3501.87	1956.86	4517.04	6267.01	3285.69	6385.87	5537.42	4627.29	4626.46	3658.15	4161.11	2880.9	3321.17	2108.17	2462.67	6112.52	1627.26	3447.8	4863.46	3342.7	5237.33	2844.86	3044.86	4379.93
Endorphin Beta	53173.6	3873.96	4022.94	3024.63	6491.86	3416.57	6747.69	2843.23	5302.24	1738.86	2396.33	4834.72	8409.27	15077.3	2184.18	2968.76	4741.24	2523.7	3641.56	31669	1963.92	3628	13007.9	5999.27	5146.54	10324.6	3574.18	6872.7	6761.46	5067.75
Endothelin Receptor A	18451.2	7157.17	5876.55	6257.48	6499.97	5257.43	5870.27	6454.45	5540.3	7991.71	6362.34	8539.72	6628.42	8642.46	4130.54	5741.28	6310.79	16008	9727.84	11038.4	6023.28	22204.4	12084.7	8597.79	5212.81	13981.4	7360.6	9323.77	11839.7	5628.29
Enolase 2	1334.66	174.037	307.66	315.884	383.54	293.777	433.461	148.862	173.674	109.241	828.868	1922.89	1253.19	2215.73	1122.73	124.507	1260.11	1020.93	2.7377	19392.8	1102.41	2191.86	1458.33	1579.36	3164.46	8235.35	1790.26	1335.67	1750.46	3214.5
ENPP2	105477	20476.5	25771.4	25369.3	29394.8	26016	33800.9	17322.3	21287.8	22384.6	16512.6	30284.5	56892.6	29485.9	24466	22419.1	20507.1	26834	28260.6	23243	18931.5	40923.4	33548.4	32790.4	13332.5	21344.9	28471.8	22791.4	19498.7	28784.3
EpCAM	14297.9	10902.5	5498.99	5900.87	10205.2	15462.8	11166.5	3328.29	4001.1	5078.81	4367.8	6088.98	44175.1	7995.32	3207	4157.38	3326.38	6051.33	3915.03	7352.43	2965.41	5603.5	2083.35	4700.19	9229.53	5266.24	6260.96	7550.89	5950.51	5638.98
EphA1	116584	34391.9	34861	35158.2	34653.2	28951.3	30244.1	26845.1	27949.1	19565.2	36700.4	32143.4	34501	62000.8	16667.7	27061.8	27752.6	17896.4	43260.2	38366	19705.5	31224.6	27024.6	22832	24625.1	36658.2	46863.5	23638.1	34306.1	28686.8
EphA2	24345.2	21149.5	68380.8	74537.4	15510.3	24776.8	30968.1	48074.4	61429	16969.2	25484.4	29380.3	59357.9	21512.7	35776.1	33455.9	14492.5	16414.8	22317.9	46331.6	22151.2	21847.3	17765.2	22386.4	19605.8	18123.3	21990	24655.6	27749.7	49556.2
ADAMTS-15	3730.72	2604.54	4683.42	2713.82	4024.2	6492.31	4160.69	3704.39	1858.56	3673.07	5429.86	3066.81	3554.35	4119.35	2303.69	4629.8	2785.88	6758.87	2371.85	1990.11	3234.38	4459.93	1660.93	2861.09	6160.46	5509.29	5791.96	2764.68	4276.03	1463.32
EphA3	169401	46185.6	36651.2	42671.2	27418.5	42776.3	27975.5	68911.8	46554	13310.9	19948.1	28198.5	89680.5	53738	16601.7	37813.4	17833.4	15341.3	21179.1	80688.4	17134.7	37906.6	12914.2	40623.7	22759.1	18391.1	26507.4	24108.9	24891.5	17148.7
EphA4	61477	28126.1	20992.1	22456.9	24853.3	23342.5	30036.8	18702.1	23348.2	23702.5	18069.4	20470.2	21160.1	19638.5	12512.3	23256.2	17112.8	18694.2	21360.1	131470	13803.4	20843.5	18887.5	31859.9	23195.5	22215.7	17749.9	20586.7	15810.2	22312.2
EphA5	42801.1	34782.7	37129.6	42476.1	33005.1	24260	24788.1	33905.2	28494	37776	21521.7	29205.2	39599.9	16088	17181.5	31263.5	16574.7	21040.4	18499.8	50827.3	12245.4	20416	12272.5	36431.9	18261.5	23931.3	18589.2	14214	12908.6	19002.8
EphA6	2589.46	2061.28	6997.19	6695.45	3316.46	6997.29	9955.12	1529.42	3592.49	1783.5	2343.44	6074.35	6537.55	7433.36	2870.86	2210.75	2664.74	4964.14	3511.28	9911.69	1631.26	5680.78	6263.7	5187.36	5964.54	4185.76	3124.51	8253.01	5121.08	6581.58
EphA7	44635.7	33094.3	42446.2	45533.5	38980.3	25464.4	33420.7	35015.8	33035.1	35733	23752.7	34232.8	28627.7	17663.8	26190.6	34571.5	21771.7	25973.3	20470.4	77003	16454.1	26182	16839	46512.6	22852.1	28226.2	25328.7	16843	20773.8	18025.4
EphA8	5477.86	3271.39	5359.56	4821.7	5096.07	4300.94	3877.79	6634.21	7982.8	8566.8	6134.86	7876.99	5290.91	3990.32	3867.47	7382.24	4638.66	8854.58	5561.62	3210.24	5591.26	6110.09	3977.27	8190.56	4924.01	5476.11	6494.05	12297.9	2588.1	6665.37
EphB1	26584.8	24234.2	29786.3	27395.6	24709.4	18097.6	17703.7	25217.5	36338.5	25424.5	18812.1	22258.6	18560.8	13200.4	16466	23917.1	14945.7	20217.7	15509	53159.3	9661.5	19226.2	11632.5	34729.1	18347.3	21302.3	18073.9	12290.6	12460.8	13809.8
EphB2	13805.6	25091.4	21645.7	11849.6	10932	9818.93	8177.09	11907.4	21870.4	18181.8	11037.9	15739.4	11147	7889.66	8744.08	17339.1	8414.11	10769.8	8900.5	32261.8	5137.26	11003.4	5669.87	31228.8	12484.7	15775.6	11340.9	6460.41	8749.19	9284.39
EphB3	8818.97	11187.4	6534.69	6168.05	7931.54	5755.02	4406.15	5917.32	11439.2	8947.08	10241.8	11746.2	6823.13	8507.48	5539.62	11408.4	4687.53	9385.45	7358.83	4818.34	7422.84	8394.15	6058.68	14450.3	7295.86	8053.88	9212.52	17965.1	4479.97	9320.08
EphB4	4805.67	2100.15	1899.01	1726.29	1431	1738.8	2097.69	1062.31	2314.95	1444.29	1418.81	3030.39	2923.64	2254.31	3755.75	1024.41	1969.64	1113.2	1444.26	4122.3	1540.82	2274.65	2438.06	2458.63	2324.31	6164.52	1610.1	2319.48	4006.89	1103.82
ADAMTS-17	95284.5	9369.56	8341.57	8698.89	16356.3	11398.9	18696.7	6546.13	11909.6	5037.01	5091.42	9014.57	24662.3	14146.1	5815.97	7997.85	7646.45	13290.1	6408.25	42844.2	2895.43	9521.76	15242.8	12456.2	11816	12974.6	6460.24	9856.07	11191.6	11895.2
EphB6	14381.1	7706.05	10613.3	10539.1	14124.7	10944.2	11478.2	5957.03	6299.82	7706.36	4650.14	7544.39	10552.7	4851.72	5608.21	7251.73	8063.19	4515.35	5386.51	14761.8	3809.81	5136.29	4088.32	3878.76	5878.12	4856.23	7551.66	4070.16	6037.93	3537.55
ERRa	20098.4	18479.2	23827	26134.3	10961.4	9269.69	37421.6	32405.6	11019.5	10946.4	10516.2	19641.6	28690.2	13224.2	11518.6	11310.6	13814.8	10836.7	16160.3	17546.9	10745	21677.3	9719.86	12474.9	12763.9	15393.3	27485.6	4952.6	11000.9	9697.56
Erythropoietin R	21162.2	22681.5	36991.6	24067.1	15787.6	21919.1	22251.1	27140.7	19777.2	10086.9	20857.4	23840.3	26942.1	12190	13726.4	20506.5	15273.8	18378	24020.5	23686.1	11971.2	16204.9	14439	22902.9	19546.5	27922.3	34906.2	11538.7	17615.4	20806.5
ESAM	851.349	1328.97	1002.37	911.403	3113.8	1892.41	5080.73	417.873	1974.12	1111.46	1229.83	8093.13	2929.91	2897.1	1055.1	2143.43	1339.62	1495.92	1004.72	1475.65	1328.84	2858.96	1157.6	3167.71	6432.58	2218.11	3057.5	8646.87	1899.67	1427.45
EV15L	107429	11232.9	9913.92	10139.3	15317.7	11298.6	21354.7	6408.04	15098.4	6394.3	7814.15	23231.6	35043.8	12672.9	10034.4	16979.7	8438.08	13985.7	13396.8	33474.3	6623.41	20385.1	27024.9	13105.5	17304.5	17984.8	13824.1	19200.7	21647.1	27586
EXTL2	40159.5	24596.2	21955.7	24404.7	25257.8	15748.8	24937.9	17517.5	16241	22945	13504.4	19611.6	28026.8	14876.1	21333.7	25500.5	11681.6	22728.9	18017.7	21497.2	9858.81	28360.8	10340.8	17214.6	16634.7	21763.3	15372.3	15213.6	12798.6	17950.6
FABP1	32185.7	32529.8	25399.7	26786.4	56228	64462.5	85103.2	20598.4	41998	23748.3	28942.5	28063.9	21801.6	19264.3	21989.4	21053	23879.5	16870.6	23772	24328.1	14363.1	21632.8	6948.08	14309.9	9770.33	13205.7	18958.8	10616.6	19185.8	8247.87
FABP2	1361.75	3380.75	987.355	1020.6	1384.28	1331.01	1587.7	581.712	853.986	1070.44	1190.87	1113.69	1960.87	867.363	587.574	941.365	1381.48	1053.94	493.934	9857.46	793.262	1888.51	587.258	1153.87	1944.99	3619.18	1350.42	1140.78	1075.37	1338.8
FABP4	4585.16	2656.9	3728.18	4636.8	1816.55	965.712	3486.99	2634.62	3566.04	1661.45	1465.5	2237.78	4741.5	3122.36	2818.76	1720.62	3414.03	1691.1	1203.07	7433.15	1709.24	1908.17	2339.51	2341.22	2056.97	4929.16	2191.03	2943.58	4927.77	1278.86
FAK	925.167	942.938	926.478	835.366	1218.02	726.444	1260.98	744.189	912.392	3179.67	1911.84	1051.92	1953.54	576.623	978.715	2203.91	909.952	1179.61	328.188	819.024	964.487	1925.48	955.807	2735.32	1065.59	1555.95	979.88	697.724	716.053	423.183
2B4	2928.02	602.284	646.758	754.469	1723.19	438.518	1212.56	581.627	1322.27	461.378	1582.6	832.723	1711.74	1056.58	1314.32	636.687	1055.92	671.553	620.752	805.132	709.977	781.141	587.129	1258.43	670.959	6775.7	1364.76	1185.29	1823.81	598.085
ADAMTS-18	2562.01	1522.81	1895.52	2120.84	3374.81	2970.96	4065.64	1522.64	1699.11	958.091	3150.7	2777.16	3606.99	2059.97	2747.09	3125.05	7571.26	4940.24	5990.55	5083.85	6924.38	10580.8	8861.83	17052.1	11967.3	4862.39	7148.37	5415.84	5379.75	2798.15
FAP	12756.7	9650.01	8064.18	6777.83	11301.9	11772.9	12598.7	5818.73	12643.7	9074.38	7977.61	8142.57	8927.84	8151.42	7772.3	6577.49	11287.6	13191	5742.92	33491.8	8176.58	13971.3	6774.12	9397.8	9798.16	16220.8	12428.1	7124.86	6929.22	10089.4
Fc RIIB/C	5600.32	3555.32	5910.25	6360.47	7500.61	11983.6	3997.95	4061.32	4325.29	3311.24	16190.2	2703.96	19764.4	3136.3	2470.26	3083.1	3348.19	3070.37	2341.05	2584.64	2592.31	3974.04	1606.17	22610.6	3488.59	2425.82	3937.07	1506.17	2530.69	2031.44
Fen 1	18104.4	2573.77	3336.41	3503.02	2734.07	3042.61	11375.8	1839.27	3420.17	1993.56	1782.59	3983.32	5431.52	6363.14	2173.56	2295.42	2924.43	2494.21	2464.48	15935.9	1788.21	6919.2	4155.38	2250.68	2732.21	5621.53	3066.97	2875.37	3172.47	3819.15
FER	28638.6	29267.3	17007.3	18138.2	15379.6	16760.7	17673.8	18923.4	19790.5	20352.2	15015.1	17062.2	18429.9	15408.1	9834.11	19019.1	12351	23019.6	17600.3	17444.1	10636.9	18854.7	14364.6	12360.7	10995.5	25168.1	11912.3	11878.3	15379.8	13166.2
Ferritin	44055.4	10242.9	8082.48	7873.69	13822.2	7492.43	12919	8513.22	13594.9	6687.35	6000.92	12529.5	15549.4	27981.3	5008.9	10632.8	34937.4	7576.21	12465.2	23860.5	18250	9835.21	23194	10359	13151.1	29344.2	14549.2	14594.6	10535.8	17757
Fetuin A	9404.63	12612.6	5591.23	3179.32	5775.41	6192.01	3318.82	4692.97	7366.59	10514.9	4173.02	3426.93	6511.78	8502.41	4395.93	3055.18	12489.1	5914.91	4230.18	5251.94	7284.22	5196.85	3269.16	5346.1	7937.13	3968.37	5398.97	2100.72	4899.34	3492.46
Fetuin B	5426.87	16.5574	3256.08	3034.9	4289.6	2567.53	2861.1	1696.82	2062.02	7120.48	1914.84	1703.15	3044.54	1036.65	1705.01	984.296	1818.75	1259.06	770.549	12793.5	1079.38	2094.75	680.801	1926.91	2528.29	7207.98	2837.75	434.406	1928.64	2017.95
FGFR1	36511.4	23397.5	16953.3	18010.7	21771.2	19442.2	24812	11668.9	17072.3	14520.1	13300.1	19597.2	21988	9207.39	10337.9	11395.7	11749.7	8957.43	12343.9	18563.3	8342.9	11888.8	4133.88	6582.76	9088.35	11362.2	11558.2	5679.45	10695.2	10421.6
FGFR1 alpha	453139	136310	172695	188496	170783	141786	164504	164789	171779	96734.8	95973.2	209659	183297	155445	157954	114578	185509	131015	174565	169904	145952	137347	132680	167633	85097.7	91921.4	172667	131955	166100	164339
FGFR2	25871.5	10440.2	13720.2	17150.4	18548	17298.4	32298.8	10002.2	12139.2	8080.94	15253.2	15150.5	13067.9	5832.89	9290.74	10315.3	7976.93	7174.97	8947.01	18008.4	6654.24	9704.65	4232.96	5117.95	6864.12	9242.01	8614.81	4984.94	6835.32	8498.91
ADAMTS-19	38388.6	14660.7	13996.6	11642.1	14993.8	11409.8	18656.8	9502.38	11293.5	7153.73	6613.16	14915.6	27304.8	12346.9	12796.5	18652.9	7438.02	15469.9	16126.2	16049.4	7697.94	22741.6	15501.5	14554.6	10753.7	15537.4	15273	13244	10298.1	16525.2
Fibrinogen	504872	97185.8	495023	553379	102898	104442	460330	420857	444540	80806.2	208661	225698	94029.4	165475	129651	145858	109352	114280	234339	218239	114119	82050.6	61856.4	16238	217142	179700	205980	16433.2	187971	185161
Fibrinopeptide A	169689	17842.9	14862.9	15319.3	29063.6	16461	24948	13472.5	19439.1	11603.1	15470.4	24754.8	38633.4	21539.1	12537.7	23566.2	11390.4	17226.8	20326.8	33052.5	8539.81	33715.3	29497.6	13965.1	16559.1	24289.9	17087.8	17484.7	16019.7	26713.8
Fibronectin	39821.8	23115.5	20678.1	59676.3	46660.4	49397.5	79993.4	12966.7	29632.5	25180.8	46762.8	32643.8	44140.3	31517.8	16509.4	31582.2	24213.4	25412.6	52759.7	63596.5	118629	54795.5	6108.31	125339	8101.24	12772.4	69495.6	112380	58543.6	6636.82
Ficolin-3	3465.56	3275.63	2894.05	3235.18	5301.91	21413	8884.58	1805.87	3378.25	2653.14	3393.26	5357.31	7546.58	4115.97	3041.2	4286.42	2879.98	2889.49	3983.18	3789.45	4829.26	6277.2	1336.33	3261.87	2090.64	5587.83	5270.18	4789.78	11375.7	1588.38
FIH	14709.9	3306.85	6040.85	6569.45	6434.33	1925.49	3517.13	2606.45	6013.71	1731.04	5093.75	4813.97	2255.38	3498.24	2967.67	6032.8	1272.82	8980.34	8919.41	4390.47	2710.98	3675.26	4761.87	2732.12	3042.73	7635.56	4995.19	3842.22	7265.28	2464.33
FOLR1	35972.6	10492.4	9644.16	12499.5	14240.7	25230.5	36070.6	6522.04	12667.6	8300.6	11562.2	5913.38	10721	2689.44	4594.18	15995.7	4192.34	3846.78	3465.92	32175.3	3037.82	3675.79	2202.15	2772.26	3798.24	4664.43	3840.46	2340.94	4570.63	2579.16
FOXN3	255947	32580.1	26747.8	34218.5	47961.8	38974.7	43460.5	22060.8	33031.2	38609.8	27238.1	52222.3	81421.8	26508.9	35750.7	13835.9	13754	26698.9	51462.2	82851.8	19566	42441.2	31281.5	46238.2	19470.6	23751.1	26010.5	20680.2	24146	33047
FoxO1	43310.8	20509.2	16487.1	16052.9	16070.5	28012.6	30648.1	14495.9	21113.4	16587.7	14502.1	15135.1	17652.9	12975.5	13557.6	12320.8	16190.6	11151.6	14538.6	13397	10369.4	12265.1	3330.78	5624.22	10954.1	9983.91	16605.6	7556.44	10495.9	9878.43
FoxP3	3210.64	1076.66	907.735	577.409	739.62	1386.51	1561.37	617.018	1396.37	608.273	917.278	1144.08	2151.11	1306.74	1432.29	603.461	1363.7	893.079	850.283	866.159	788.404	1793.52	717.88	1441.42	892.85	6575.4	1298.31	893.622	1333.09	488.083
FRK	88397.6	80022.5	59730.8	55950.1	60474.9	66106	76822.8	54037.5	60436.6	58760.4	44834.4	58034.2	67768.7	55698.1	50303.7	47669.6	57738.9	50105.3	66989.8	93345.7	53136.5	58830.1	53065.2	58233.3	36745.8	48647.3	45268.3	43218.1	44702.2	96148.6
Adipsin	10067.1	20152.9	8936.96	9778.13	12234.9	9364.83	5516.71	3980.94	2763.84	5007.34	9404.78	3560.15	20013.3	6054.08	3499.04	2155.58	4244.8	2469.24	1955.44	24242.3	2677.34	3558.27	1885.67	5185.49	4143.52	5633.11	5839.06	2518.24	3954.29	4216.52
FSH	73332.8	9717.28	6489.61	8088.24	11419.4	8472.37	11079.8	6112.94	9053.39	5263.53	6864.86	14187.9	23169.4	15392.2	8358.94	10275.8	6633.12	8654.04	10954.1	13727.7	7076.86	15282.1	24648.4	14202	8121.13	10315.2	11313.6	10365.7	13501.5	14481.8
Furin	5578.73	1406.59	4314.96	4638.81	4514.75	4438.61	6816.75	2035.94	3820.29	2942.34	1720.92	5511.97	6265	2527.09	2043.92	1362.86	2527.17	2211.33	1666.73	11760.6	1797.84	2469.48	1427.1	2410.88	2818.03	6051.95	2476.51	1270.98	2783.08	2252.11
Fyn	18530.4	4132.14	5256.78	4332.17	5452.54	4327.1	10573.9	3516.51	3671.71	3113.38	5210.2	8461.8	5606.51	3729.59	2832.16	11427.5	2231.66	5092.18	4349.12	4880.29	1955.72	7083.57	8947.22	3451.36	3496.13	5528.27	3978.18	4138.59	3769.82	5014.75
GADD45A	30292.5	2286.55	3382	3762.94	2845.42	2150.12	4034.92	3563.12	3769.47	1994.54	1568.31	4049.25	4262.59	4616.38	2993.03	4076.28	2283.34	8411.56	3994.3	35056	2030.12	4592.9	9697.83	4811.98	7371.15	6823.22	3536.63	6222.74	9415.02	8402.65
Galectin-1	6294.06	1882.82	1340.07	1542.95	1366.23	843.278	1045.57	1051.83	2076.61	542.209	1003.25	1931.52	5594.25	1179.97	1956.39	1095.17	1495.04	578.909	1214.49	866.371	783.502	1114.62	825.55	1478.28	807.18	5830.25	1106.9	2298.96	4355.96	511.678
Galectin-3BP	26229.6	15952.3	15531.9	15421.2	17330.3	16715.4	25154.2	10231.6	14147.2	9054.38	13507.1	11083.9	12083.1	5982.69	8792.08	7758.37	15832.2	9878.94	9531.23	17448	9227.26	9336.72	5036.8	8909.23	6951.98	14198.2	6199.01	5144.95	5062.34	5765.19
Galectin-7	40886.9	10719.6	24435.5	29119.3	9518.37	12721.6	29790.4	23123.3	26391	6339.26	11126.2	13082	22908.1	10905.7	7852.38	7271.81	12824.7	8861.28	12895	15680.8	8050.22	11840.2	5232.43	5239.69	8302.5	9567.86	11538.1	3615.49	10110.4	4770.47
Gas1	9949.86	2887.32	5124.45	6396.92	6917.62	2160.57	4735.25	7892.68	9700.58	2894.02	4181.38	7029.07	4555.23	3917.84	4399.45	6608.34	2776.94	4539.13	7061.85	16343.7	3094.13	6403.1	5276.22	6989.02	3805.83	15115.1	3153.28	3292.99	32518.2	2991.93
Gastrin	499.18	336.044	1708.79	3395.5	5600.57	6610.59	7444.4	4322.92	3642.33	1766.63	788.903	4528.22	6391.61	5472.56	2443.76	6084.49	1193	4652.67	2779.36	6739.83	1246.81	49384.9	3175.94	4171.78	3436.92	6973.08	2701.86	7571.79	5221.53	3389.85
GATA-3	4230.32	3357.96	2716.68	3153.73	5082.18	8944.74	12980.6	2923.36	4584.85	2604.12	5732.73	3791.71	6134.67	3169.36	3656.88	3399.54	3658.78	2537.19	4147.96	5503	6145.23	5048.62	1244.4	9242.19	1750.14	5544.87	4516.31	6050.71	4953.61	1258.46
Afamin	1100.06	464.597	368.653	530.732	411.089	365.003	371.985	818.251	1797.47	401.583	467.895	810.6	1176.56	936.679	529.171	83.4789	811.025	980.559	181.732	601.177	384.136	644.003	745.813	25.2864	587.908	1331.95	1131.95	1420.23	467.076	574.145
GATA-4	479.02	532.68	381.861	204.292	742.619	214.108	395.286	460.608	225.627	181.772	146.726	294.384	584.073	195.596	226.793	274.964	90.9843	217.683	207.995	312.17	182.186	281.439	96.1067	167.64	155.696	184.594	173.397	112.984	91.3125	103.921
Gelsolin	3091.24	2196.05	3192.01	3354.47	4758.69	1844.05	2250.28	2135.96	1950.52	1704.19	3141.58	5621.06	3969.27	3344.1	2569.26	3685.36	1803.81	4649.41	2652.44	2909.85	2860.01	6051.72	4402.79	4210.35	4000.92	5644.1	3384.44	4507.73	5375.21	3054.85
Ghrelin	6932.98	3465.69	3958.8	4009.37	5218.68	3158.12	3580.8	2531.7	2527.39	5861.63	4286.66	3248.58	4694.62	2385.59	3184.57	5244.92	2609.79	2861.16	1914.16	2094.14	2460.83	4387.44	1891.06	6069.6	2324.57	3401.6	2240.78	1653.34	1949.78	1158.9
GLP-1	170299	22477.4	17977.7	17415.7	23134.5	19511	40135.9	14044.3	22279.6	15436.6	19917.5	18470.8	30696.3	31689.9	24985.8	9835.82	27815.5	16623.6	18924.2	14817.5	14509.9	107001	15640.9	12852.7	9908.1	11714.1	10686.8	9411.28	24841.5	10756.5
GPI	1560.08	667.702	619.97	1052.86	989.755	1079.94	1300.74	1265.62	3090.64	828.408	928.237	3696.61	1391.91	1579.35	1301.2	1301.05	937.027	3365.6	1076.41	746.726	1593.66	1544.54	1176.14	1398.53	1094.12	5239.75	2197	3626.74	2487.65	1241.84
GPBB	43741.8	3958.56	5373.78	6200.16	9671.17	3835.22	7343.01	3417.32	5382.26	3142.18	3203.12	8335.64	9457.55	7497.44	5376.97	4419.26	3407.64	34113.7	4922.62	4759.16	4108.4	8840.05	6937.45	19107.2	4087.33	4030.77	7743.54	9289.23	5057.44	5747.73
GMNN	22671.3	3530.59	8546.19	8679.37	9099.95	7590.24	16171.8	6273.07	6517.54	5313.71	4915.99	10366.4	27580.7	13035.8	9063.91	15761.4	7412.75	12765.1	15990.8	22554.6	21090.8	48199	25461.1	13199	13916.7	13133	28797.8	12583.2	13339	19299.4
GPR-39	136019	76536.6	106281	105857	117899	82632.5	84947.1	96354.2	81922.5	74137.3	88302.6	114084	130721	96363.2	69897.7	91713.4	87843.3	60205.1	84018.5	82587.8	85609.5	89718	84594.1	94929.3	69117.8	63770.2	83658.6	75071.4	94400.6	82058.4
GPX1	6488.64	2620.18	2002.89	1979.6	2074.1	643.562	1653.39	1888.87	2375.13	832.87	1240.31	2171.11	4935.2	2551.09	1516.83	1720.21	1453.96	891.828	1205.5	2656.34	958.691	1405.61	1121.92	1974.13	1427.1	5744.68	1110.12	3148.15	6162.64	662.855
GPX3	7139.74	2477.84	2043.03	1956.56	2373.51	1276.61	1862.13	1936.08	2907.56	973.546	2437.6	4078.61	4714.77	2242.94	1461.53	1128.28	2435.02	1388.65	1903.93	2772.83	881.69	2883.64	1954.56	2910.15	3043.19	5736.32	1712.24	3730.81	3022.75	1200.62
AFP	81701.3	7563.9	6151.43	5583.08	12553	7178.52	10170.5	4903.68	9555.13	3881.11	3752.52	9553.51	13673.7	10470.7	3644.67	11371.5	6751.68	10894.2	5556.97	21431	2572.72	14465.9	22899.1	5165.44	8085.3	12072	4597.88	10697.6	8018.92	8238.31
Pancreastatin	3267.73	2416.69	2422.09	2865.93	2780.61	1915.6	2374.35	2222.24	2208.87	9365.07	3335.72	3054.01	3260.34	1407.77	2263.21	3960.52	1665.96	2646.67	1445.7	1515.19	1349.85	2684.68	1218.77	7431.86	1737.76	3807.48	2019.73	1413.67	1118.65	854.349
GRP	146750	23172.8	20776.7	30670.3	30743.4	20273.3	30471.9	20986.5	25241.9	17506.8	13488.4	22878.1	42713	22206.9	21961.6	54573.5	12341	18240.5	22427.4	75019.1	12599	23992.3	28680.4	39690.4	15238.4	18077.4	28258.6	29743.8	16752.8	30755.1
GRP75	7652.1	8634.45	5385.23	6404.19	11675.2	15306.1	22171.4	5272.37	13896.4	5346.39	19366.4	11292.5	8858.32	6396.69	4059.74	6382.44	5745.09	6776.53	5542.96	9006.54	3823.83	7734.98	3134.44	10172.3	6238.81	13505.1	7075.6	4886.86	7875.86	5402.53
GRP78	4863.77	2516.34	2309.6	2857.94	5568.34	4777.86	7134.59	1626.97	2654.03	1531.3	1720.89	5247.4	16886.4	4290.42	1982.52	4049.3	2594.95	1780.59	1398.3	2897.3	1730.55	5746.07	1753.5	2507.85	5973.02	3488.66	5060.17	4333.44	2764	2572.61
GSR	443777	99583.6	95386.1	128481	98331.7	85904.1	81742.6	86615.4	104786	57226.8	59720.2	129062	134456	73884.3	123189	81781.1	116657	60676.5	133266	105245	76373.2	95074.5	103009	108161	58005.9	63152	107576	70387	112012	96575.2
GST	15104	6332.3	7858.74	11230	3419.48	14852.5	17146.4	7627.97	7357.49	3043.9	2479.41	5766.14	13436.6	8558.52	9017.31	2569.56	12577.1	12680	4336.61	9669.31	7462.51	6120.42	2556.41	3139.08	11204.5	1303.14	15723.8	7726.68	6925.21	6080.24
HADHA	84953.7	6718.92	6745	7492.37	12399.7	12990.6	8819.41	5145.98	7131.3	5470.58	6517.33	14995.3	30467.8	14308.5	6567.65	24563.2	4106.28	10496.5	10283.4	13998.5	7089.71	28201.2	26918.9	17219.2	9380.24	15038.7	10266.5	14621.9	10103.7	13195.6
HAI-1	10714.9	2633.03	2725.24	3851.53	4453.95	5350.38	5485.1	1432.76	3617.17	1983.7	3558.98	3511.63	4572.68	4911.15	3783.43	7930.04	3057.56	2387.26	2672.28	26807.9	3186.31	3992.83	3938.07	2843.24	6156.28	11905.5	36410.9	3544.75	5948.4	9427.84
HAI-2	7531.14	6806.63	5270.89	1794.17	14304.8	2858.82	3097.83	1329.09	2356.55	3694.17	2916.99	3680.59	4281.7	6201.58	2161.93	3108.05	5441.97	3314.77	2227.32	12372.2	2147.34	12212.5	1296.11	10701.1	4548.9	7796.1	2828.71	10130.1	2068.79	2127.44
hCG alpha	54499.8	5173.68	5410.54	4761.34	7243.75	7675.74	9211.78	5300.43	5071.34	4073.5	3570.64	12139.6	13887.1	13984	7733.72	5877.13	4644.75	7130.5	5664.49	15997	4374.64	12739.5	17165.4	10393.1	7050.51	7786.4	7042.14	12983.7	8589.62	10054.7
ALBUMIN	259944	326763	396918	392759	242313	314332	269193	283209	296246	251917	200614	221337	200905	179128	203232	193768	307479	190559	269110	233152	212287	225187	188254	196940	220728	185153	193393	144855	37197.1	138386
hCGb	13243	2470.98	1739.46	2168.94	2792.94	2132.51	3456.9	1517.49	2086.85	1412.07	2201.18	2927.71	8475.64	3636.54	2919.74	2784.81	1995.23	3494.74	1865.43	21302.1	5037.52	3502.32	7824.78	2515.12	6630.19	10768.2	2480.36	4715.02	7264.48	12030.6
Hck	27973.2	16103.8	16152.2	10372.4	13565.3	15784	13095.7	11744.4	10781.5	15015.7	12987.9	20662.6	18102.2	13904.6	9067.84	22453.5	15355.1	23532.7	20298	19670.4	11299.9	55082.4	30150.8	20235.4	15069.8	26386.7	21458	20395.9	19394.4	10253.9
HE4	225059	21567.2	23585.4	26264.2	36438.4	22104	31985.5	19771.8	34536.8	18164.5	34395.8	48017.3	31951	27674	19833.7	17864.6	26215.5	28076.9	33463.4	27708.7	17070.2	27970.3	14840.1	33326.1	17501.7	27547.1	50953.3	30020.9	29230.2	21762.4
Hemopexin	3997.12	1254.43	1306.74	4248.19	1834.92	2361.5	3872.46	1601.2	1378.63	696.143	1450.12	3067.63	1449.04	1530.01	968.944	1059.04	1824.71	1137.93	1683.48	8502.17	3913.22	1212.25	1420.32	3066.57	2576.7	4887.78	2490.05	483.926	1139.68	641.654
Hepcidin	3686.39	3152.69	3499.06	3383.55	3209.39	2224.83	2480.37	2870.27	2524.75	7162.44	3266.03	3251.59	3031.58	1440.1	2447.58	3745.17	2442.78	2960.01	1834.33	1930.71	1319.48	2376.04	1465.88	4688.84	2313.92	3645.76	2222.77	1409	1734.51	937.411
HSP32	1749.67	2924.41	6904.69	2928.98	3306.79	3524.48	1749.97	1779.24	3601.43	1293.79	4113.52	6664.69	5554.83	4362.52	2804.66	1960	4224.45	2847.77	3472.42	18218.1	3840.62	27686.7	3982.78	10696.9	6471.82	12328.9	7168.85	10849	2424.77	7565
HOXA10	28062.6	13521.2	7282.36	11938.3	14337.3	7921.51	12882.1	8319.85	8044.61	34685.1	18898.2	7168.59	8328.91	4838.58	5804.69	6831.74	8100.38	8990.48	7557.79	23572.9	4438.01	10653	3254.81	10085.5	6354.33	10170.6	7224.8	3579.12	3694.09	4537.7
Haptoglobin	621607	707093	499910	332563	535919	290467	479880	592103	349806	349594	559045	544311	297436	307096	392721	497062	345178	262729	513198	487354	282538	277466	175631	189045	487989	360997	526873	533456	521623	546680
HSP10	11779.1	9584.74	8760	10275.2	19606.7	16123.6	23478.9	5964.37	11898.7	5590.96	13635.4	18611.6	31976.7	13754.1	11678.9	11564.6	9264.27	8501.7	12218.8	39958.1	10293.3	43254	17890.4	19777.1	17118.1	22606.2	16370.9	22433.8	19453.3	19526.4
HSP20	5721.88	8011.84	7561.87	9888.98	5173.37	8902.31	8863.52	4378.8	4217.99	4187.39	2265.91	2228.94	2863.17	2189.89	1478.14	2705.26	6377.66	3105.63	4785.03	10178.7	1306.92	1892.22	929.375	1484.19	2329.02	3043.95	2130.85	837.748	1601.49	1901.39
IL-36RN	13259.8	1885.93	5267.41	15973.8	14798.8	8605.95	7235.93	6866.78	6775.38	6653.89	7608.58	27972.3	11473.4	20101.5	8718.35	2027.33	12031.6	6663.1	13360.6	22560.1	6158.59	41107.5	17859.9	8895.01	22145.6	29083.9	7723.63	22087.8	8831.97	15669.5
HSP27	81772.4	7143.97	5919.7	9067.36	11008.7	11465.2	19232	10314.6	14174.9	9322.22	20852	15608	41449	7801.39	7985.07	42498.4	8652.22	19667.6	23695.2	53827.5	11795	126218	50078.6	13404.6	16521.4	46337.2	30212.1	28425.6	18784.4	64755
HSP40	20251.3	6296.06	10727.9	11377.8	6259.9	25097.6	8787.79	8328.9	17801.7	15651.4	10483.7	16093.3	15768.4	33819.9	18350	8109.19	10721.2	15117.9	10395.1	21684.6	10068	27244.5	48383.6	16083.6	11738.2	16458	17535.4	27591.5	13787.7	24707.8
HSP60	4346.16	2148.65	2384.82	2245.51	3896.4	6141.28	1561.37	1458.39	1736.44	1970.6	2559.82	5508.26	10491.7	3749.18	2375.99	2356.51	998.009	1559.06	1528.07	4023.84	1910.65	4519.16	1932.31	4668.51	5472.94	2608	3681.7	2819.21	4466.38	2362.33
HSP70	17423.6	24064.7	13524.6	14032.8	11298.2	11524.3	19708.4	15463.1	16548.5	9892.7	7627.18	13248.4	21467.6	12270.3	13675.5	8710.99	8374.12	8144.57	13353.9	11721.5	11277.7	10439.3	7527.97	9150.95	6359.57	13619	20054.7	5050.76	8358.3	6873.15
HSP90	3157.79	2037.24	2375.21	1664.33	3036.24	4143.27	1695.84	1754.96	2602.55	1794.43	3221.21	5112.88	5935.25	6966.12	4551.26	3761.46	2849.04	2959.22	2681.19	3067.75	3865.69	8101.02	4005.39	10624.8	43388.7	4856.34	7817.07	6825.16	4810.24	4007.06
HSPA8	14038	6974.19	6404.14	7270.29	7031.28	10436.7	11881.4	3978.95	5700.99	5215.49	4528.35	9714.01	7286.66	4457.9	5884.28	4292.47	11257.3	4600.61	5187.74	3974.82	3963.88	4462.18	2332.43	10771.6	4324.12	5221.94	5853.93	2790.19	4953.4	3460.9
HTRA2	7695.27	2206.32	2084.12	2278.73	4687.69	2317.45	2449.97	949.734	2485.42	2487.6	928.078	3365.74	3375.07	2576.82	3571.18	1417.47	1412.74	5902.27	4998.73	1503.31	1085.45	2526.23	1395.18	7779.4	3884.45	1603.6	2266.38	1728.34	3709.61	3220.86
IBSP	24065.3	14369.4	12253.5	10679.4	9949.98	5733.44	10254.2	12711.3	14322.4	10273.3	6904.03	11571.2	11965.6	5315.15	6607.79	7700.11	8105.36	5466.09	7888.2	8799.58	5251.11	7772.11	2443.88	4928.16	4868.28	7539.54	7143.7	3887.16	6251.14	3525.98
IGF2BP1	77352.4	24044.5	32200.4	33036.6	48460.8	16847.8	26842.8	17104.6	17799.1	22637.6	35766.7	32352.9	45369.4	18014.2	14121.6	26338.6	21996.8	15754.4	20487.5	14124.2	13999.5	18773.9	13278.3	20012.3	16933.2	20955.6	24077.9	12722	28446.3	10818.9
IGFBP-5	2936.09	2338.05	2424.05	3739.1	1966.08	8104.14	2536.58	1708.8	2024.91	1239.57	1416.99	1884.53	2203.88	1196.89	1438.67	1546.42	1320.53	1537.12	1794.97	13040.9	1098.99	1717.49	682.628	1228.13	1974.48	3935.08	1809.76	999.19	1387.99	1630.43
Aldolase A	157708	66432	64210.1	73529.5	72685.5	66084.3	55987.8	50841.7	52463.2	57428.6	49379.7	69696.6	85397.5	38999.3	43768.1	46438.3	32655.3	50659.8	44000.7	35375.3	31463	55255.9	25703.6	41325.8	28718.4	37539.1	37542.4	27688.6	39826.7	26011.2
IL-23p19	139895	19563.9	20352.3	26873.9	23542.2	15103.6	32433.3	15587.3	19194.7	12526.9	9922.64	33932.5	86219	30592.9	22779.9	36915.7	8780.87	21777.5	40650.4	51139.5	22680.4	40063.3	55622.1	35891.6	16256.2	27058.9	32171.8	22333.3	24190.7	63933.7
IL-33	6963.48	1578.74	1937.32	1895.66	1734.98	1325.27	1755.58	1495.49	2213.98	3015.41	2459.04	2624.18	4193.29	1656.76	949.92	1249.27	2000.82	1296.23	1958.82	1985.19	1329.31	1879.76	895.081	1314	1552.94	4356.77	2538.07	1441.57	1971.54	1202.01
IL-34	8929.92	7315.05	4943.86	6864.27	4581.03	5988.52	6829.29	3602.32	6315.24	2877.22	3292.22	3977.11	3829.72	3976.17	2645.17	2547.94	3243.51	3130.56	3288.7	15489.8	2257.43	3619.24	1604.65	1910.82	3118.89	3479.83	3581.11	1922.44	2887.09	2503.96
INSRR	26605.5	23421.6	17580.1	12329.1	23274.7	14606.8	28868.7	19910.3	12044	14592.1	17553.1	19254.5	15629.1	17881.3	20553.6	13280.8	19551	7390.45	14554.7	15630.1	6856.26	18001.7	14206.7	11906.7	16414.7	7576.71	16107.9	11645.2	13867.3	13513
Integrin alpha V	99738.7	18537.3	21393.6	24468.6	41402.7	15481.5	40446.9	17461	19391.7	12359.7	30991.8	36718.8	17706	29333.4	17821.9	13477.4	21039.2	16831.6	35782.1	20663.5	22119	28945.2	19565.3	17195.4	15063	14900.8	21937.9	16696	28770.1	16357.8
CD61	28111	34004.9	19302.4	27022.4	18123	22706.7	29354.1	18039.9	17060.3	20047	16743.5	23865.8	28531	19270.5	14829.1	24934.2	15528.3	16345.7	20257.2	30222.5	14882.1	23840.5	15997.2	19866.1	27831	21055.3	26165.7	10503.5	22671	14618.5
Itk	232013	236473	139690	180041	186566	169474	181277	117022	140380	182362	115057	196305	218466	151810	148560	204630	156968	137031	224387	249723	152589	199176	183300	174842	135126	173808	240996	118524	196279	281648
ITM2B	4023.8	1612.67	957.039	1640.25	2146.57	2600.74	2345.35	994.971	2240.77	1118.92	1768.62	2948.64	3650.26	2440.09	2238.95	1460.85	1805.49	1794.95	618.851	2594.01	1545.77	2444.99	2384.47	2747.95	1912.76	6501.4	1579.76	1986.01	3477.55	952.137
Kallikrein 2	43179.6	8441.49	7098.96	6449.66	9792	6424.81	14028.2	5429.48	6516.95	4482.8	6690.36	13732.3	19628.3	13408.6	7154.23	13523.5	4458.69	8662.8	11607.1	10001.3	5307.01	37579.5	25671.2	9777.51	6733.71	13002.3	8010.78	14687.9	8735.66	10715.4
ApoC3	889884	842956	904229	841089	888633	914924	857880	982465	869792	816970	708393	692009	992347	1.06843e+06	1.05093e+06	648991	956782	961651	657190	650512	1.07618e+06	999244	915322	962024	623518	620617	667093	687089	661177	699219
Aldolase B	3807	1813.49	965.129	1243.9	1446.4	1171.1	1354.96	982.514	923.92	1903.65	2359.57	2254.49	1998.1	1795.35	1016.85	3222.16	695.606	2039.2	1035.27	1434.61	715.508	1488.84	1820.48	2823.49	2695.17	3355.77	1440.32	2588.71	2675.1	1807.14
Kallikrein 5	26584.5	15684	14529.4	20640.7	18282.5	18158.8	23581.6	20126.6	18691.1	7883.02	13897.2	24491.6	38060.7	18265.4	19871.3	13833.3	18473.1	24660.3	19098.2	21866.9	15480.8	25499.9	24943.5	32226.9	28093.4	23769.1	29363.8	16286.9	28359.8	19004.6
Kallikrein 6	18756.3	23102.6	22836.1	27026.7	20522.6	18217.3	31902.5	15185.6	18311	21277.7	12652.7	20359	19460.4	15003.7	12630.3	14693.5	21972.5	15083.7	16643	15428.9	16257.8	16712.4	11419.3	15274.4	8208.75	12552	16501.3	10069	14100.9	8645.83
Kallikrein 7	59821.7	96239.4	86396.5	86390.1	52621.1	48758.6	65900.1	61447.8	63818.2	56318.5	74004.6	63713.5	102134	46749.5	52146.9	73336.5	56801.4	50871.8	55298	65068.3	40864.9	62029.5	63222.9	66105.5	74053.3	73609	82100.3	47763.1	58602	54979.2
Kallikrein 8	14067.8	8119.59	6685.73	7645.22	11018.8	6981.33	6777.27	4907.61	5861.45	5516.35	6420.13	15721.2	16999.1	10077.9	6422.49	10808.3	5651.36	8033.37	10228.5	9612.36	7019.13	13816.9	12030.4	16557.3	8895.37	8869.1	13168	15682.1	14545.2	15092.6
Kallikrein 10	67923	14714.8	15959.8	15750.6	17183.1	15598	26208.7	15570.1	17535.9	9465.96	29382.6	16560.2	39428.6	11081.2	14181	15223.8	12466	10235.3	10986.6	12787.9	7065.54	13714.9	9197.32	10106.8	13446.4	14498.3	16908.5	14065.5	18074.6	11339.8
Kallikrein 11	10810.9	5367.19	5163.77	3416.54	4729.23	2982.65	3218.34	3264.83	5915.64	2871.55	3960.82	4914.59	4647.95	3290.48	2632.74	4209.05	4862.43	4993.28	3057.19	4372.86	2240.59	4088.71	1921.3	7850.28	4245.88	5417.81	3823.01	2083.98	2956.13	6807.45
Kallikrein 14	7499.78	4204.96	3183.35	7210.08	5012.81	4384.99	4856.98	2424.01	2738.31	3985.99	2036.93	2366.45	3254.82	2051.17	1959	7369.55	2567.48	2384.2	2322.33	12180.8	1527.75	2637.98	1402.76	1775.88	4951.58	4937.7	3787.09	1153.59	2006.51	1594.47
KCC3	356.768	257.766	162.711	367.516	549.577	159.828	286.761	277.101	1568.89	421.065	894.168	2163.18	1824.15	1002.27	84.5801	832.231	674.684	3190.61	88.1979	411.84	1674.25	2069.58	887.388	1509.24	987.057	2763.76	1421.59	2164.7	1132.9	793.502
KCTD10	2969.38	2199.4	987.626	1391.94	2592.39	1949.65	1424.68	1095.08	757.376	3653.8	1370.12	2231.47	1310.85	658.184	1891.06	1909.69	780.542	2193.1	816.357	5256.18	720.783	1181.12	774.056	5701.59	1265.83	2829.51	1831.19	1156.29	1497.17	878.118
KIF3B	6932.31	4539.43	5776.27	5622.31	10496.3	2701.69	9738.91	4040.86	4328.59	6701.81	2751.13	6715.28	3875.76	3541.56	3334.2	4889.18	5781.73	4488.85	4906.46	4532.33	4936.89	3206.2	755.639	11087.1	2235.62	4834.47	7888.91	1672.38	4946.73	1340.49
Aldolase C	162545	71745.9	63400.5	73630.5	74717.3	65065.6	55981.4	52835.5	58432.9	52526.6	49518.1	65249.3	92294.2	38932.1	54097.1	49748.2	34147.1	53929.8	44031.6	40474.7	29808	67449.4	32919.9	44435.3	28549.1	44223.1	38559.7	36039.5	45751.8	27509.6
KLF4	45006.5	24009.7	19512.3	19496.3	18373.9	23827.2	30394.5	12537.4	23541.8	17357.5	15590.6	21297.8	19741	16834.6	15632.5	11559.4	21928.2	11178.1	12879.5	13785.9	9436.58	11324.1	7502.11	12423.5	11207.7	14832.1	15260.2	6017.45	15194.5	7502.76
LAG-3	16316.8	24893.7	24494.9	23431.7	12490.8	11160.8	15363.5	15135.1	15089.5	17692.3	12391.3	16074.8	29052.2	14029.6	14402.3	11185.9	13511.1	14511.1	17039.4	15940.2	11229.9	16237.7	10988.6	15875.8	12863.3	26023.3	28561.9	11858.9	14566.7	11779.2
pro-Glucagon	28812.3	10810.2	26052.1	26908.2	27274.1	17824.2	22965.1	20374.3	19002.6	45824.8	16128.2	22677.5	19664.4	16659.5	18811	13529.4	24989.2	15313.6	16544	13638.5	15085.2	19951.3	7382.86	15354.6	10926.2	11603	14441.2	8852.48	12255.3	10076.2
Layilin	59006.5	33226.5	21457.3	14792.3	38038.8	22413.2	35337.8	10859.8	18056.6	18598.8	25085.6	23399.7	70359.2	16883.2	11151.7	19051.1	15896.1	23843.8	26388.3	30676.6	10842	39520.3	13045.6	18389.2	27477.2	23741.7	20655.7	27977.9	33295.9	25101.6
LDL R	17086.6	5103.32	3003.32	3361.14	4775.36	2559.2	5016.72	1806.6	2394.8	1892.1	3184.05	3890.44	3650.67	4841.4	2438.47	6909.6	2728.48	3732.31	3950.68	26610.5	2014.64	3823.92	2027.18	4853.71	5534.18	18718.6	5441.65	3448.66	46793.1	7946.19
Legumain	2345.14	10101.1	2047.03	2530.72	1872.58	1688.19	2370.52	1443.27	1587.81	2360.07	2194.91	3962.41	3378.38	2755.5	2739.93	2128.96	1995.45	2656.91	2193.61	26520.9	4009.18	3004.83	1867.58	2851.38	15262.3	13088.7	4793.54	5801.03	3147.6	6007.78
LH	77950	5537.91	4021.24	4872.64	4979.49	3685.38	8194.08	3288.95	5919.64	2909.71	3857.44	6593.01	11741	7075.24	3613.29	6682	2622.05	8653.42	6387.45	47834.4	2273.96	3953.92	18377.5	6092.82	9815.11	13543.4	4512.49	9656.65	18276.1	20512.6
LIMPII	11062.4	3055.03	2771.31	2213.95	2047.13	2596.83	2967.73	1902.71	4013.09	1989	2506.85	2216.63	3363.77	1888.5	861.874	2169.73	2567.86	1980.12	2721.59	1851.24	1521.81	2263.58	674.81	1110.19	1699.17	3352.6	3055.02	1004.5	1304.38	1030.32
LIN41	6899.46	2567.63	2754.52	2426.76	3033.02	2757.59	3681.56	2153.17	3690.33	2060.29	2622.92	2853.96	4028.55	3079.16	2079.88	1805.55	2923.93	2003.7	2497.66	2623.73	2007.78	2392.42	1423.21	1970.51	1704.42	5946.7	2964.19	2274.46	3542.23	1221.93
Livin	5675.29	1492.84	1681.54	1426.75	2085.52	1373.88	2414.46	1621.92	2511.35	881.017	1254.35	1462.65	1872.44	2944.41	3380.19	1648.63	1719.5	1250.13	1794.39	4296.2	1232.16	1154.44	2486.49	1425.67	1790.69	5796.32	2354.73	3320.41	6650.56	923.446
4-1BB	7104.9	2032.87	1760.88	1872.12	1604.88	1407.98	2540.59	1792.95	3024.39	1791.42	1871.77	2234.36	3351.13	1554.01	1472.99	1115.38	1832.53	922.726	1329.14	1243.7	1267.2	1325.46	866.712	1418.25	269.169	4107.39	1574.45	1329.48	1556.08	713.684
ALK	11760.1	11555.3	13034.6	16944.2	4441.08	5617.16	15684.5	10609.1	7487.02	4837.51	12862.3	4305.08	27664.8	5246.14	3882.9	5622.39	3583.71	11026.4	4080.02	4512.4	3806.3	4025.32	4110.69	4445.32	4435.74	7729.75	6004.63	2520.63	10282.9	3381.59
LOX-1	3907.16	14515.6	2622.83	4009.16	2208.99	3656.19	2796.21	2059.77	2916.58	1761.22	1357.83	1421.53	2150.61	1152.6	1198.23	1302.38	2023.75	986.658	4745.84	8042.13	1074.79	1455.1	592.46	877.541	1586.86	1900.42	1582.51	495.279	785.915	1091.27
LPS	15066	12062.7	11082.3	13793.2	9826.64	15052	7954.57	7680.8	9778.48	9335.92	6805.81	7991.33	8099.39	4761.93	14687.8	7937.24	7761.98	10616.8	7759.94	7993.72	8118.78	5865.88	4321.27	8001.87	4130.89	4385.35	7176.02	2545.12	7836	7640.8
LRG1	58246.3	8774.69	7661.3	8563.35	14107.6	14152	20967	5867.4	11185.3	6421.96	4055.84	21494.6	11997.7	10166.8	13956.1	6966.46	11769.8	18722.4	9281.13	13456.6	5243.95	16106.8	10979.4	31846.2	7838.62	7363.45	8640.98	13427.2	7123.85	10944.3
LTF	80403.8	86261.8	44240	72482.5	49603.4	43297.4	59804.8	49325.2	50641.1	54164.9	37816.1	58134.1	91195.6	61843.6	58097.5	55330.4	32719	55341.4	57456.4	49120.9	42026.4	92289.8	56776.2	58260.7	36791.1	48097	48538.7	49899.7	44319.5	63233.8
LTK	36284.6	32397.5	30980	24239.9	27142.6	19988.9	23907.6	21993.3	21611.8	28499.6	21434.1	28300	22705.2	18775.4	20047.8	22505.6	15498.5	19040.4	17230.3	28589.3	13207.5	18785.6	10756	31855.3	17034.8	20731.9	19733.1	10253.4	18492.9	18201.8
Lumican	1089.81	521.829	519.973	643.953	1098	1768.87	3083.72	283.625	759.972	407.453	1195.42	1305.8	1875.22	1553.25	1295.07	845.662	1187.17	903.18	279.376	16859.1	1160.82	1703.79	1626.7	1597.21	11484.7	6701.73	1204.93	1544.82	2652.74	7590.85
Lyn	96991.5	30236.9	23691.6	26883.9	33881	24003.4	32737.7	18888	22707.6	23999.8	15297.6	28949	44201.4	27926.6	31063.9	30520.9	17435.1	24869.6	25477.4	30027.9	15166.9	28707.2	20056.4	37208	21160.9	22677.7	28368	18719.5	19526.4	36277.8
LYRIC	1639.61	15.5474	1268.87	1972.4	2167.15	981.088	1355.42	1548.11	4075.29	1797.29	1035.12	2929.42	429.919	1507.23	1192.72	3246.66	431.368	8719.84	2639.64	1349.51	1515.04	7818.11	1525.84	2092.22	1258.87	4434.75	1815.16	2886.51	4888.7	948.772
LYVE-1	10187.4	8191.44	6921.02	7238.15	16891.2	8378.73	10219.1	3885.61	7113.16	15286.9	8613.28	11719.8	15328.4	5072.76	4364.27	6867.8	12073.1	13584.3	6775.54	11758.4	5542.4	12310.8	8197.15	11355.8	16848.3	13561.5	11002.3	6633.83	10731.2	3955.54
LZTS1	12884	11139.1	8434.48	15886.7	15259	9140.08	10134.8	6800.26	7111.45	31523	13014.8	9015.19	9167.92	4241.76	7738.75	6262.91	9504.85	9693.41	7397.97	9571.34	7059.98	13835.7	3711.4	6513.97	5462.52	6743.58	7155.4	2531.92	5051.5	3977.57
Alpha Lactalbumin	68144	23272.3	23312.8	21938.5	28620.3	23625.6	36094.6	18883.3	20673	22451.4	18256.2	30810.7	51384.7	25243.2	22209	27098.9	13389.6	26081.2	21117	33346.7	12740.8	38891.2	24425.1	27683.5	23501	27200.1	20314.1	25492.4	20718.7	32612.6
Mammaglobin A	9267.51	6631.95	8219.85	6781.63	6744.81	4206.95	4951.56	8371.77	12368	9956.3	4097.2	8796.55	5184.99	5205.28	8257.93	7281.09	8010.67	10322.5	4707.06	5015.35	3724.68	3992.52	5474.65	5926.93	8955.93	9213.38	5311.95	4714.16	6643.94	3457.51
Marapsin	54868.5	18639.5	15506	15103.7	17101.5	16362.4	25948.5	12195.5	19604.7	11262.5	18079	22495.9	32173.7	11562.3	10890.2	12476.6	16450.5	8259.25	16358.7	8488.84	6674.89	11035.7	8630.79	10160.7	11931.7	17987.1	13618.8	9304.78	18583.1	8231.47
MATK	33190.5	24503.1	27347.1	24967.5	19642	13913.9	20451.3	21894.2	16169	22544.5	15324.1	19847.6	21217.8	14673.8	15426.4	22846.6	12878.5	20592.4	14565.2	23027.5	9053.51	16123.9	9951.6	24865.9	16593.6	20437.2	14310.6	13049	10552.5	16153
MBL	138624	263403	269695	133032	46551.9	228734	234848	176442	101079	119829	27974.8	228477	193678	80416.1	291052	139767	280053	128891	198522	110763	183326	208228	122417	216632	151059	134904	139381	42665.9	87583.2	158440
MBL-2	9824.43	16919.9	10856.4	6799.41	10506.8	10785.5	14509.4	12822.7	11188.8	9691.99	7665.36	11724.6	13182.4	8310.51	8396.25	12542.2	6794.45	12232.4	10181.6	10144.2	6167.02	10003.8	5913.45	15420.5	10601.8	12065.6	8136.67	6698.47	7206.98	10611.1
Mer	4575.31	1818.22	2927.82	2100.01	2965.33	6558.73	4444.39	1163.52	1818.51	1185.71	2798.72	4638.19	5269.55	5187.92	2341.29	2864.79	2927.26	2783.1	2941.48	2218.21	3103.35	5835.47	1864.51	15099.2	8147.58	9520.18	4875.42	2023.37	3085.64	2015.28
Mesothelin	4358.36	3309.32	5006.58	3363.91	3400.46	3298.8	4714.69	5464.09	4849.52	1648.43	2616.55	5976.86	4128.42	2145.82	1777.84	2946.84	2693.34	2734.44	3877.93	2795.74	1926.96	4393.67	2297.01	2219.91	2768.72	3915.23	2673.33	1361.39	2955.58	1460.36
MICB	8958.79	5956.57	4444.81	4587.96	7806.76	5917.6	8388.82	2171.73	3797.31	5949.58	3328.71	5673.37	7915.75	10114.4	6007.99	3769.47	4232.02	6611.31	4476.96	3742.15	3458.74	8061.97	2778.68	4858.28	8562.5	4619.97	9008.52	4018.05	6141.93	4812.31
Midkine	14898.5	3061.56	5172.35	3085.45	3919.99	3972.11	6501.73	3504.45	4150.8	1885.05	1979.44	24379.2	3161.16	2312.26	2038.41	1587.46	3257.08	1903.01	1939.34	2894.16	1724.14	3153.25	1359.17	1644.28	2030.12	4366.06	2018.88	1212.22	2135.31	1401.63
MINA	102551	87297.9	54026.7	68507.3	68574.6	59365.7	70442.7	47947	51608.1	65353.8	40204.3	94001.2	192662	84044.9	74169.3	87515.1	34112.1	65378	99163.7	80788.1	83646.1	155698	105738	81722.1	50391.2	84144	87295.6	92108.5	84925.4	149830
Alpha 1 AG	35246.6	7696.9	17892	13646.6	19822.6	21148.1	32294.9	8034.36	10882.6	10276.1	15753.1	9237.92	19370.4	7948.06	4386.63	8952.9	17724.9	10788.1	10785.6	13206.6	7359.99	15845.7	7618.06	8457.93	10040.9	11454.5	12402.5	2798.38	6216.85	2782.06
FABP3	1310.83	951.001	1215.18	1289.84	2536.51	1905.43	2952.51	686.472	1331.61	806.319	1889.52	2488.76	2116.85	1497.36	1626.69	2626.86	1010.73	2597.29	1408.38	733	1453.07	2222.16	1116.43	4777.42	1483.23	3529.3	1825.54	2626.73	4220.61	1500.21
MSHa	175154	56236	40322	55237.9	69645.4	44033.4	50332.8	31941.6	49481.3	40169.4	25579.6	62063.9	102792	55639.4	48391.9	65456	27998.4	36351.5	66201.9	56495.8	36557	81276	47330.3	65214.3	25820.8	37395.3	49518.4	42710.9	40774.7	67715.6
MTUS1	255911	177.207	28029.1	36381.2	27787.6	21489.7	26678.7	25635.7	26697.8	16645	11012.3	19283.9	23608.7	18510.7	16199.1	10877	30018.6	12795.8	8462.06	8086.61	14524.5	33514.7	7436.74	12516.3	5551.96	8236.17	12620.2	4359.71	16101.5	5616.59
Myoglobin	4154.84	2481.32	2042.7	2406.62	3854.63	5483.92	2158.56	1169.3	1474.05	1802.66	955.213	1993.03	2311.33	6243.23	1887.32	1904.48	7939.26	5545.33	1335.09	1416.78	1119.56	4388.49	1193.11	3104.2	5703.98	2019.96	3763.91	5684.89	1664.43	1941.56
NAIP	19081.4	3625.5	3705.3	4575.7	7921.67	2317.83	3987.78	2557.36	2994.23	2400.73	3621.48	7617.11	6252.02	4471.98	2731.16	8133.76	1559.53	8941.45	4449.31	8523.11	2721.39	7600.25	10008.3	6808.91	5939.94	6925.32	4355.98	7744.12	5038.72	5063.75
Nanog	4942.5	1304.5	1324.25	1354.33	1315.94	952.288	1350.84	1060.03	2791.64	982.578	1112.38	2044.15	5801.39	2785.93	815.147	426.655	1681.94	779.498	1269.03	1471.81	673.104	1610.54	1151.3	1190.2	2183.4	1622.71	1508.26	2457.58	1218.1	713.973
NELL2	4219.41	2940.42	3949.37	3973.23	6695.72	3776.19	5680.4	2344.5	2453.51	2872.64	4037.97	9550.44	5369.75	4379.79	3171.82	3583.58	2203.55	5263.93	4040.81	3822.25	4375.07	5698.77	3540.62	4913.65	5166.05	6133.06	4729.74	6994.87	6342.38	3295.03
NEP	2477.91	952.786	1253.21	1077.37	1313.14	955.745	2182.49	901.235	1364.87	426.723	1161.25	1283.2	2706.62	1786.26	1161.61	648.957	1795.44	556.545	1219.49	1154.3	711.47	1774.6	1109.31	1290.51	858.938	6395.04	863.294	3010.28	1659.94	548.664
Galanin	368303	348445	279431	281576	305606	275910	293300	271972	251116	185644	265572	348907	265249	276048	276407	216594	283427	199339	312256	265586	258370	271795	266629	275311	202839	198290	265297	241736	275573	264044
Nesfatin	10924.3	9299.05	10083.2	9227.82	9292.85	7077.85	8126.2	7725.65	5335.68	19774.5	7551.69	9881.12	9166.09	4395.56	6364.18	7458.44	7274.18	6532.76	6290.69	4405.24	4182.84	6406.55	2617.54	9922.32	5344.24	6378.74	6157.69	3285.43	3238.75	3940.63
A1BG	74331.3	28721.2	30582.9	29729.3	33112.3	29670.1	42596.1	25332.3	24523.4	25787.9	17933.5	34836.4	55612.1	26469.8	23893.6	29771.1	18264.4	35401.9	33595	32817.4	17166.9	32919.9	32172.7	35047.7	20721.1	25277.1	25379.9	29491	23082.5	30956.8
Nestin	1983	2590.76	2807.3	3727.97	2632.89	4543.38	3743.47	943.852	2730.26	1212.1	1290.86	2234.65	5269.15	2999.73	1711.63	708.142	1102.63	2546.18	1414.03	17114.5	1330.72	2137.47	2886.05	1901.46	2789.32	3214.35	1612.61	1853.83	3585.98	1730.73
NET1	1979.93	767.765	704.445	1667.41	2929.17	1047.6	1500.93	3951.21	8680.94	2055.09	1581.56	4008.41	910.761	2199.63	550.439	3788.04	1243.83	8667.12	6806.19	2402.81	1354.71	1322.11	5829.08	1332.43	4972.61	1223.4	14176.4	1657.94	2440.87	8798.34
Netrin G2	77666.9	9567.36	6831.96	7550.81	11885.7	4924.67	10377.9	6383.45	7762.69	4879.18	3735.91	17462.6	24246.5	15703.7	6860.38	5895.29	7433.3	8353.03	7255.87	78238.7	8952.53	42163.5	13879.8	19960.4	16254.7	7355.99	8534.2	16592.8	9640.81	13921.8
Netrin-4	61077.2	55441.7	41362.6	69110.4	35001.4	33596	57017.4	33751.8	41632.4	61295.7	37020.7	54826.1	85009.7	51300.7	42296	35634.9	44597.6	36937.7	40458.6	50668.2	32847.1	43526.7	51147.2	69814.2	43503	57134.7	45951.1	29150.9	59935.2	67637.7
Neuropeptide Y	5435.69	2806.99	3077.9	3285.99	4287.82	2737.81	3840.31	1872.54	1842.96	5020.21	3920.96	2869.97	4024.21	1741.15	2429.48	3929.06	1773.6	3129.98	1902.99	1461.45	1969.49	2945.2	1249.2	7701.04	1780	3735.1	2161.95	1478.55	1224.1	1149.36
NF1	367325	291767	295276	341209	271171	208413	234713	272677	310396	136552	263698	385710	257833	232018	291664	191925	230379	164653	302774	278223	262640	265542	224697	281775	188576	170866	263584	228411	267525	271193
NM23-H1/H2	1332.7	526.189	389.39	1100.03	545.949	1027.34	1572.36	405.78	627.42	209.071	386.888	739.973	1214.48	852.297	488.464	480.257	806.189	398.477	789.663	762.417	295.592	716.237	590.791	952.304	523.014	5428.11	526.543	963.15	632.044	263.816
Presenilin 2	3142.65	22.513	4072.34	2528.83	2064.04	23.6564	2099.01	2806.63	4452.77	1365.24	404.393	1290.36	2118.6	862.97	1103.19	283.326	2173.87	982.651	178.21	2740.17	762.148	2813.34	704.06	692.247	1108.29	2581.93	585.991	660.582	492.566	123.56
Notch-1	10941.3	7866.4	6253.7	6906.26	9975.55	28199	15249.9	4286.88	8472.54	8197.48	6110.84	7470.13	7482.85	3570.25	4405.63	5312.67	5154.87	7405.64	6596.98	17301.7	4253.46	5947.07	1794.67	3120.52	6158.48	10274.1	7091.08	2960.27	4947.78	4001.46
NPTX1	52270	24721	22441.8	22918.9	34009.8	19675.9	36367.9	17300.5	16045	28880	16532.7	26290.1	41389	19779.5	21907.8	31159	13103.9	30254.4	27822.8	34110.2	15056.6	46540	17548.9	38679.2	22434.8	28826.2	25282.9	16485.5	18505	29273.1
Alpha 1 Microglobulin	90307.6	15106	12133.5	13120.5	17461.5	24222.8	23336.8	12553.8	14477.5	10563.4	20724.8	23806.3	22491.8	12130	15126.8	10160.3	16466.9	9666.69	14883	11649.9	9875.71	16071.2	5376.97	11278	19379	15211.5	17988.9	7067.32	19536.7	8575.64
NPTXR	6214.49	3021.19	3033.92	3799.03	4132.41	5070.36	7989.54	2557.9	3599.35	2384.12	2799.97	4864.86	5819.35	4063.61	6004.38	1250	3598.65	2296.42	3181.66	4863.76	1947.26	3121.08	2852.48	3395.64	4253.08	5024.95	2990.32	5375.05	5229.24	1613.35
Progesterone	6331.22	1613.1	1774.71	1658.25	2620.91	1666.84	2924.42	1402.68	2098.48	1415.48	3870.61	4254.35	2607.19	4053.27	1188.18	2221.79	1510.93	5214.12	1415.48	1825.94	1986.73	3750.94	4188.39	7937.37	3311.53	3752.05	2753	2749.96	2760.51	1434.53
Ntn1	66605	13940.6	10854.8	10708.4	18233.9	12068.9	10594.1	9591.21	8817.19	5882.39	10630.2	11908.4	12140.4	13281.7	8433.4	28388.6	4661.94	14500.7	10313.4	21705.5	4354.5	10717	12813.5	12226.3	12612.3	17325	8817.92	34318.7	7431.03	12959.4
OCT3/4	1927.27	1667.01	8351.01	3134.05	2347.55	3637.92	1849.29	1162.39	2044.79	978.636	1766.33	4097.96	3713.45	1514.64	1392.97	1416.83	1118.16	2913.5	2246.37	3522.71	1097.2	6492.27	868.44	1428.53	2931.72	4673.42	2360.73	1642.76	2929.36	1102.37
Omentin	4129.49	3805.19	3270.1	3621.91	4846.67	2581.98	3401.88	2752.57	2044.28	8235.41	4003.58	3227.37	3877.8	1763.98	1963.81	4378.8	2333.71	3870.74	2234.4	1980.51	1546.11	2793.64	1562.17	7778.37	1754.42	3797.83	2534.88	1529.49	1321.49	1512.94
Osteocalcin	23984.7	2262.61	2888.63	3236.23	3108.66	1834.19	3609.04	2022.31	1284.74	1424.15	1720.29	3875.97	3893.61	4195.5	1314.2	1619.45	1621.92	5444.02	2458	17998.3	1377.18	3294.29	8716.8	2660.67	4200.17	4552.85	2339.34	3869.24	5889.99	2593.53
Osteopontin	20535.3	29324.6	18180.2	20843.2	8519.76	11129	20321	12730.9	18374.3	16442.9	12119.4	21796.8	34235.1	15597.3	14164.3	12475.6	11848.7	12922	14486.1	19680.2	11618.4	16645.6	15155	22110.7	14298.3	26072.9	41409.7	5620.23	16393.7	18008.4
OX40	4401.54	1819.69	5630.43	4708.81	7282.13	1068.94	4137.89	2472.27	1217.45	1413.69	1157.55	3808.41	1303.87	1266.53	7276.15	506.872	1163.24	26643.7	1375.78	1362.91	1039.32	3981.89	911.433	1242.79	1680.75	2827.8	2351.81	872.814	1457.17	1081.16
p21	318407	268303	173973	207166	238020	227563	227418	181381	194101	184331	207967	267464	219378	200987	238089	171812	258957	144697	234008	202642	220020	236156	176811	187103	197334	152635	226469	183714	216051	237219
p27	7122.25	6352.73	5214.88	5224.13	9764.84	5176.37	2903.05	2775.29	3711.29	6787.04	2694.61	6477.9	5609.62	4341.21	5079.72	3145.44	3759.59	4383.88	3249.39	5561.82	3094.73	13909.4	1621.59	3549.73	4921.28	3916.79	3483.83	2314.31	2907.55	3391.62
A2M	8075.43	7575.78	8530.09	11008.8	7849.62	9841.57	12928.2	8081.13	7322.61	3236.9	6233.01	4962.39	5100.93	9277.23	6922.43	3623.25	9327.43	4973.67	3129.65	23765.1	3521.26	5790.43	7526.49	5022.44	5964.24	7909.44	5423.36	5561	6998.55	3269.95
p53	2814.2	2694.74	2571.5	2442.65	2826.17	5443.48	2261.42	1283.42	1662.9	2323.69	1770.12	4342.12	4644.94	3042.84	2157.62	1455.48	1199.01	2206.33	2095.24	5415.54	2770.82	4087.64	2346.51	3228.13	2950.3	2933.38	2372.09	2864.12	2012.68	1854.03
PAI-1	55017.3	3502.24	3575.36	3559.93	5503.72	5112.57	8155.74	3482.9	5050.6	2769.92	3498.67	11919.9	11375.4	8510.7	3688.72	6188.37	3622.96	6307.52	4140.59	10366.3	3403.73	6503.87	12091	9477.27	6068.29	9374.9	5201.5	9013.98	8368.29	6642.63
PAK7	6551.66	45.3769	9306.33	8653.74	16275	12514.1	21425.4	6046.22	8931.61	5650.33	3210.89	4041.48	5853.13	3988.72	3017.2	3242.43	5432.38	2691.29	3535	5112.07	3316.73	5961.52	1073.9	2060.04	3299.04	3237.78	5980.34	1199.49	3421.44	1392.26
Pappalysin-1	288.395	176.507	245.647	138.975	225.777	38.4579	224.125	71.4992	80.1307	88.9285	815.576	2091.1	819.831	344.711	535.12	110.16	652.103	3.14117	385.983	1078.72	325.347	3932.68	629.344	748.495	2183.2	2650.07	622.897	450.028	1422.9	686.63
Pancreatic Polypeptide	186563	204125	179285	168515	150268	106779	181740	115144	138694	229853	202426	227711	167232	156525	141724	117539	216991	117693	210883	172620	201121	193427	174556	151741	161852	134398	204669	141815	248500	184387
Presenilin 1	5163.34	2142.72	2157.54	2335.66	2033.07	1642.97	1843.03	2273.09	2090.65	2071.74	1662.13	2964.34	4032.68	2188.9	2180.68	1546.56	2154.73	3854.89	790.932	4322.83	2244.02	3614.54	1667.01	2254.31	3377.14	5266.09	2638.36	2978.38	1909.54	1269.6
PARK7	524.188	299.786	556.722	236.063	340.931	523.169	266.82	428.53	405.682	119.374	306.789	784.638	487.98	216.232	302.814	198.458	149.37	1383.29	297.099	691.557	441.883	618.62	221.311	326.263	251.736	1016.32	517.047	1136.34	238.896	314.045
Visfatin	7922.81	7734.59	8285.8	6252.91	4938.48	4584.22	7566.52	6752.13	6119.31	11949.5	3925.49	4645.56	7638.88	3171.03	4307.37	3674.84	3868.6	4124.17	4666.57	4104.56	3217.98	5302.71	1410.59	2251.31	3144.94	3173.9	3804.38	1532.78	2270.95	1854.95
P-Cadherin	3307.1	4499.64	1964.45	4928.9	6075.4	3189.72	7642.03	1470.1	4043.6	1583.36	2290.82	3896.34	6623.66	2227.69	2052.44	2021.55	2553.3	2356.1	2654.34	21659.6	1562.89	2592.56	1697.96	3419.17	5672.23	8426.21	5242.16	1927.48	4117.17	5161.44
PCAF	20877.7	15460.6	23154.8	15532	18433.5	22537.1	9505.75	19477.4	23039.8	7177.19	10970.1	29812.2	31189.7	21076.2	18823	16740.6	15389.2	32370.3	17922.5	24639	11221	28987.4	31580.8	56630.7	25049.3	19726.6	28205	39743.4	28964.6	27884.6
TPM1	2859.84	1427.41	1586.15	1541.38	1356.72	897.818	1663.47	1119.19	1185.83	3489.41	1548.88	1829.52	1101.3	816.628	798.12	1240.61	660.43	1370.92	366.931	3420.38	345.688	442.386	534.663	3126.44	1017.46	1760.02	741.736	1009.37	589.38	713.368
PD-1	13480.9	6146.07	6593.63	4795.6	4296.49	5399.03	3692.88	3361.17	5930.36	5335.95	3983.54	6038.62	6745.28	4100.79	4030.9	3409.76	5119.27	3701.18	5218.42	3971.53	3087.27	21595.6	2342.37	2876.83	3190.8	7124.32	4332.13	2509.75	3475.62	2364.06
PTH	2593.98	1728.74	1358.09	2028.74	1652.77	6498.49	1477.35	2748.08	1799.07	1066.48	1170.84	3045.99	2319.91	2937.16	2330.39	855.683	1965.48	1587.1	2674.96	17430.1	1828.96	1007.93	1182.83	5889.75	3772.28	10247.3	3463.82	1420.58	5118.13	5368.85
Troponin C	25330.3	8929.16	7926.48	7096.42	10559.2	12635.8	8937.51	6763.61	9235.4	6677.66	6452.8	12213.3	10151.3	12190.1	16076.8	8466.23	7615.34	10120.1	7750.45	29741.7	6600.23	9218.87	10357.8	10767.6	14437.5	15977	10151.7	18125.6	17192.6	19463.5
PDX-1	6649.8	7308.44	4252.17	5035.12	6836.29	13306.5	5112.64	2418.44	3004.53	6175.83	2792.03	6573.12	4576.55	3723.65	4211.71	3051.82	2805.38	3539.91	4284.2	8807.44	4608.74	5422.31	1802.96	2408.87	2464.93	2834.09	4163.78	1657.72	12124.4	2306.06
PEDF	21430.9	28337.6	12860.6	10133.7	12768.3	19844.2	15362.9	5652.69	5974.01	9061.06	5860.09	20831.6	16748.6	16039.3	8499.89	8759.94	19071.6	11137.8	13506.5	10177.3	6956.39	27756.4	8347.15	14113.9	9172.48	8116.71	9474.9	16308.2	16904.9	13190.7
PEPSINOGEN I	11119.3	3298.31	1328.68	2051.84	1458.25	2252.85	1859.62	1306.07	1293.7	1092.41	837.821	13107.6	1643.83	1940.25	1169.55	901.696	2337.2	1342.08	1031.41	12396.3	1133.69	1485.18	2019.84	1953.64	3198.16	5703.95	1014.01	1029.06	3385.02	5652.13
PEPSINOGEN II	4582.39	573.368	373.965	591.203	498.408	834.382	706.325	517.35	720.424	359.761	498.745	627.667	868.175	696.508	691.53	289.383	485.284	678.413	225.039	13283.2	366.001	857.414	615.165	484.203	1304.15	2691.42	579.885	647.951	862.692	865.289
Vasopressin	6497.77	3118.35	4982.93	3442.37	3875.06	7063.78	4099.65	1877.74	2491.28	6489.17	4530.94	3971.72	3980.02	2242.98	3790.82	7074.52	2842.46	4858.66	2860.2	3452.37	2443.98	3073	1891.74	17318.4	3116.02	7287.72	4409.16	3638.91	2527.85	2176.24
PGRP-S	49939.3	52866.4	18347.1	23346.3	16973.6	14355.9	20510.5	16553	21521.5	14102	16831.9	12187.6	20271.9	8775.1	12372.6	18234.3	17126.3	9711.26	15288.1	9935.34	10452.3	13427.8	4028.08	10188.5	13234.6	9372.02	13290.7	5397.53	4393.39	5311.8
PI 16	27819.4	29670	21338.1	26507.4	22178.9	22536	22657.8	14556.9	14545.6	17904.9	22863.1	30568.2	34066	18756.4	25411.3	25010.3	27081.4	21297.6	24701.7	14861.5	16231.9	37515.5	18080.3	33117	36765.2	30719.1	32563.8	22792.2	30061.7	23985.5
ALPP	46503.9	14798.5	15400.6	13502.3	15281.3	20382.6	23281.4	11866.8	13425.6	13257.9	9301.81	15157.8	23160.1	15069.2	18166.8	17096.2	12763	13744.3	19957.6	19648.1	10415	45839.3	13249.7	12533.9	8817.1	22120.2	15808.4	15677.2	11300	12777
PI 3Kinase p85 beta	173397	89340.3	70814.7	75281	69042.1	56147.4	59337.4	57037.3	48530.4	92938.6	52418.1	71492.2	130417	65396	73903.7	105006	71742.3	89835.9	137647	176404	90901.7	121811	128292	124211	68529.3	95000.9	143643	71536.7	127692	216838
PIM2	4800.07	3681.86	2670.89	3661.43	3326.79	3361.21	3917.71	1614.26	2437.27	2750.2	3517.46	6553.73	3123.17	3229.89	2269.99	1771.77	1798.2	2954.57	2289.33	3025.2	2632.95	4628.77	1139.24	5914.06	2663.72	2730.31	3341.39	3136.02	1802.92	1983.83
PKM2	3933.59	1415	1463.36	1735.46	1685.88	3477.5	3866.78	1061.68	1914.02	603.335	881.816	3024.72	3069.41	2429	2068.61	720.481	1287.96	2557.62	1926.94	1057.15	649.23	3523.1	1949.59	824.895	2614.67	5740.63	449.583	1862.02	2732.23	1263.27
Plasminogen	586384	528184	396949	365806	480563	437361	366986	236678	268085	417569	290412	296641	188032	179058	187036	179452	318282	270608	222951	274361	192017	280772	87662.9	153700	77149.6	75741.8	178758	63566.8	253900	230372
Podocalyxin	25619.9	35139.5	16848.8	20211.2	21765.4	15397.8	19091.3	15888.5	13678.2	12088	18703.2	29973.6	40482.5	18061.9	21573.9	20249.6	19885.8	17016.5	22464.5	26647.6	17819.8	23794.3	23203.5	40924.1	21960.7	36739.8	30786.2	20854	49771	23822.3
POMC	14288.9	14082.7	13366.5	14594.5	12926.6	7647.84	7573.32	8408.2	8622.85	27904.2	10427.5	11539.5	11590.8	5447.16	7992.46	11648.4	9841.98	9979.27	8136.02	7893.11	5733.93	8373.31	3760.88	19405.1	6340.12	10195.5	9771.28	3893.42	5124.01	6153.38
PON1	5706.75	2271.27	3129.15	1163.76	2608.7	1375.02	3055.9	959.722	2144.66	1869.49	1412.61	2326.52	1654.25	1141.77	959.574	1409.66	821.592	2243.75	1807.74	1673.87	1047.02	4318.67	434.777	479.61	899.689	2030.06	2678.63	245.904	3471.52	333.373
PON2	1926.04	1605.06	1284.56	1097.73	2591.54	3210.81	4848.38	2126.6	1367.25	1158.08	1191.67	6341.77	1634.62	883.014	1045.29	522.884	8139.14	1308.15	1273.23	2705.17	360.304	7771.93	1269.81	797.545	2622.89	6063.28	574.946	2565.38	2404.13	1003.93
PPARg2	96301.3	20932.5	17437	16935.2	24668.8	18425.1	22751.7	14189.2	16818.3	15870	14670.6	30611	47671.8	20771.5	25700.5	23383.4	15536.2	19405.1	27069.6	24067.4	19751.4	32880.4	32383.9	30864.5	16639.9	19202.5	27059	24972.7	24730.8	30536
PPP2R5C	75685.3	13321.4	15084.1	18548.4	17815.9	16478.3	25057.1	12996	14203.5	9681.38	14771.7	23462.1	15861.7	19635.3	9262.55	10146.2	16578.5	9526.52	12120.6	10833.7	8672.65	13882.8	7105.66	7747.75	9960.61	11252.9	15814.6	7297.24	13232.7	6260.34
pro-MMP13	9797.4	4501.96	3449.26	4432.57	6674.81	8902.79	2855.94	3941.78	3112.16	6256.9	2698	2219.43	1708.95	2297.17	1947.09	1035	2266.21	7635.93	1089.85	918.303	673.292	1858.05	410.2	1787.51	1738.65	945.242	1369.58	325.356	317.252	344.086
NR3C3	83725.5	41245.7	31908.4	35636.9	35377.3	29417.9	36918.6	28837.8	32213	23649.6	23757.5	42335.7	55464.2	36514.4	33859.6	32285.1	30635.1	23229.9	31215.2	35718.5	29780	42505.4	35138.8	36142.5	22229.1	24128.3	34786.4	34483.2	30146	35231.5
INSL3	41722.3	57348.4	83268.7	84898.3	49711.5	34963.7	36377.7	69582.5	76883.2	15039.5	38849.5	69910.2	44410.1	35325.5	38481.4	38720.6	50186.6	28488	45717.3	50162	40281.5	33129	40204.4	45332	20383.3	16883.9	52570.7	33773.6	43410.3	58884.7
Pro-BDNF	7577.67	996.895	5431.1	4445.14	5451.91	5735.5	5426.64	1846.96	2312.87	3048.65	1580.78	2283.03	3880.51	2722.92	1781.49	1349.64	2169.57	1838.85	1668.32	19892.4	1347.67	3061.3	1579.86	2136.41	2209.54	1835.88	3139.44	1249.61	1794.63	1115.42
Procalcitonin	255549	24579.8	19246	20399.1	32821.4	21755.1	21630.3	18056	24599.2	16920.5	16457.4	28588.2	69622.6	29180.5	25655.8	28548.1	29649.9	24872	111606	38017.9	41631.6	46954.4	50265	57477.4	20698.4	17450.5	78752.8	37988.8	33170.3	72133.7
Pro-Cathepsin B	4718.71	5956.86	2095.49	3642.71	2563.14	2636.04	5075.51	1143.77	2066.07	5897.52	2560.3	4932.56	4269.83	2434.73	2674.74	2724.89	2591.36	8357.3	3409.76	21663	2951.42	4246.69	21054.3	3621.45	12484.4	10592.6	4174.68	1874.98	4162.25	7972.12
Thrombin	16233.7	13243.6	13292.6	13058.5	20792.8	29092	20640.9	8147.9	10094.6	8843.47	6741.58	9949.41	12426.5	13569.6	6680.9	35526.3	7817.77	10463.1	9050.5	9470.63	9703.64	8831.06	4459.06	14797.4	8209.41	5888.34	8576.06	15268.7	5982.57	5641.08
Prohibitin	24293.3	4894.78	4124.18	3769.8	4424.19	2221.1	4787.03	3942	5402.75	1757.61	1302.68	3077.55	10028.1	3619.13	12468.8	1168.65	3276.11	2783.74	4812.33	5459.8	1200.6	1955.32	5771.73	2881.46	3751.46	5417.86	2139.09	4406.66	4773.07	2656.31
ProSAAS	491819	347677	271542	298509	309844	285910	310046	257348	270764	254596	318913	428640	337033	307544	340667	275990	202400	232226	347548	327924	334542	339409	296803	331141	265543	238874	315971	297242	341780	322632
Prostasin	12482.2	7247.67	8201.19	8371.58	10565.7	5860.11	8113.49	4336.35	4662.84	5625.6	9326.4	10525	9222.61	4616.93	6939.51	5897.83	11792.3	6928.73	7634.85	6566.99	5402.24	14680.4	4724.19	9347.99	8231.02	7562.39	19142.8	6738.69	8546.98	5577.89
PSP	22564.5	5584.47	8734.72	8046.58	14492.2	4807.99	5819.79	6929.08	5495.92	5068.04	6247.69	7262.39	3630.97	2667.17	2702.19	4168.76	4594.39	7157.56	3743.82	5922.47	3359.49	5542.5	997.451	2156.86	1835.27	2358.46	4255.53	2832.83	5816.77	1405.41
AMICA	4641.19	827.057	760.988	522.817	739.578	1357.62	1663.99	483.251	1177.7	669.805	840.084	337.636	827.706	668.818	323.852	150.337	731.325	596.2	66.141	577.098	18.0445	425.553	323.677	70.2794	141.595	2317.45	37.1095	294.099	386.022	135.806
Pro-MMP-7	1703.79	854.424	1037.2	968.808	2867.54	1299.04	682.965	540.761	523.923	913.51	111.326	253.498	392.076	349.936	808.289	106.266	324.535	1871.66	294.32	8494.02	94.7685	52.9274	69.7846	49.0385	1096.1	2079	223.858	45.572	465.847	1827.5
Pro-MMP-9	53228.1	70820.6	41451.1	44180.4	42198.9	42986.4	50849.6	27988	37207.8	38864.2	66744.8	97797.7	65408.6	36184	56883.1	41581	54285.4	36550.5	53190.3	62487.7	53801.4	75684.9	64602.8	86630.7	61498.7	71797.4	72533.1	50313.3	104225	85127.3
Protein p65	3316.67	1664.21	1415.42	1482.92	2180.49	1718.51	1267.81	1004.75	1231.69	3441.94	1160.19	3211.95	1992.73	3343.57	1405.67	1316.97	1249.84	2204.71	1762.8	3073.71	1845.7	3186.26	2301.92	2477.45	1623.65	2459.82	1916.31	2341.98	1327.69	3059.04
PSA-Free	385482	84420.3	53719.6	66891.2	88492.4	61901.6	65471.6	48558.2	59937.2	48748.7	59614.2	117768	105579	65547.7	87373.9	60678.7	78919.6	41657.6	106006	84669.2	75162.9	77825.7	73381.8	77109.5	47427.7	48328.1	106865	71708.7	85120.3	114017
PSA-total	3264.12	1684.75	1059.5	2769.51	1953.8	1708.31	2460.86	2729.89	2136.06	1470.84	1927.14	2915.08	2820.89	2868.61	1674.92	2126.55	1585.11	2776.41	1741.61	6444.76	1422.95	2900.61	4978.85	1755.48	2903.18	3293.43	2082.59	3293.27	3410.43	4058.09
PTHLP	37590.5	21398.1	12077.8	17196	5264.34	3963.77	10341.5	2143.26	12271.4	13210.3	10120	4941.87	8830.69	5442.09	4205.6	21339.6	4436.22	9492.64	18412.2	8971.05	18810.5	8749.52	1572.16	45722	1808.24	2299.03	31700.3	20352.7	6816.6	1991.25
PTN	3635.22	634.738	869.945	458.795	421.681	927.124	1047.12	651.39	1240.92	210.453	636.231	2124.62	1409.16	1269.49	1347.95	69.0899	2462.52	742.226	477.64	1090.89	813.242	1103.44	1284.28	774.75	1625.86	3971.6	622.039	1578.78	775.66	291.35
PTPRD	27806.2	14510.4	18461.3	14752.9	20398.2	17831	22746.6	14466.5	13649.9	21869.4	9867.43	13091.6	12476.4	16199.8	16955.1	14540.1	17992.8	17921.7	18370.1	19330.3	12528.7	17735.8	10875.6	22786.3	12383.5	15537.6	10660.5	9653.11	9284.32	13625.1
PYK2	19596.7	12510.8	11966.3	12198.9	14514.6	10562.9	11108.5	11794.6	9140.67	47978.2	9504.3	7997.03	10270.8	7668.36	8177.04	7667.41	15097.4	9083.5	9383	9870.19	8514.8	8768.26	5812.86	5808.92	6926.41	7148.94	7709.29	3894.1	6287.38	1223.34
PYY	22637.9	18172.6	13361	14811.9	12357.6	10037.4	10302.9	8056.74	7039.39	29215.7	14022.6	12717.2	11309.6	5148.48	8870.8	11022.4	7107.41	11028.4	11930.2	8643.15	6492.54	10633.5	3605.59	16166.2	8443.77	8737.65	10383.1	5231.1	4825.72	4217.95
ABL1	38798.6	14618.5	13172	11705.3	14527.1	14379.9	19181.7	12095.6	12591.2	11700.7	9929.45	15481.1	18344.5	9687.35	13332.9	7699.68	13086.6	11621.2	9992.71	18384.4	6075.16	12801.1	9338.67	12271.1	14299.8	14457.3	7960.33	9785.39	9755.37	9781.98
AMPKa1	2015.46	766.316	1249.61	1271.97	1583.39	781.309	841.876	912.482	735.862	251.534	1723.58	2727.41	2875.99	2122.28	2110.19	892.084	1198.91	1826.93	158.675	4410.24	2529.19	2452.34	4017.35	3842.78	2421.18	2561.61	1796.26	2594.58	5928.81	1568.45
Ras	29871	33760.5	25029.9	33013.6	7594.04	13498.2	21228.2	10175.7	14751.3	10221.5	17756.8	26423.7	50727.3	10979.4	19444.1	19734.2	14090.2	15963.6	18994.5	45950.3	15344.9	24123.1	29401.3	113423	26487.7	31360.5	24408.4	16837.5	23310.3	31285.3
RBP4	11062.5	7794.66	4994.66	7445.34	5363.52	7700.03	4212.84	4432.48	5187.51	3890.38	3879.59	5397.62	5902.81	3021.28	3361.14	5464.4	5100.87	7569.82	5756.95	22410.9	4870.77	7775.12	4044.09	5181.85	11708	9740.35	5538.24	2584.78	3917.45	5868
RECK	8855.78	8641.09	14887.8	8493.13	36094.8	8500.83	4673.03	8926.36	3969.3	3398.72	22411.9	26425.7	3462.38	5104.2	2608.24	10653.5	3281.4	2333.48	6132.15	26760	7484.9	1953.24	4036.33	5313.76	4697.04	13235.3	2580.18	17420.8	15743	7246.8
RELM alpha	3309.18	3171.69	2852	3268.77	3157.26	1824.82	2481.96	2512.85	2124.77	9145.28	3562.97	2868.51	3155.55	1396.22	2130.32	4650.24	1786.08	3411.24	1547.79	1965.55	1322.59	2302.48	1016.47	9208.65	1732.11	3688.4	2269.19	1577.79	1605.59	1046.76
Resistin	23989.6	15366.9	10628.5	10048.4	18415.2	19112.2	14385.2	6520.7	10638.1	13668	9017.17	18857.5	23431.9	12155.6	9158.79	10427.7	7542.82	12318.5	60887.9	13067.2	9511.47	21120.5	11632.3	21902.4	12179	18831.8	17698.4	16504.1	13310.4	14216
RET	5688.54	3892.68	4411.7	4674.05	7394.88	3393.88	3984.68	4445.94	14399.5	9767.41	10537.5	13914.7	12217.9	3997.19	5264.28	19672.4	4005.51	17116.9	11023.5	15610.7	11089.5	75508.8	16712.1	14150.4	12830.8	25890.8	33211	7782.83	7578.03	19831.8
RIP1	1302.35	616.118	891.692	1293.06	1694.76	880.292	723.619	2776.87	5986.48	1032	1896.88	6162.43	1095.38	2378.92	2391.97	4657.51	1212.82	13573	4137.26	1712.35	6001.58	9274.04	11497.4	2262.04	3032.46	13515.4	4959.13	8573.71	6011.85	8665.17
ROCK1	71033.4	15565.7	15469.5	19566.4	47766.1	15556.4	18253.9	14631.2	15204.7	11409.4	14840.9	15764.6	26748.1	21864.1	13713.1	12623.5	21196.5	12656.7	14114.9	21840.4	9738.87	21136.4	9956.57	9699.94	11684.7	12612.2	28179.4	12530	17938.7	12406.5
ROCK2	63758.5	34068.9	30804.7	26515.7	26248.7	33427.2	43402.9	20264.2	24787.3	28728.7	36158.1	33319.4	31909.5	29298.8	29292.4	14979.6	27378.4	18974.3	33534.3	23466.8	24976.2	34423.9	17056.3	22487.5	20089.9	15298.6	27604.5	16865.6	33526.6	16317.7
ROR1	21011.9	5386.32	13177	15756.7	7512.82	7368.5	10741.6	19578.7	6070.79	10375	10208.2	18953	16845.2	10722.2	10351.7	6771.5	9364.74	5581.34	9733.63	8470.97	5633.13	33211.1	7373.46	11958.7	6939.92	12448.3	8967.4	6534.59	10006.5	5953.65
Amylin	3889.04	153.098	182.673	198.817	235.343	756.79	185.54	538.614	266.462	233.722	2139.41	3529.95	2133.44	2410.93	138.948	415.498	8668.3	4760.37	5.82482	2422.1	894.498	6956.65	4130.45	15314.9	6001.81	5055.52	874.218	6080.35	2760.7	3128.22
ROR2	2437.35	1634.95	1918.16	1824.75	4960.81	39093.8	2065.4	1203.62	1699.32	580.335	2485.73	1123.92	14960.2	1908.87	990.055	552.682	822.397	224.634	1670.61	18673.7	448.735	1180.75	1176.03	407.006	2341.39	2821.84	667.511	629.673	3630.76	6363.82
ROS	11711.8	9038.31	7192.96	8234.33	17597.2	22039.4	8013.56	8130.4	8261.06	15527.1	7061.09	9301.49	7934.71	5346.74	8786.42	10020.8	6467.19	8321.08	5526.52	40257.8	4407.66	6835.96	4505.3	21462.8	8319.99	11087.5	7781.86	4209.5	8491.62	6055.31
RYK	20512.8	21452.3	11863.8	14517.1	15616.9	37238.2	10930.3	12865.8	11477.5	15874.2	9924.53	16194.4	12371.3	10381.8	15026.6	14934.2	11995	11816.2	11032.3	53795.4	7690.21	13003.1	9520.36	28604.6	13751.2	17173.1	14980.7	9390.27	14383.6	10258.3
S100A4	13372.6	6162.47	5374.09	5314.23	3953.41	4253.17	6537.65	4514.3	6461.94	2880.3	4311.26	7240.49	6547.72	2679.27	3822.2	3272.03	4032.86	3108.38	6535.13	3904.38	2189.19	4996.68	2482.27	3188.6	3644.84	5876.24	4633.74	2275.48	4055.73	2852.18
S100A6	39605.6	14542	10391.4	12430.1	12399.3	9857.31	12716.6	12606.5	15038.7	7595.02	2584.24	6000.43	9365.21	2415.03	4636.6	2696.43	3798.11	4630.26	11413.7	2854.79	1002.7	1581.79	971.907	1319.4	1305.04	3641.5	2167.42	1148.24	1357.87	833.08
S100A8	238475	63796.2	69341.5	60808.8	72143.7	26067.4	59014.2	64699.3	88350.8	51386.3	8707.38	19777.7	17544.6	10142.1	19547.9	7365.63	6118.48	9790.69	22927.8	3194.82	873.689	1161.51	957.02	1292.27	932.146	2275.55	3133.48	1602.18	4379.8	1049.22
S-100b	39564.6	2248.12	2170.23	2255.07	2575.48	1644.44	3182.03	1809.51	2579.17	1055.45	4575.12	8171.26	5083.64	3113.27	1927.22	3051.48	3171.67	4476.78	2492.5	46989	1818.03	43018.2	11809.1	2348.17	6147.02	13779.1	4469.13	10899.9	27518.8	7568.32
SART1	778.902	669.408	842.461	491.672	805.289	1293.48	899.196	541.455	2163.91	442.687	457.17	1236.61	712.139	367.025	547.523	430.368	454.937	1545.49	552.984	1878.97	665.55	921.472	375.569	321.812	350.491	1484.48	649.244	1457.25	426.869	451.322
SART3	522.324	579.615	688.921	433.032	544.63	469.092	407.135	536.257	938.584	329.598	205.094	314.26	440.593	182.727	207.343	240.053	244.224	388.396	294.028	379.727	184.59	178.538	153.077	222.417	229.642	360.765	55.8312	184.143	88.84	56.2536
SCG3	7279.21	13768.8	4623.65	21872.1	6403.53	6843.7	5807.79	8823.21	34548.6	2489.88	2298.35	10351.9	2814.76	13492.1	2032.09	3427.43	4746.13	5021.87	8968.13	15795.8	1372.6	2108.04	7407.06	4663.74	6261.38	4592.05	3972.42	7101.48	2017.96	1840.13
ANGPTL3	31539	2355.4	5746.3	2108.64	2724.41	1935.11	3463.93	2386.58	2415.83	1423.8	2100.67	5157.28	8106.96	5979.35	1895.6	1958.43	1697.8	4496.56	2904.67	12361.8	1232.28	10560.4	8251.11	3227.96	7152.96	8325.54	1441.41	5207.1	6602.3	3400.89
Selenoprotein P	21310.5	11421.2	9324.89	7710.3	9820.69	10196.1	7192.29	8848.22	7120.35	9791.5	10356.1	16427.3	13711.7	8749.12	10273.9	7682	11089.2	9890.33	8649.19	10995.8	7161.46	17051.5	7569.87	16913.6	8672.99	23703.3	11299	7947.04	13796.8	10697.1
SEMA3A	5624.85	5844.38	6065.09	3685.18	6325.12	5798.7	7813.69	1607.68	3512.22	4815.3	2389.87	3119.45	2010.75	3141.66	2412.38	2002.2	2862.04	2399.23	1553.84	2845.28	2024.22	3401.28	436.991	890.677	1982.22	766.297	2393.81	579.876	2331.13	729.217
Serotonin	2209.99	2683.21	3406.36	5024.15	3971.97	2063.75	2365.37	5496.9	12755.8	3931.8	3084.09	6480.53	2713.14	3870.27	5261.18	10066.5	1981.58	14797.8	4928.05	5108.21	4606.86	19038.3	6631.65	1488.75	5243.35	9686.87	6092.14	9287.9	4834.22	6711.39
Serpin A1	70335.4	70643	49795	66915.8	44749.9	34325.4	57649	69651.1	65135.4	63224.6	56018.5	76631.3	86064.5	68232.6	58097.4	56950	51158.7	51404.6	56303.3	68820.8	53176.4	90980.7	68793.9	103784	59791.9	65720.3	115471	44526.3	72660.5	70801.8
Serpin A12	47105.9	59114	33548.2	39475.1	27704.2	27896.9	39996.4	32375.7	35990.9	35331	41644.6	47344.2	62134.7	41960.8	37360.5	32827.7	24749.2	30234.9	40215.6	40908.1	37773	53161	49065.7	58475.7	33395	34143.4	65346	26742.2	39811.1	34902.8
Serpin A3	197004	208544	150561	158096	160949	146588	158401	129418	142618	136536	184791	241557	77636.3	146435	196256	159445	204975	131235	188584	207687	123443	204868	197965	196328	172364	177104	233280	139483	259176	163011
Serpin A4	167376	173853	220965	214767	141954	211909	149938	211305	181949	123512	136252	195908	105142	129974	102370	136339	239968	117370	166873	177036	87442.5	139472	140081	167975	159988	121641	115748	74403.6	142177	92179
Serpin A5	206104	242740	183570	222818	201751	198862	174398	189269	174990	147816	157199	219340	161082	148653	151563	154135	180341	123727	178205	207196	110512	61801.2	174864	185954	173510	161889	185255	143829	185335	140871
Serpin A8	15263.8	6915.53	4131.96	3656.27	3907.97	2711.19	3867.34	6695.77	4676.63	3915.07	2377.58	8572	3167.76	1763.54	4067.87	4720.64	5284.48	3601.23	2309.74	2778.25	2233.23	5328.9	2366.09	2198.28	2763.83	4644.05	3027.2	2221.74	1694.02	1286.96
Serpin A9	1157.15	395.746	503.444	1258.94	782.291	914.277	1396.54	847.282	492.923	191.184	3110.14	4173.16	5297.45	2630.73	2975.47	1003.48	1944.12	1373.82	2.58223	3922.3	1102.23	2867.08	1542.94	3494.36	2711.13	5650.07	1844.11	4737.84	6233.83	1914.07
ANGPTL4	66054.5	8399.12	7068.1	6199.11	7223.57	8675.24	10093.3	5620.54	7681.8	4451.48	8712.12	8011.61	12907	7671.35	4932.87	5107.74	4175.18	2390.53	3705.53	8963.09	2231.95	2458.67	3637.4	3046.55	3885.96	9855.22	6786.97	4499.49	9178.9	2032.08
Serpin B5	3526.88	3588	2562.99	3856.83	4728.88	4569.57	3004.82	2268.61	1924.9	1757.63	2460.09	5729.83	4032.25	4939.25	4703.39	1772.07	5191.36	2642.61	3203.01	12248.4	2958.33	6294.33	3201.71	17120.2	4015.45	8080.61	5583.5	9396.71	5921.79	5000.71
Serpin D1	16733.8	8103.42	5708.91	2245.7	4592.26	6360.25	2807.04	3152.05	5657	2168.63	1642.06	3007.42	3531.29	2456.11	1953.37	410.514	32879	4678.87	1771.18	223.755	2064.62	1598.51	998.964	1148.64	1317.49	1423	1257.65	576.87	419.775	644.725
Serpin I1	729.075	273.247	515.845	279.069	249.917	107.714	536.621	150.923	267.117	107.674	613.185	911.158	850.335	413.461	484.937	647.916	450.339	2.42622	737.891	419.871	248.338	3739.13	340.419	523.146	1179.44	1562.76	85.8988	367.232	303.283	184.973
SERPING1	85161.4	18740.3	22028.4	18755.9	27885.3	17980	35844.9	14193.4	15944.7	20850	19466.3	32196.7	32765.3	26876	24179.3	51526.9	20986	32634.9	32475.2	68180.5	23462.8	39944.5	43212.3	73756.3	27214.4	38183.6	42191.2	26062.3	44766.3	93958.2
SERTAD2	8635.89	5289.02	8413.4	7647.56	15440.9	7844.07	9173.2	4630.93	4950.56	3432.16	10905.4	10262.6	13553.5	10963.3	8320.67	14286.6	16576.4	5297.69	5133.71	6950.06	16889.4	30534.8	11423.3	8272.62	7265.8	10192.4	15523.1	11023.1	20080.8	8784.31
SHBG	90399.2	10706.6	12949.8	16132.6	17715	12184.6	25430	10666.4	14328.8	8010.18	8277.85	19903.2	43216.6	15920.3	13466.8	25687	10607.7	16235.2	23424.2	29515.3	8338.22	44286.5	35759.6	23520	10820.1	23720.1	18860.3	14856.9	21720.1	31278.7
SMAC	63798	5504.58	6119.58	5722.99	7463.08	7075.63	9533.25	5730.86	4961.82	5620.1	11043	16752.8	4465.16	12703.4	2467.89	14283.4	5390.5	11762.1	5808.16	16245.9	4591.22	14367.9	10926.5	28781.4	11473.5	9151.81	5936.04	5929.68	7525.85	11145.1
SNCG	2861.02	1558.63	1964.27	2695.52	1980.59	1258.82	1589.75	1341.16	1841.4	705.988	3123.88	6732.81	2737.32	4198.8	3712.8	3819.79	3497.65	5822.88	3774.14	9953.45	8463.91	21694.7	15094.2	5942.23	34808.3	25076.4	15455	9202.57	3035.56	9345.68
SSTR5	11616.2	6546.63	6026.76	6571.01	6494.65	5463.65	5899.16	3761.78	5162.91	7315.6	6177.13	7960.05	7706.3	4418.72	4947.36	4429.5	7567.55	4262.85	5538.89	15326.9	5452.06	7348.68	3987.1	6064.63	5609.14	9230.16	7493.23	3967.44	10003.7	7416.74
Somatotropin	34204.7	2920.3	15702.2	7811.14	2671.71	1788.77	3646.48	2048.21	3443.11	1708.41	3360.32	5647.66	11572.4	7757.63	2747.28	2444.07	3274.99	6311.46	2981.62	4881.79	1827.32	7985.73	10383.8	2676.61	4359.13	15507	1951.04	4627.56	7203.78	3336.23
Annexin A7	7713.44	2329.92	1611.01	1238.15	3351.93	1287.42	4692.43	1029.7	2477.27	2497.83	1969.73	2296.27	3506.7	1451.06	1393.52	993.054	1029.34	730.363	1961	1028.48	591.721	1243.68	348.21	670.325	939.035	4483.77	1154.21	954.95	1551.52	542.368
SOST	2814.63	2419.04	1684.88	2179.02	3127.6	9052.66	2424.83	1442.77	1452.12	1732.97	2628.06	4316.77	3933.99	4064.87	3021.58	2439	2541.08	1788.69	3009.94	2388.77	2613.78	4679.27	1643.5	4910.5	22683.1	2611.96	4392.19	3150.4	2660.82	1593.72
SOX17	2728.17	1059.99	1491.25	1106.49	1571.57	2001.2	2146.59	576.059	958.656	1111.85	1464.01	3029.06	3142.13	1668.69	1460.5	389.192	1830.76	1672.05	1686.31	1829.46	1387.7	1999.63	1205.41	1870.79	2366.31	2994.65	1955.56	1900.06	2536.39	3819.15
SOX2	7343.06	10480	11692.6	16201.2	5217.55	9339.9	9249.7	7677.66	5809	5633.91	6543.27	10665	19283.7	8512.27	9513.62	6618.33	9402.85	5916.32	8072.98	11067.1	8801.5	12989.4	6466.76	12794.1	9582.59	12332	27281.2	6740.97	10002.2	7023.61
SPARCL1	19009.2	15895.3	10842.3	8165.41	11083.8	7344.45	10171.4	10562.7	7450.18	13038.8	9305.7	12772.6	14468.5	11194.2	8842.51	14107.8	7709.5	13462.4	9404.45	16213.3	7372.38	31003.7	7673.85	14348.8	13529.8	13166.2	10978.6	11609.5	8843.17	13676
SPINK1	38866.2	28200.6	30843.9	31291.4	35438.4	39430.6	27817.1	26964.3	29166.2	18433.4	21541.1	40139.6	40027.3	25793.2	27013.7	24121.9	24740.7	28878.5	35018	29416	25252.7	28188.1	32174	34821.3	18672.8	23026.3	31671.3	23657.1	31121.4	27348.5
SRMS	52460.5	27705	27430.6	28631	24005.9	14655.4	17212.9	25863.2	21027.6	41938.3	21307.8	17590.7	27647.7	17618.1	22233.4	26219.3	23105.7	28123.3	35480.1	119586	19394.5	30233	27235.2	39043.7	28501.6	32316.6	26226.4	19643.4	25459.3	46845.5
SSEA-1	7351.17	8825.42	4712.46	15751.8	10113.4	8807.09	11546	3830.65	8572.72	7826.93	7878.87	13095.5	8997.48	3481.79	3947.4	5482.22	4240.45	4414.29	4790.59	4588.17	3563.38	9632.4	2354.77	3354.54	4487.34	4130.56	3059.32	3949.86	2982.31	4105.85
SSEA-4	12278.2	5676.64	5233.06	3381.31	4810.54	4630.57	4156.12	2164.81	2417.58	2652.78	3125.72	2877.71	2716.22	4887.07	2324.71	3234.87	3872.57	5995.16	12170.2	4850.65	1734.56	2080.98	3046.69	14740.3	4650.63	7542.03	2686.41	3611.41	2107.52	13237.7
SSTR2	135703	187630	100804	83953.4	139304	104950	46012.6	139922	84850	91212.1	153479	206387	129115	102582	101146	33289.9	169505	86019.8	156366	173710	123298	147611	161369	186841	167236	149492	60065	95925.7	193749	134780
Survivin	2572.59	1403.8	1865.14	2630.26	3248.66	4552.84	7660.68	1490.69	1875.28	2052.1	1393.34	2056.84	2092.54	1470.76	1372.72	1631.56	945.5	794.706	1039.46	18071.4	885.752	1123.6	523.807	1183.21	1685.81	2468.43	908.327	744.198	2167.13	1832.5
APC	107282	10749	6972.55	6050.15	17694.1	7626.01	12496.3	5486.72	11103.6	3768.86	8990.18	11418.9	13528.6	12472.9	4507.34	5152.94	9956.17	8178.56	8375.61	28033.3	3374.65	6441.73	18691.8	4278.35	13074.9	18657.7	6148.3	12079.2	17982.2	8239.02
SYK	228475	252245	196090	220982	176864	149776	170776	231112	163643	171766	221320	280127	119980	113381	190202	181164	285778	247021	228276	246444	149526	235971	226635	281775	246680	236458	199488	132153	318743	222148
Syndecan-1	8306.28	3849.41	2502.07	1833.04	1959.22	2741.35	3609.26	2389.94	3032.49	2713.63	1845.63	3003.9	3889.4	2166.7	2723.31	1586.35	2977.64	1282.8	2688.87	2007.41	1698.69	2831.93	1058.02	1488.7	1410.57	6134.87	1936.84	1331.34	2150.97	1268.9
Syndecan-3	2027.83	1661.29	613.996	1916.03	974.737	1651.51	2638.7	3920.39	1213.54	1403.93	621.707	1005.1	933.682	506.578	1297.95	1068.91	576.369	588.109	472.861	824.097	111.914	1032.9	198.983	382.145	846.603	2014.01	176.796	315.638	511.197	99.9273
TACE	3942.56	2020.99	936.902	2846.03	2547.79	1448.13	2615.77	657.787	1053.33	1785.14	1031.63	1976.04	1814.25	1220.94	1433.13	669.668	977.329	767.004	1219.05	10900.1	867.926	1189.8	399.788	798.705	2715.92	5441.07	1157.63	722.355	1032.48	2636.63
TAF4	907.19	442.968	401.316	772.667	1043.83	796.642	580.462	1857.89	4141.8	638.531	1388.88	3109.72	957.648	1736.98	1698.55	2358.77	403.452	7367.33	3049.02	1704.85	1754.72	3986.44	4658.04	3066.87	1287.64	6850.7	2677.18	12094.8	3460.94	6727.84
Tyk2	915.414	864.016	1792.4	1162.04	885.61	504.859	1207.1	750.623	845.563	4322.24	1624.3	1042.66	1611.97	573.294	870.593	1576.34	339.674	575.016	765.222	561.703	507.063	1166.91	458.302	2701.5	650.998	1171.82	602.292	450.197	408.81	251.781
Tec	81987.2	33847.4	31222.9	29404.6	34947.5	30244.5	35213.2	28052.3	24311.7	38478.7	35273.7	52285.5	37495.7	38444.7	37898.9	29143.5	28926.9	29267.4	31175.2	23877.9	28957.4	37930.4	27120.3	34200.9	28166.3	34231.8	33781.5	25624.3	46733.2	26109.8
TFF3	47262.9	14389.5	17528.8	26791.8	25466.5	26991.4	34655.6	16110.6	32113.7	45372.6	9976.1	13537	17438.8	17352	15932.9	14034.3	32734.8	18690.8	15842.2	14819.3	14807.7	18012.8	4258.28	9701.01	9241.79	8600.2	15783.1	5021.81	8750.72	7045.64
Thrombomodulin	4478.43	3600.55	2584.24	2501.55	4262.34	3633.57	5815.38	1341.37	4175.3	1672.89	2643.2	3649	3601.84	1764.13	1558.01	1818.52	3004.67	2681.52	2666.03	12169.2	2335.29	3234.58	1396.08	2846.36	4465.09	7818.21	2781.03	2378.8	3112.15	1804.9
Thymidine Kinase-1	500850	465332	278052	282648	339976	297208	335142	274748	242991	184208	278648	424066	195976	271247	230259	248750	180324	246267	351046	335326	204954	163827	123638	132483	272952	226361	295149	310557	387086	305640
APCS	2640.17	1598.42	2309.24	2268.33	4345.84	1026.5	1921.46	1376.58	1290.86	824.092	3736.15	1947.41	1645.82	2531.48	690.447	3969.15	544.938	1359.97	1190.06	1659.14	1019.35	1601.62	1077.82	2773.79	1278.09	1946.56	1497.74	2115.42	1561.04	1285.62
Thyroglobulin	53160	6646.52	6177.52	6366.81	10747.8	4628.14	7420.41	4557.4	6049.96	3730.65	4486.12	15901.4	22562.4	8958.25	7033.84	8673.61	4389.56	9070.37	10853.9	13820	5044.61	10107.3	21293.4	26892.3	8647.8	8594.5	11190.2	12219.4	11231.7	15717.2
TIM-1	9228.67	3179.28	2713.36	2140.49	2162.61	2182.41	3220.96	2076.84	3436.73	2350.99	2368.82	3932.09	4717.76	1967.64	2767.19	1504.62	2823.83	1861.57	2729.03	1999.98	1874.95	3022.3	1374.99	1978.39	1903.45	7485.14	2582.16	1698.83	2548.08	1383.7
TNK1	24216.4	18808.7	15751	16753.4	17437.9	11537.5	11865.6	22630.8	15821.2	27482.8	11986	18627.7	28531.3	17165.7	12933.7	22790.8	10194.7	21116.4	20546.6	24265.7	11264.8	24223.1	17725.8	25376.6	15926.6	21924.3	16784.4	18028.5	13944.5	21711.5
TOPORS	57052.1	18399.4	15065.6	15669.6	19991.6	13990.4	12877.2	13493	12822.6	10751.4	33512.1	22850.8	23092.8	11148.4	15550.8	12159.8	12413.8	10813	15607.3	17899.7	15155.2	18004	16213.1	21757.8	12201.3	15354.3	14754.8	14017.9	14585.5	14506.6
TPA	18752.2	3304.77	5474.93	5364.91	6701.9	2384.4	4040.43	3162.97	3626	2868.57	2737.35	6569.07	5861.53	3622.24	11702.6	1863.69	3005.12	2990.52	2599.93	5466.02	3135.53	5474.13	2412.76	2826.76	2967.14	9109.56	3605.62	3598.13	2930.58	2337.64
TRA-1-60	50598.9	4486.52	4051.67	8957.24	3981.02	5253.69	5408.19	3092.53	5184.77	3339.94	4995.52	7365.48	8971.68	5814.6	3141.32	4659.86	6058	10311.7	4758.5	17131.5	3220.26	10190.1	21896.9	5461.77	9947.53	8786.27	4387.37	8682.6	6803.77	6207.79
TRA-1-81	49858.4	5451.94	6014.77	6702.68	5741.54	4835.94	6627.34	3954.58	6229.22	4095.17	4662.96	9205.95	10505.5	6966.55	3870.84	6329.43	5240.49	8489.9	4902.4	10410.6	3157.59	9674.91	19346	4241.25	5973.46	5776.9	4492.93	8108.38	7611.33	7169.92
Transferrin	7160.26	2998.34	2971.96	2309.95	6765.44	9359.56	6100.55	4010.26	6239.35	4930.09	3217.52	6676.55	4978.29	3486.5	4618.07	3369.67	4142.47	3325.76	3839.96	17012.2	3769.09	3861.52	3985.6	3147.99	5325.88	7896.94	3587.04	1931.82	16609.5	5439.22
Trappin-2	15700.8	13061.7	9128.15	8614	14166.1	11351.8	9021.81	8082.56	8439.09	8449.43	10688.7	14321.6	16160	9932.58	14009.4	8015.83	11465.6	10334.9	7911.27	8527.88	9322.39	7581.77	8627.81	15397.2	12933.7	15052.8	12697.3	8569.32	9681.97	22056.5
TRKB	15276	20712	13287.3	16322.3	19042.3	27881.5	15422.8	14480.8	11221.9	31621.7	11390	15643.7	12105.3	8314.34	12132	16195.5	9244.93	12609.4	8806.08	30813.1	5713.33	9564.84	5880.9	18105.9	12468.5	14213.7	9717.85	5705.26	8131.23	8072.62
Apelin	4767.69	3194.38	2868.67	3033.04	3740.62	2029.62	3104.67	2735.76	2015.26	6399.53	4921.89	2849.47	2759.92	1567.41	2098.23	6200.76	1737.85	2840.99	1539.87	2312.73	1369.77	2290.13	1297.39	7459.39	2008.29	3161.67	2186.07	2313.78	1603.53	1505.03
TROPONIN I	2299.08	27223.4	3145.63	3424.32	1666.1	7790.36	1548.12	25641.5	9006.79	2062.25	1063.57	1571.1	1748.2	1968.25	1177.73	2140.46	1687.69	1241.9	1911.84	1968.84	942.684	1216.26	730.412	784.438	637.762	518.952	1063.95	1547.56	1206.82	781.361
TYRO10	67528.4	94549.2	106788	67360.6	54306.2	111034	95754.6	69176.4	52858.9	79260.7	35528.4	51334.2	82942.4	67444.9	53122.4	110324	39224	41234.3	50243.8	111140	37627.9	42653.1	39868.7	48136.9	29645.3	39032.1	114807	28936.7	38820.2	68245.4
TRPC1	6164.23	707.221	1652.78	1601.25	1310.66	3715.81	1660.42	1680.94	3078.27	1336.79	1109.34	2968.54	2207.95	2472.83	3993.97	1395.71	3030.04	681.443	1290.42	2294.5	1034.03	5080.53	1666.14	1798	1701.13	5579.95	1146.68	2223.57	1758.44	1020.87
TRPC6	190.939	45.4391	37.9533	88.736	115.824	50.3671	134.285	148.034	306.782	55.0092	855.243	3316.5	1188.67	883.184	7.06797	4.34185	1509.65	5892.17	1833.32	241.224	2872.06	2847.79	1669.52	2213.46	1026.61	4402.72	3194.13	5904.11	2013.19	2373.47
TRPM7	409.636	290.693	181.837	306.118	401.827	111.196	287.398	274.293	1459.24	216.612	589.209	1371.03	612.079	470.636	152.729	192.333	310.97	2131.36	542.163	312.531	940.795	1216.39	617.128	744.95	463.253	1530.92	871.721	1963.98	408.342	541.351
Trypsin 1	1529.82	777.191	1177.45	1042.35	1529.82	1248.84	2417.94	582.965	872.483	422.931	1389.08	1582.02	1811.23	1231.4	5365.73	137.348	8930.06	919.449	258.463	28373.8	3794.59	1790.34	1417.9	959.827	6815.9	9554.25	2785.67	1637.94	3277.17	8170.63
TSH	74439.4	36239.3	23820	31180.3	31489.3	25622.5	31665.3	21916.4	29993.5	19907.9	17549.1	37265.7	49635	24008.8	16978.7	30528	17253.4	46108.8	28219.9	47630.9	17831.8	36206.6	53499.4	22704.4	24475.7	26723.2	28643.1	33755.1	31634.1	37054.4
TSLP	9293.11	2593.75	2397.1	2033.57	2484	3136.75	3006.03	2062.05	3520.88	2339.67	1628.48	5059.89	3673.48	1824.92	1930.95	1606.79	2491.49	1508.08	2283.99	1780.65	2009.85	2263.2	883.894	1314.9	1543.88	5138.51	2045.92	1306.28	1645.95	1040.62
TXK	112938	23331.9	19220.4	18011.1	27877.3	17655.4	28659.7	20434.2	15198.4	32786.7	24310.8	20456.9	13635.2	10541.1	16955.8	28693.7	21265.4	30809.8	22112.3	158143	9594.7	32304.7	19322.8	47712.4	31406.3	34927.8	18241.2	13318.3	20437.6	31934.1
Uromodulin	11247.6	6755.75	4415.42	6362.85	10201.2	9724.53	15504.5	5304.54	9963.33	3636.42	12852.9	13003.9	16007.9	2723.87	6057.15	2528.44	6763.35	4818.95	5595.91	4619.72	4473.76	5114.31	3373.95	4543.9	4531.42	11418.6	6976.87	4116.36	8148.26	4040.28
Apex1	26770.7	16133.5	21534	21781.7	14761.5	15748.9	17536	21136	16422.7	32512.3	26385.1	13778.4	11357.7	13970.2	12945.9	11115.3	12532.7	14176.7	11837.7	145224	7253.62	11004.4	14770.3	30814.5	22693.2	23576.2	14420.9	12751.2	11579.4	16970.1
TFF1	7644.07	5796.59	4936.92	7735.78	8155.15	3875.1	5790.99	5056.37	4791.23	16912.2	6203.63	6896.08	5929.37	3149.83	4450.56	6470.45	5450.58	5448.12	3993.99	4275.74	2989.57	4119.34	2504.49	14451.9	4117.25	7583.29	4889.84	2385.07	3096.56	2147.77
VDUP-1	16799.6	18017.3	19321.3	15364.7	20185.1	15332.3	16010.8	13446.2	15116.3	11468.2	9783.07	20337.2	21100	14892.2	11025.8	18066	13076.4	13728.7	13743.1	9509.4	8449.09	18482.5	19532.2	11817.1	8300.47	10664.5	10812.9	12445.9	12452.8	14197.7
VEGF R1	4025.61	1316.26	751.325	999.378	2782.99	1366.72	1416.1	2767.63	1610.09	986.135	661.888	2350.92	1954.38	986.722	1145.22	200.557	2797.95	670.668	703.431	19815	938.074	575.226	683.564	928.345	2563.05	5265.57	620.026	744.743	1116.13	2349.92
VGF	9611.97	4307.67	4425.7	3460.3	7838.42	4790.16	8214.64	2979.28	2978.7	2288.58	3657.49	2271.84	2284.96	3385.88	4149.87	3469.27	3397.14	2218.63	1948.36	22700	1563.69	3973.56	3234.96	11780.3	1973.27	5913.6	1231.99	2167.4	1432.36	1964.47
VIP Receptor 2	2035.99	3834.81	3121.28	4960.5	6030.86	4808.79	8647.98	2960.2	3237.04	1695.33	3026.91	4416.59	6778.32	4531.13	2863.5	1830.34	2849.03	4179.78	3085.43	4513.15	2330.09	4604.34	8688.82	2640.21	3637.15	3782.78	1796.43	3217.43	5599.89	2357.43
Vitamin D Receptor	1449.59	990.901	1146.06	854.941	1462.53	2550.22	704.071	692.098	643.271	949.985	960.371	1538.9	839.437	709.753	759.209	1063.13	986.276	1629.07	998.977	5276.08	1108.34	1705.76	1159.6	3807.14	1858.56	1387.06	1088.95	1402.16	1107.58	773.794
Vitamin D-BP	14441.7	12063.6	12679.7	15791.8	21324.3	22738.2	20602.8	18974.1	16070.5	6565.05	11276	8197.2	10386.4	7669.18	10182.7	11854.1	8165.59	9547.97	8904.22	15646.5	2602.73	11091.7	11164.4	7115.38	6606.68	10210.5	5521.7	4445.75	5640.32	4870.69
Vitamin K-dependent protein S	578.614	1081.83	687.546	790.527	1538.89	355.2	670.748	445.434	349.133	495.518	1634.37	2104.82	2637.62	1569.55	1779.03	2029.39	1092.82	3.45432	1047.91	1296.08	1113.02	2063.57	1118.18	2529.6	1373.37	1342.56	1190.48	1077.43	1659.16	737.521
Vitronectin	12317.4	4355.02	5249.19	5941.82	7676.15	4463.44	6725.03	3616.6	4952.46	3416.2	5792.75	10085.7	11254.8	6328.88	7159.25	9548.52	12995.2	8128.33	10012.4	50024.7	8607.12	11140.6	22769.4	45330.2	34450.7	24712.5	12164.7	44190.2	6655.04	33166.4
VWF	20739.7	14111.5	8502.69	6858.75	17160.6	5641.16	5367.13	8856.74	5622.13	10504.9	5625.24	7782	4929.11	4169.39	7921.05	7291.08	9038.19	8138.62	6731.83	52070.3	3215.31	15295.9	16957.2	8589.54	15625.3	11633.7	3960.96	3292.3	4496.24	4158.1
APN	18064.6	3754.4	4721.45	4466.66	5632.27	5635.8	7709.01	4965.2	6175.4	2612.8	2546.33	2842.63	7826.23	5268.06	8678.22	2581.78	3506.39	2582.48	2158.35	14147	2619.28	2138.34	4912.15	2685.48	2853.57	6093.79	2105.82	3539.43	6922.43	1908.93
Wilms Tumor 1	44955.6	5449.46	5818.84	5735.68	8803.64	7121.66	10249	4791.56	7722.71	4059.17	4252.74	15636.6	18764.7	10598	9481.06	6145.73	4205.01	12214.4	9280.64	17350	5027.9	12031.5	16508	28895.9	10858.5	9039.45	12019.5	17349.5	9858.25	12639.3
XIAP	58847.7	78219.3	48588.1	41032.2	50248.2	33824.9	30668.1	59915.3	33262	50106.6	33029	45428.7	89476.7	28299.1	34859.1	39560.1	41535.2	48931.2	56265.9	67715.4	35902.8	59309.9	45963.2	63282	51252.9	63500.2	58131.4	31926.3	41431.3	47012.9
ZAG	193907	130102	125219	113028	121963	121255	124457	111594	106188	114547	93539.8	118822	134111	83313.4	84331.1	124636	188047	101959	138233	137631	122802	145578	119497	137093	137786	113837	136012	61928.5	93910.9	76711.5
ZAP70	94462.5	110841	67493.6	89122.5	74239.3	53438.3	75193.5	80838.1	75285.1	70740.2	64368.2	98064.9	82930.9	62102.6	83193.7	81218.7	93323.5	79238.4	104498	116866	82795.5	104414	88403.5	96724	102398	98867.9	145074	65975.4	116492	99780.2
ACE	19450.8	652.071	581.028	756.699	1062.5	980.131	1951.28	464.815	1032.76	454.968	2091.24	1531.55	3967.08	2016.49	1361.57	1449.09	710.827	642.744	26.5781	35406.4	638.514	1811.68	651.638	1035.03	4281.74	7723.22	1185.65	1487.4	2804.92	4783.5
ApoA1	46284.5	47514.1	36092.3	42729.1	45434.6	41677.8	45908.5	36244.8	29156.7	35101.8	31405.8	26453.1	42976.8	30731.5	15330.9	20957.4	23848.5	23951.7	26203	29552	13209.9	30306.7	23459	24452.2	22156.5	24278.8	24455.4	8568.87	10554.3	9721.3
ApoA2	28494.3	24387.1	23706.8	24603.8	13718.1	29766.7	29336.3	16955.5	21707.7	15428.1	25810.8	18915.4	37598.3	20438.9	12757	14612.8	32233.2	22732.7	19951.9	41832.6	18258.4	32587.3	34728.4	21735.2	28979.5	33113.7	30364.5	10478.1	22930	29864.1
ApoA4	102876	81064.5	58275.5	68623.3	80285.4	72224.3	70847.3	52143.6	64853.1	56354.8	40882.6	66666.9	99960	61056.5	56039.4	53550.1	42903.4	69804.7	61051.5	60169.4	39408.5	67652.4	57628.2	59458.1	39935	53255.1	54997.6	60974.3	49417	62364.6
ApoB	31509.7	16247.9	15453.2	15756.1	26737.3	30911.9	37360.6	10473.3	19713.9	12903.4	17392	17654.4	23348.5	15978.2	15905.9	11752.3	15642	10478.1	15135.3	12517.9	10576.6	15932.2	9493.63	12372.2	9903.14	11177.2	14056.8	10075.5	14992	6540.13
ApoC2	11451.2	4203.1	8518.75	11273.5	6351.72	5624.75	7266.35	8951.7	7933.7	3274.12	3624.67	4054.02	13909.8	3988.89	5345.68	9931.89	13329.1	7950.27	7703.59	10212.5	9450.16	11253.7	11936.7	11132.4	8720.9	11334.3	10398.4	3029.34	3319.7	3376.34
ApoB100	16824.6	4271.98	6081.97	6085.46	4665.69	5000.47	6512.33	5495.17	6932.24	2719.71	3815.23	4672.26	16222.2	2310.31	4027.58	1370.95	4747.32	4514.62	3161.71	2656.66	1339.51	5068.97	2358.7	2925.04	1738.75	3959.89	2877.96	1980.19	3470.55	1770.01
ApoE	12829.8	700.092	9903.23	8298.11	5832.1	3340.66	3700.86	7089.69	5016.06	3623.49	1719.61	3290.89	3005.2	1981.07	2516.52	3433.18	26141.5	3132.76	4819.34	4288.38	2990.38	8469	3850.49	3574.55	4846.14	3244.59	1679.3	904.171	1405.85	2399.68
ApoE3	49867.4	28275.4	35598.6	29008.2	21813.6	22120.4	24707.6	33097.8	34813.9	30340.7	19770.6	27416.4	21376.4	23208.9	17836.2	23231.3	39265	19062.2	34533.4	36712.9	19756.6	22257.5	22737	20914.6	31567.2	22721	26794.9	18014.7	21194.5	15749.9
ApoD	5605.29	2893.2	4212.82	3638.87	3832.11	4903.59	8733.19	4005.75	3120.54	2331.93	9789.31	8036.03	8484.03	5286.29	4561.27	3670.64	3975.18	2709.22	2369.69	2848.25	6994.98	3966.94	6032.08	5795.44	5361.32	7097.18	7459.27	4016.31	6191.51	2542.83
ApoM	5616.62	1897.4	1625.2	1860.78	2256.92	2987.77	4401.95	1702.32	2625.28	1251.64	2051.36	2274.4	3642.68	1523.3	1616.71	1583.67	4334.52	1134.23	1601.1	1797.93	1304.73	2239.83	1467.15	2069.05	2003.12	5356.4	1108.28	1350.01	1634.25	1219.16
ACE-2	133553	117699	116242	119609	78933.2	96456.7	104387	104872	104653	76030.3	160542	101932	118339	86658.4	59708.7	49989.2	89532.8	56894.4	68861.2	107024	55128.7	82438.6	56244.9	94231.9	76549.3	68497.8	69434.1	66320.4	74872.7	63545.7
ApoH	24582.1	1737.69	2632.26	3366.12	3606.39	3861.12	4182.08	2282.22	2882.48	1407.21	3661.97	4837.66	12690	8487.63	4318.23	4731.45	1759.19	3677.51	2589.55	5327.75	1705.91	9547.08	2166.85	12915.5	6730.06	3607.27	6577.23	7289.14	4418.12	33958.8
APP	16944.8	10892.9	5687.23	7098.01	9301.35	7852.87	10802.6	6900.15	8545.38	5540.19	11912.1	7162.08	11728.1	9028.69	5362.98	4606.57	5867.95	2836.85	5992.13	6265.56	2882.93	4042.66	3251.43	11630.9	5559.72	6498.51	6126.9	8334.6	4732.46	2973.26
ASPH	103633	13049	8399.59	8424.05	15422.9	7720.38	15015.2	6873.64	11598.8	5927.48	6923.85	15479	17556.4	12226.9	6520.24	22971.7	6285.8	14709.3	10390.7	13520	4482.63	18453.2	19872.7	9526.91	11289.2	11653.6	7964.02	17830.1	8543.91	12245
Attractin	105484	85003.5	60280.1	65549.9	70053.1	52739.4	60262.4	58504.5	63287.8	55753	53278.1	56286.6	62432.9	48490.2	43338.3	41924.7	82679.9	45515.6	54667.2	62672.4	52716.6	57652.8	39357.8	50757.1	45515.4	40262.1	52174.7	31567.5	34423	44477.2
B3GNT1	930.543	166.579	202.755	233.48	532.297	454.038	634.717	126.08	201.134	146.23	787.221	842.052	1747.28	4870.41	966.512	766.192	342.547	842.929	3.94041	4934.43	1077.57	3058.34	1284.64	6300.27	4438.9	4315.01	1352.84	1444.49	631.386	980.568
BAF57	1538.08	289.265	275.722	412.008	439.355	504.992	420.304	301.303	841.644	467.138	1317.33	2294.71	2003.02	835.782	1102.15	1012.17	1425.83	2896.79	2.99158	2345.42	756.166	2754.06	1473.14	1834.28	1211.47	3913.26	1000.46	3385.62	1268.74	1393.06
BAFF	41046.7	2658.49	2752.92	3554.02	3864.44	4334.68	6721.84	2027.84	6997.71	1540.39	2656.22	5712.18	7760.68	5312.15	1983.66	2952.75	2417.24	5781.91	2137.04	9352.92	1302.03	7404.3	11147	3397.32	5906.13	7438.03	1583.92	4335.99	2929.23	2371.28
BAI-1	22609.2	10423.9	6686.67	7591.08	12692.2	10638.7	9000.11	14127.6	11724.1	9655.27	9066.06	8033.59	14021.9	8763.17	8878.15	4851.03	15440.9	19664.8	6403.94	15701.7	11874.9	12693.7	10859.7	16329.1	8045.02	19735.3	6413.42	7530.44	9979.45	4523.19
BCAM	153739	215579	128573	158722	127566	138394	155761	155539	146375	136315	134194	162940	196089	109955	106782	104067	103909	67689.8	101394	175088	86822.7	93198.6	94103.8	107504	88450	87629.1	125240	93562	105152	109086
Beta 2M	1969.52	1641.7	1169.82	1856.69	1193.45	1283.86	841.513	878.451	963.202	794.746	492.95	680.862	1538.49	530.505	496.147	795.907	1056.55	1042.7	445.268	1024.78	386.704	1181.36	538.757	1213.55	518.027	1649.26	638.953	147.149	376.278	67.2936
ACK1	72454.1	23295.9	20590.3	23183.3	24295.7	18800.2	22719.5	18010.6	19125.6	18967.1	13479.6	24711.8	43062	23663.2	18757.2	29846.2	10904.5	23534.1	29545.9	29162.7	13506.5	36048.9	38000.1	26101.4	17624	23281.9	20725.7	26134.7	15469.9	29479.9
Beta Defensin 4	40639.5	27312.4	23692.4	20150.5	25200.1	23737.9	23376.3	15907.2	17666.3	39009.1	16146.8	20155.7	24772.7	16649.1	18919.2	16560.1	21096.5	17705.3	17639.1	14958.4	14233.9	19205.2	8579.04	20827.1	12188.1	14646.5	17821	7109.32	14852	9007.19
Beta IG-H3	49779	14128.4	17841.3	20062.8	19563.6	34326.2	22645.6	24140	16579.7	14696.3	12649.7	21153.3	19201.8	12923.3	14457.6	7086.02	25700.1	18428	16027.3	32644.6	13275.5	17552.3	8490.17	16506.4	7003.96	11353.1	26498.7	6778.36	14343.9	18333.6
Biglycan	1969.71	1007.17	1420.1	1513.37	1484.43	1607.45	2373.79	679.267	587.564	563.565	979.317	3091.03	1081.9	2469.35	557.811	374.184	461.188	1819.64	816.322	16388	196.06	1963.96	1507.13	1787.12	2362.02	3371.41	1591.1	1314.32	1524.08	4427.22
BLAME	194724	152134	145656	154397	116383	120015	131424	111279	104460	75752	108185	104314	182532	102313	114387	81167.3	127798	65175.1	89455.9	98212.6	55480	82258.2	83158.1	82359.6	85780.1	83707.2	118249	84733	101874	91330.5
BMP-9	37550.7	12707.7	11854.9	12563.3	16795.6	16870.1	15124.1	6449.7	9722.39	7802.03	16974	12813.8	30256.8	12941.2	8354.35	11544.2	6434.67	5745.96	7343.37	15792.1	5570.27	5302.63	7599.45	13910.1	10855	8060.05	13301.4	13971.5	11776.7	11556.1
BMX	74934.8	26296.9	28437.1	28882.5	25252.8	24262.2	22509.3	25164.6	23137.9	33380.6	23699	34720.1	61627.7	30009.4	24131.1	35984.5	13816.1	25566.3	36323.8	32545.3	18617.7	56553.3	42505.5	27830.9	20479.4	35412.6	24944.8	36863.1	27162	38852.2
BNIP2	436911	44266.8	31812.8	36981.8	71148	44242.8	51471.8	29827.9	38077.7	54239.2	41074.5	43238.4	88825.3	41681.5	28254.6	57264.8	14636.8	14580.7	56248.7	79936.4	14605.6	35429.6	32203.9	58115.3	19743.2	25085.6	30431.3	23124.1	23406.9	50732.8
Btk	109243	84956.7	51708.2	64959.3	66521.9	58025.9	55276.6	43715.6	47854.3	49884.3	38683.2	63817.6	115642	57891.5	51350.3	62739.6	31959.9	61406.1	66183.7	61833.6	37046.1	83364.9	75203.9	66339.4	39928.2	53985.1	59487.6	62322.9	53509.1	71785
ApoC1	25409.8	39571.4	33020.8	38559.9	20346.3	8696.67	18507.8	26203.1	41289.2	7478.92	22337.6	11220	41530.8	24367.4	26165.8	28623.8	13067.4	24429.2	35807.9	31349.6	25660.5	37437.8	32127.7	31300.6	27919.1	22422.1	33753.3	14818.2	15983.1	19327.6
CA 9	49817.4	17400.1	12047.9	14043.9	18608.7	18863.7	20111.9	9552.72	13799.4	9042.26	26432.8	11224.1	49843.2	9106.72	6274.45	21666.2	10741.1	8437.84	12269.4	21776.9	9717.97	14747.6	10409.3	12604.5	13316.8	18335.4	9501.66	11573.5	24879.5	11507.5
ACPP	558.96	86.5905	190.395	260.852	169.126	277.369	285.471	94.2781	109.809	60.2371	371.369	456.623	638.119	1069.63	473.273	3.25438	4.79424	1964.36	3.2964	25037	61.6349	5.23365	29.0705	5.03863	3414.25	5347.99	1095.96	733.629	1782.04	4223.73
CA 15-3	83271.7	7901.81	7277.75	5943.12	13541.7	7406.72	10458.3	4400.26	9242.12	3826.43	3780.75	18369.4	18340.4	11034	7208.66	6619.71	8545.02	8918.8	8793.13	33858.1	5918.83	17996.6	48264.9	6695.2	8151.83	13048.4	9925.13	7409.52	14375.9	19156.1
CA 19-9	119452	16711.2	15240.2	14800.5	26702.8	18615.9	21848.7	13439.9	19785.9	9704.3	8108.09	18180	39286.4	20969.6	14896.1	20725.5	12640.9	17671.5	21297.7	18626.9	9382.15	34084.3	25713.4	9354.57	13129.5	17153.6	18355.1	18078.5	13434.1	14462.8
CA 125	104133	12195.5	11679.2	9661.26	18426.2	12560.8	17548.6	7901.81	14329.5	6464.86	7919.49	19792.2	29593.6	15861.4	11049.2	20809.9	7017.88	12656.6	20330.8	32616.9	8156.08	29022.8	34931.4	14194.2	8544.61	16679.6	14587	21295.8	21523.2	25639.4
Cadherin-13	1123.47	1086.43	3575.34	1685.97	1671.56	3385.88	3877.25	831.464	1362.15	752.476	552.767	953.995	249.292	499.215	1202.5	319.844	513.565	537.634	543.742	805.682	103.307	37.3138	220.011	373.093	411.689	1258.95	41.4405	209.039	244.266	189.841
Calbindin	285708	61633.8	37705.5	34617.6	58666	47306.1	60526.7	30982.9	43041.3	24558.1	123444	170961	45979.2	35743.2	40666.3	30839.5	92517.6	27063.8	87427.9	92030.5	60741.4	76132.9	85121.8	73989.1	57208.8	100722	67903.7	68393.2	99047.1	60718.1
Calbindin D	17436.3	4885.91	4993.72	3945.18	6558.87	6394.13	6003.68	2437.78	2937.68	3890.81	2185.03	3157.99	5066.94	8543.84	4793.91	1712.29	3045.2	2430.89	2551.76	13201.7	2356.54	4821.24	3735.77	2175.57	3474.8	2460.77	3591.93	1844.93	3111.42	2224.05
Calcitonin	44885.7	4092.43	10665.1	6764.01	9419.34	7926.61	5841.4	12056	7732.97	4000.89	7416.09	12010.6	17672.5	8375.86	5493.15	8797.85	7241.99	20067.1	16498	17111.6	12614.5	71003.3	24551.2	16019.2	7542.9	13670.3	12446	5855.75	12350	12376.6
Calreticulin	3683.95	2224.5	2038.61	2148.79	3906.44	5401.67	4969	1159.58	1743.01	1496.75	2050.53	4214.58	3671.82	5115.58	1403.74	1167.96	1768.44	1309.67	1122.14	2982.09	1370.92	1723.33	773.586	1511.49	2534.47	3164.71	3909.29	1779.97	2585.32	1439.34
Calsyntenin-1	2563.58	1921.07	928.142	1225.93	2380.19	3007.13	4376.76	928.077	2279.67	882.348	1753.38	2112.79	4973.47	2931.02	2238.87	1595.48	2668.94	346.103	774.331	1884.51	1312.22	2600.47	1312.89	1401.51	1516.37	6651.02	792.206	1961.32	3157.39	1418.81
CPN2	157953	84445.2	47572.3	59364.9	54329.5	55464.5	50022.2	54918.3	45762.6	51289.9	41889.9	57595.4	139099	60051	52585.1	61705.1	29038.2	62067.9	72631.1	72210.9	33836.1	77576.7	68421.1	71169.3	46636	71761.4	54072.5	73480.8	48849.5	88100.2
ACTH	32758.4	10549.5	13045	9779.95	14018.3	11969	18493.3	10198.1	10509.6	10042.3	8457.86	9161.16	15490.4	10266.6	5376.45	12463.7	9501.06	7564.65	7943.16	17272.7	6046.65	11518.3	7028.65	6261.64	11797.8	6385.09	10329.9	4564.62	6589.78	5796.36
CART	32474.8	9947.06	8024.77	10169.9	9538.16	7978.57	9044.48	8637.65	7896.11	5963.5	14851.7	34803.6	13850.3	9940.88	10125.7	8561.54	10843.7	11837.4	12360.6	11136.4	7093.06	14030.8	14144.5	11646.7	29738.1	36526.1	44010.4	18602.5	14470.3	18827.6
Caspase-3	37002.1	18314.8	15341	26192.9	26996.8	28410.7	37189.4	19940.9	14849.3	15516	10726.1	15146.8	12511.4	7487.4	11139.7	8174.38	28537.1	13141.6	14999.9	10985.9	4752.55	7709.5	8594.23	7009.76	9123.11	5851.28	12883.5	7904.13	7833.59	890.014
Caspase-8	118621	19864.2	24333.1	31424.9	32765.8	16733.6	21018.4	40844.8	54354.4	29899.6	17248.9	51387.2	132704	36643.6	38917.3	48860.7	13275.6	30917	57038.1	68676.4	37725.8	84758.7	55589.1	35292.7	21129.5	45746.6	53467.2	49845.9	50097.8	105154
Cathepsin B	28024.8	3871.68	22582.8	9356.52	5928.37	4691.87	12439.2	7385.91	6233.64	8600.21	3521.66	1999.32	10211.6	3906.28	920.288	2932.17	1802.87	7511.98	5201.22	21356.8	2952.22	4551.04	1673.81	2405.81	2009.89	2655.47	966.046	882.53	1183.56	2086.4
Cathepsin D	3291.32	2158.75	1517.77	2572.35	1653.53	1330.56	2679.76	1393.42	1535.59	1619.71	1686.2	823.163	5091.99	1133.34	669.017	1112.47	860.514	1218.8	1874.03	13165.4	607.93	1676.18	1339.91	1376.92	2445.43	4755.34	734.551	815.37	974.478	4170.64
Cathepsin L	3325.17	1048.42	630.232	655.735	1087.31	957.77	1395.79	486.872	1022.09	664.033	1745.17	1059.81	2163.27	1372.07	748.507	639.392	1410.75	823.363	190.298	1230.58	473.063	1771.82	1972.7	1234.78	666.568	5369.17	568.594	933.345	903.245	428.328
Cathepsin S	9712.37	4741.94	3886.5	4140.66	5110.54	6094.89	8085.14	3385.99	5383.01	2576.75	14475.5	3313.88	5622.3	2571.97	1977.94	1959.52	3593.16	2428.15	2416.4	4786.47	1438.18	4428.84	2963.36	3320.73	2616.76	4750.71	2435.32	1808.66	1857.22	1414.68
CBP	223041	18681.1	15821.7	15542.1	36949.1	20599.6	24110.9	17512.2	24851.9	11194.8	19826.1	31872.6	50814.1	21141.6	19975.7	23292.6	20608	15328.5	19936.9	24055.2	12756.4	34488	40366.8	33162.3	16236.5	23308.2	18040.3	19102.3	19437.7	18311.3
CCK	12582	13395.5	11672.7	11947.6	16718.3	11833.6	15023.1	9260.35	11237.7	22384.8	8285	11373.1	11519.6	7676.28	8227.67	8308.23	8090.18	7770.56	7455.98	7003.17	5313.88	7761.99	3692.61	8184	4742.48	6600.52	6492.37	3035.05	5777.51	3188.26
CD23	6255.93	3656.33	1504.63	2568.28	3568.21	3406.59	3597.4	1317.54	3164.67	2556.08	1973.57	5211.22	4988.56	8066.1	4657.94	2285.66	3506.87	2753.16	1723.99	10055.8	2754.51	6035.37	5368.17	5628.12	11882.5	5242.27	5925.67	5112.55	6480.63	3757.09
