# Supplementary material for: S100A8/A9 as a prognostic biomarker with causal effects for post-acute myocardial infarction heart failure
Source: Nat Commun. 2024 Mar 27;15:2701. doi: 10.1038/s41467-024-46973-7 (PMC10973499; doi:10.1038/s41467-024-46973-7)
Supplement: Supplementary file 6 — Source Data [file 41467_2024_46973_MOESM6_ESM.xlsx]

## Sheet: Table 2
Discovery cohort					Validation cohort
HF events	Follow-up time/time to event(d)	S100A8A9 (ng/mL)	S100A12 (ng/mL)		HF events	Follow-up time/time to event(d)	S100A8A9 (ng/mL)
1	4	1676.4	12.08		1	545	9577.07
0	2059	1466.07	8.97		0	511	721.8
0	1739	2199.86	12.23		0	1675	1258
0	1755	1085.73	15.51		0	1609	1530
0	1913	1532.12	14.09		0	1445	4299
1	58	1136.4	4.24		0	1061	4701
0	1900	706.559	12.2		0	1115	4875
1	3	2816.23	18.75		0	1653	584.4
0	1888	528.014	3.63		0	1501	1307
0	2033	844.3	3.76		1	2	4707.33
0	2023	3212.07	24.59		0	617	2906.4
0	2013	4651.23	28.67		0	702	1045.6
0	30	1026.95	3.33		0	1501	1881.8
0	2037	1861.83	11.4		0	1511	2633
0	2008	2844.45	15.73		0	1256	4322
0	2032	2807.09	17.67		0	1030	1342
1	1645	2380.12	13.44		0	1259	4755
0	2029	537.143	3.25		0	30	2990.2
0	2010	4373.09	30.01		0	934	4816.8
0	2022	1797.4	17.99		0	1533	4044
0	1763	2421.28	11.44		0	1350	4720.6
0	1753	1696.77	5.83		0	1273	4368
0	1724	3526.33	23.7		1	1765	3477
0	1721	3272.42	14.98		0	622	1197.2
0	1913	1163.23	8.97		0	591	3098.4
0	1915	2333.36	15.51		0	926	7505.6
0	1915	4725.69	23.21		1	1760	4493
1	134	5152.26	32.06		1	246	1667.4
0	1978	2004.49	10.44		0	611	1068.23
1	1911	4743.84	30.3		0	898	7438.8
0	1931	3488.77	21.27		0	1075	1349
1	1418	7013.15	14.68		0	1664	1826.8
0	2032	2746.9	34.44		0	1678	672.6
0	1743	1379.25	1.01		0	30	3357
0	2083	2043.91	13.31		0	1621	1852.2
0	2026	1480.44	26.43		0	776	3497
0	2078	3121.33	3.46		0	30	1176.4
0	1840	872.802	45.74		0	639	5563.4
0	1692	2787.65	10.92		0	1204	2482
1	985	6198.56	44.68		0	1093	1374
1	1146	3202.61	10		1	352	9139
0	1863	2753.01	27.02		0	821	2436
1	854	537.504	15.61		0	896	2078
0	1861	3526.33	24.61		0	1919	1172
0	1857	1058.09	14.04		0	1608	5138.4
1	1388	6815.19	22.47		0	1312	1889
0	1859	1409.68	20.94		0	996	3143.2
0	1852	2868.08	27.04		0	967	1939
1	391	3688.58	10.6		0	904	4646
0	1849	3836.1	16.31		0	715	4826
0	1843	3263.53	6.32		1	15	1681.4
0	1847	2377.33	14.32		1	4	6148
0	1847	1094.04	28.14		1	3	11583.7
0	1808	861.511	6.69		1	431	4512
0	1808	2404.04	4.84		1	338	4149.8
0	1805	3526.33	7.91		1	7	2839.8
0	1780	1347.11	40.58		0	794	2027.2
0	1801	630.354	31.27		0	779	3182.4
1	2	3338.66	18.84		0	668	776.03
0	1801	2068.42	22.52		0	603	1182.4
0	1802	1890.07	17.2		0	923	3137.2
0	1801	4117.79	6.7		0	515	2709.2
0	1772	1361.58	22.85		0	1646	1339.2
0	1769	2922.97	5.34		0	1081	1297.8
0	1768	2143.36	4.94		0	1731	523
0	1769	1354.33	7.76		0	1549	4369.6
0	1755	3804.65	16.04		0	1326	2429.4
0	1766	4338.48	4.81		0	946	2005
1	1	4053.05	5.88		0	1254	3476
1	390	2193.27	14.32		0	883	529.8
0	1765	1742.35	43.82		0	30	4159
1	1	2562.91	13.14		1	426	1095
0	1734	3783.49	10.9		0	627	1272
0	1762	5105.33	22.86		0	906	2408.8
0	1757	2591.32	8.51		0	1132	4704
1	1810	5457.7	9.4		0	1304	2762
0	1708	3202.2	15.51		0	1697	4567.2
0	1711	1672.9	6.81		1	5	8678.41
0	1705	3526.33	12.79		1	9	4306
0	1689	4559.67	5.84		1	5	9156.77
0	1682	3704.78	18.53		1	4	7103
0	1674	4048.55	3.92		1	3	5869.95
0	1677	3700.89	8.97		1	96	1790.4
0	1668	1718.43	8.26		0	582	4810
1	1191	2391.11	5.57		0	777	2896.4
1	184	1065.48	13.88		0	761	3740.6
0	1677	4667.79	17.97		0	664	1005
0	1666	1664.39	11.41		0	925	4255
1	784	6959.53	17.66		0	919	2465.6
1	1	3828.54	41.35		0	940	3328
0	1657	3087.38	37.17		0	509	2908.4
0	1658	3526.33	26.41		0	1076	4907
0	1656	1376.53	4.61		0	1321	4871
0	1647	910.52	21.72		0	30	4409
0	1650	3544.85	6.08		0	1083	1103
0	1647	1547.8	12.14		0	1202	4426
0	1648	3351.21	29.18		0	1213	602
0	30	1583.6	24.88		0	1368	3919.6
1	316	9205.91	26.41		0	952	1668
0	1647	3655.22	23.06		0	1399	2736
0	1636	4632.7	11.75		0	930	5350.2
1	4	1314.4	22.16		0	910	817
1	460	3085.26	6.64		0	1103	3270
0	1636	2479.54	12.23		0	1674	1735.4
0	1635	7420.63	25.69		0	1133	4902
0	1633	1836.18	12.22		1	90	6128.2
1	1632	4815.44	4.74		0	30	4752
0	1626	3045.72	26.43		0	1142	2363.6
0	1629	4238.7	42.18		1	793	3528
0	1629	2239.02	18.45		1	128	4943
0	1592	2356.51	8.12		0	818	4546.6
1	1	4681.88	12.94		0	1358	3153
0	1566	2174.53	40.56		0	901	3980.4
0	1562	2617.56	43.5		0	1107	3731
1	1	4496.71	34.44		0	1925	5529.4
0	1618	1797.32	4.61		0	1931	1414.2
0	1613	4940.56	44.71		0	1136	3759.8
0	1429	1660.37	7.86		0	1136	1821.8
1	6	3594.47	7.16		0	1111	1898.6
0	1456	2724.38	18.38		0	1080	1418.6
1	515	2964.75	7.95		0	1697	2191.6
1	139	6263.65	5.87		0	1656	4712.2
0	1454	3984.17	26.01		0	30	2638.8
1	3	3384.35	18.67		0	1197	1894.6
0	1428	4345.72	12.03		0	1258	4439
0	1428	4008.1	4.38		0	878	1932.2
0	1427	2365.65	7		0	772	4383
0	1421	1580.37	2.16		0	1162	1367.4
0	1414	9079.04	21.74		0	635	5944.6
0	1420	1878.32	8.34		0	1199	4241.2
0	1420	2751.24	12.81		0	1174	1718.4
0	1414	2488.44	7.02		0	1654	1048.6
0	1408	4571.73	9.94		0	1724	1281.2
1	3	3914.97	3.55		0	1515	4537
1	2	4553.94	23.64		0	1601	4872.8
1	775	7113.74	7.86		1	3	4340
1	5	5673.18	24.61		1	3	4440
0	1409	2048.68	6.08		0	773	1439
0	1400	5549.09	36.1		0	512	3326.2
0	1404	6053.92	17.79		0	1290	3063.4
0	1400	5971.49	7.86		0	1648	4792.51
1	123	1729.17	6.08		0	1666	1799
1	1405	6869.04	3.64		0	30	751.6
0	1404	3829.98	4.23		0	1171	722.6
0	1405	2048.68	10.71		0	960	3154
0	1409	6290.62	21.93		0	1303	4170
0	1409	8615.47	5.49		0	1174	2898
0	1411	3130.85	9.74		0	1071	4657
0	1409	4833.99	14		0	1598	1475.8
0	1402	3153.63	10.06		0	602	4154
0	1391	3544.37	10.88		0	1092	1892.6
1	883	2632.39	12.03		0	1185	4988.4
0	1388	2684.41	11.09		0	586	4131
0	1386	1223.87	5.92		0	580	5050.6
1	1	3615.25	6.26		0	1140	3314
1	3	5798.1	25.64		0	1662	8920.89
1	339	5278.21	21.81		0	913	1332.6
0	1391	2116.61	4.69		0	1936	1976
1	337	4381.42	21.81		0	1128	650.4
0	1386	4130.81	10.61		1	3	6670.6
0	1378	1658.23	6.75		1	218	4303
0	1361	1682.45	4.38		0	1154	1825.8
0	1385	3630.66	14.68		0	770	2483.4
0	1377	4725.4	19.83		0	764	4566.2
0	1381	6728.47	38.82		0	1502	1406
1	5	2819.17	11.41		0	1666	5037.4
1	223	3562.86	4.44		0	1388	6871.8
1	1266	4967.47	39.61		0	610	1813.49
0	1343	760.448	5.83		0	898	3573.4
0	1371	4706.79	26.76		1	126	4147
0	1371	7661.86	43.67		1	686	9395.42
1	1358	7994.53	47.88		0	712	3890.2
1	6	4279.28	18.92		0	623	2115.4
0	1361	5038.9	9.76		0	612	1825.8
1	395	7150.96	27.45		0	905	1178
0	1363	4924	18.03		0	1946	3104
0	1356	2522.3	18.46		0	1140	4160
0	1358	6028.83	19.83		0	1119	2070
1	510	1223.87	4.19		0	951	1342
0	1356	7028.85	45.14		0	1183	4502
0	1361	4551.79	15.67		0	1942	2893.4
0	1359	4728.97	8.52		0	1301	2257.2
0	1358	3547.2	9.29		0	1284	3192.4
1	6	10972	46.65		0	30	1920.8
0	1347	7448.26	15.67		0	1683	1079.2
0	1346	9277.42	13.41		0	1643	4374
0	1347	2458.47	17.5		0	1521	3776.6
0	1345	9014.31	13.82		0	1503	494
1	16	5608.98	2.86		0	1316	1883
0	1346	4061.7	13.59		0	1359	4476
1	100	5587.25	47.53		0	1270	920.6
0	1338	4781.56	9.94		0	1223	4368
0	1605	3565.66	10.02		0	1028	2604.18
0	1343	3959.93	16.43		0	1011	4412
0	1337	2577.69	7.81		0	1864	4827
0	1332	2559.34	8.37		0	1872	1984.8
0	1316	4061.7	23.33		0	1080	2665
0	1314	2663.35	11.82		0	1076	5163.4
1	622	6690.83	31.06		0	1672	4627.6
0	1316	1803.32	6.82		0	1213	2459.6
1	11	3534.89	39.23		0	1235	1597
0	1329	1627.29	7.95		0	1396	4308
0	1325	3264.35	7.63		0	1597	1408
0	1328	3513.36	6.31		0	1502	1570
0	1338	2101.47	22.17		1	4	4023
0	1298	1678.85	4.29		1	892	3922
0	1322	2736.82	37.37		1	322	1953.8
0	1316	1203.95	7.36		1	570	4148
0	1315	4061.7	17.17		1	6	9608.13
1	63	9402.75	9.79		1	378	6353
1	238	5320.5	30.22		0	1169	9530.16
1	173	2736.82	9.25		0	766	1752.2
0	1331	2840.96	7.99		0	625	4708
0	1338	5125.24	5.38		0	931	8308.8
1	113	8642.14	5.04		0	1074	4359
1	36	2347.22	8.77		0	1920	721
1	470	7045.39	21.09		0	1659	1652.8
0	1317	4921.89	13.08		0	1603	3259
0	1317	7852.56	28.95		0	1196	5201.2
0	1314	3158.16	8.07		0	1393	3623
1	9	5226.7	31.9		0	1232	7620
0	1324	3749.79	25.47		0	873	2214.2
0	1301	6425.92	12.2		0	1859	3075
1	265	10077.8	19.67		0	1921	1343.4
1	191	2097.29	9.8		0	1310	4208
1	1	5394.09	25		1	992	1649.13
0	1299	1258.96	4.16		1	8	3453
1	397	2314.12	47.5		1	476	9505.54
0	1313	4061.7	42.95		0	716	2467.8
0	1313	4061.7	38.2		0	548	450.6
0	1313	3605.46	5.12		0	906	2684.8
1	102	3494.48	23.08		0	30	1021.6
1	70	9695.2	17.79		0	1926	1472
1	191	9162.84	46.82		0	1920	2764
0	1299	11215.7	20.3		0	1125	4104.2
1	6	3172.93	12.88		0	1742	4114
1	385	4061.7	12.75		0	1607	1424
1	3	4654.45	15.68		0	1186	1526.4
0	1292	4061.7	14.07		0	1445	1052.4
0	1294	3250.51	46.89		0	1243	2814.47
0	1285	2708.05	8.06		0	982	2208
0	1286	4881.01	3.6		0	928	2985.4
1	1	3394.65	10.8		0	1165	4919
0	1279	2034.87	13.31		0	1152	1493
0	1282	2218.53	3.09		0	1064	4967.75
0	1638	3261.39	16.91		0	1031	4390.84
0	1625	2368.18	7.43		0	1653	4187
0	1626	2673.67	16.76		0	1600	1697.6
0	1625	2217.84	20.09		0	1712	419
0	1617	3304.04	9.74		1	712	9164.55
0	1616	7520.59	6.9		1	6	6628
0	1620	3168.03	15.19		1	557	1710.4
0	30	3526.33	4.84		0	1387	4125
0	2084	2139.91	6.25		0	1695	2700.2
1	4	2470.09	10.94		0	1591	5006.4
0	1913	1903.08	17.2		0	30	2188.6
0	2059	3526.33	7.11		0	30	8160.8
0	2056	661.41	13.49		0	1388	1304.8
1	342	2475.45	16.75		0	987	4636
1	1530	3526.33	7.86		0	1045	7705.52
0	2025	1213.28	5.67		1	15	3074
0	2024	3526.33	6.17		1	15	4555
1	1543	4865.35	27.16		1	1107	4749
0	2018	2748.6	17.52		1	1	6721.6
0	2014	3526.33	2.42		1	4	4892.6
1	1390	2225.9	13.17		1	234	7639.8
0	2004	1849.18	19.61		1	12	4030
0	2001	3526.33	6.92		1	1	1225.6
0	1996	3526.33	19.65		0	628	2597.8
0	1987	2700.44	12.22		0	625	2446.2
1	1614	3735.39	25.98		0	570	7561.6
1	3	11786.5	10.92		0	564	3260.2
1	774	4346.72	41.92		0	1883	4844
0	1910	3526.33	13.49		0	1291	3270.2
0	1901	3526.33	20.3		0	1103	8090.2
0	1875	2202.79	17.67		0	1097	2343.2
0	1853	3526.33	46.89		0	1117	5385.6
1	4	2753.63	26.36		0	1432	2778.6
0	2063	1479.3	13.49		0	1286	4990.2
0	2023	2970.99	18.8		0	1634	5387.2
1	432	3526.33	30.22		0	1192	1444.4
0	2038	5207.35	14.68		0	1181	1087
0	1942	3526.33	13.82		0	1540	3437.4
1	1284	3526.33	17.79		0	1488	2098.6
0	1906	5454.53	10.74		0	1487	1333.8
0	1849	3526.33	22.24		0	1446	9219.03
0	2039	982.14	24.03		0	1454	4579
1	1133	2851.89	9.75		0	1391	1654.4
0	1914	6297.33	3.34		0	1386	1624
0	1901	1916.96	12.35		0	1297	1310
0	1887	3402.76	15.95		0	1212	6071.07
0	2112	1378.08	15.17		0	1039	4657
0	2113	854.137	8.54		0	859	1632.8
0	2109	1970.55	7.27		0	769	1384.2
0	2105	8063.43	9.76		0	703	1339
0	2130	1607.81	4.82		1	12	3780
0	2109	3341.77	16.53		1	1	1973.2
0	2018	500.805	2.42		0	798	1972
1	120	3382.66	19.65		0	655	6500.22
0	2053	2307.46	7.2		0	645	1060.74
0	2043	3102.08	10.74		0	582	4265
0	1982	1156.81	8.31		0	513	9930.63
0	1920	2936.2	18.48		0	1105	4739
0	2117	5106.94	17.14		0	1762	513.4
0	2117	1514.13	5.64		0	1741	940.4
0	2106	1356.52	5.76		0	1283	4266
0	1928	4213.9	27.22		0	1094	6547.94
0	2106	2069.99	5.61		0	1148	3783.2
0	2105	3415.39	19.69		0	1263	3494
0	2019	994.99	4.05		0	709	5523.6
0	2059	3344.49	35.7		0	633	3223.2
0	2048	4444.31	19.85		0	618	769.8
1	894	4052.24	23.68		0	600	8210.4
0	2027	1116.97	5.79		0	30	6136.32
0	2029	1605.13	6.68		0	1862	3633
0	2024	3262.73	16.69		0	1866	4482
0	2025	4061.7	41.51		0	1499	4165.4
0	2008	4061.7	3.77		0	1389	6449.8
0	2009	1551.59	5.75		0	1285	5796
1	316	4061.7	6.1		0	1219	4555.71
0	1979	4061.7	24.03		0	826	4320.8
0	1978	1178.08	5.55		1	4	2459.4
1	1102	2521.14	6.95		1	741	6306
1	1273	4139.9	24.03		1	1536	7495.2
0	1879	3674.73	13.52		1	1	8714.55
0	2113	1712.36	3.46		1	542	6755
0	2108	1412.57	6.17		1	931	433.2
1	1418	2721.7	10.31		0	1450	4949
0	2101	2947.07	7.86		0	611	4508.52
0	2009	1991.88	27.55		0	594	4230
0	2016	1340.52	7.33		0	1535	1466
0	2013	3526.33	22.24		0	833	5165.4
0	2025	728.496	2.32		0	775	1120.4
0	2077	795.209	4.45		0	778	1126.4
0	2078	1885.63	8.24		0	767	5024.4
0	2077	5610.44	43.67		0	742	2033.2
1	4	2636.18	11.41		0	703	4734.2
0	2073	1693.88	6.34		0	635	1920
0	2072	1641.5	3.97		0	620	1113
0	2073	2560.39	8.26		0	661	3435.11
0	2073	3605.06	19.36		0	659	1839.95
0	2071	1960.95	9.72		0	567	6158.2
1	1497	5454.88	3.76		0	911	1488.2
0	2069	1077.2	4.75		0	574	2238.4
0	2069	2059.44	7.54		0	893	2677
0	2068	2468.27	12.13		0	968	4800
0	2060	1423.34	16.11		0	1503	4405
1	1357	2227.42	7.92		0	1905	3829.8
0	2057	3279.51	18.21		0	1907	5070.4
1	4	3698.91	23.21		0	1897	4470
0	2058	3707.84	25.94		0	1155	3260.4
0	2052	905.842	4.96		0	1809	3226.2
0	2058	2435.96	34.39		0	30	3862.6
0	2056	2336.51	2.42		0	1299	4339
0	2045	2652.24	13.66		0	1282	3338.6
0	30	696.097	3.34		0	1700	1101.8
0	2017	2587.97	14.77		0	30	4113
0	1995	2812.37	11.86		0	1626	1450
0	1997	3058	12.16		0	1610	4360
0	1993	3220.86	13.87		0	30	4848.2
0	1987	4061.7	23.08		0	1544	3456
1	2043	5188.29	25.39		0	1533	427.6
1	2	4443.18	18.58		0	1540	463.4
0	1937	5279.45	6.17		0	1495	2266.8
0	1938	2288.57	17.2		0	1519	3893.6
0	1937	4950.97	5.06		0	1492	1205.6
1	1291	742.212	2.11		0	1206	9470.64
0	1931	2634.07	27.55		0	1474	3207.4
1	920	4061.7	27.15		0	1339	3705.34
0	1911	1024.45	27.31		0	1330	9418.76
0	1909	3736.62	7.7		0	1512	3362
0	1874	4539.44	9.38		0	1436	1735
0	1861	2118.71	10.29		0	1389	2978
0	2084	4061.7	17.67		0	1420	4793
0	2075	4345.74	16.53		0	1353	4600
0	2106	4061.7	11.75		0	1354	1905
0	2077	4608.18	39		0	960	2090
0	2066	6202.48	19.67		0	1287	4744
0	2067	1516.1	6.27		0	1071	3908
0	2056	4614.59	19.65		0	1004	1877
0	30	1564.89	19.67		0	996	1176
0	2058	4061.7	13.79		0	734	4882
1	1	2397.48	4.9		0	695	3067.2
0	1988	271.951	1.05		0	595	5829.8
1	73	4061.7	22.86		0	1469	4964
0	1990	1246.01	1.73		0	1466	1534
0	2004	4704.37	19.67		0	1468	3246
1	449	2659.47	17.14		0	1465	3035.6
0	2003	1246.01	3.57		0	989	2867
0	2000	1803.74	4.5		0	1724	2879.8
0	2003	3984.17	6.1		0	1528	5204.25
0	2004	1874.45	6.03		0	1409	3740
0	1978	4061.7	6.08		1	964	2917.6
0	1986	2731.41	9.74		0	1749	1619.4
0	1983	3259.39	12.23		0	1331	1025
0	1982	1899.07	6.92		0	1288	5749.78
0	1947	2866.14	8.27		1	747	4852
1	13	1973.42	22.79		1	4	1725.4
0	1945	2462.86	6.11		0	910	5851
0	1946	2065.65	4.28		0	1281	2300.6
0	1944	3032.6	18.44		0	888	4228
0	1981	5797.09	35.7		0	1821	3993.51
1	18	5673.18	27.02		0	970	773
1	360	4217.98	10.31		0	1265	4352
1	1315	2257.66	5.63		0	1863	4835
1	697	4061.7	6.95		0	1556	5883
0	1938	6762.24	20.3		1	14	4867
0	1937	10469.5	12.14		1	447	1763.2
0	1930	838.61	3.61		1	310	1673.8
0	1934	4061.7	7.58		0	585	2687
0	1931	3661.14	14.49		0	899	7535.2
0	1922	8397.6	32.25		0	1758	4923
0	1926	4061.7	37.95		1	8	5210
1	1975	6628.61	29.93		1	1	9021.02
0	1920	4422.48	29.01		1	741	1839.8
0	1905	4762.12	24.94		1	356	7964
1	14	3502.72	16.71		0	1347	4486
0	1876	2536.47	34.39		0	734	1065.6
0	1875	1239.97	6.15		0	1115	4832
0	30	2494.03	14.37		0	1877	2003.8
0	1876	5067.45	24.93		0	558	5242
0	1861	11549.5	10.81		0	1323	1337
1	5	2341.51	15.87		0	744	8394.6
0	2079	4061.7	42.44		0	651	3075.6
0	2081	3575.55	7.43		0	650	1930.8
0	2078	5535.08	27.16		0	530	3787.2
0	2078	1695.54	20.94		0	1637	5329.97
0	2072	617.526	5.78		0	1517	3607.6
0	2071	1002.49	3.65		0	1505	8791.22
0	2073	3667.48	13.91		0	1472	5437.47
0	2066	5933.16	25.69		0	1473	5245.4
0	2071	1859.06	11.89		1	5	1763
0	2065	2950.89	17.82		1	15	3669
1	1213	2161.56	11.91		1	81	4147
0	2063	2050.71	27.86		1	14	3791
0	2063	981.557	3.08		1	15	4236
0	2058	1464.33	6.15		1	14	4869
1	1	1285.31	4.18		1	5	3438
0	1993	2291.8	36.98		1	8	6179
0	1990	2621.97	8.68		1	2	9478.62
0	1976	6148.16	17.95		1	1	6016.9
0	1975	4337.22	16.78		1	11	1998
0	1957	10964.7	14.72		1	7	8855
0	1955	2642.93	4.21		1	2	8307.6
1	803	7183.76	18.72		0	150	6443
0	1952	3000.14	11.55		1	85	4190.27
0	1933	4264.11	21.75		1	4	5463.21
0	1919	4061.7	5.73		1	52	7600
0	1920	2131.97	42.44		1	5	7523.91
1	1176	4171.99	8.43		1	5	602.2
0	1920	1456.33	10.61		0	559	4332.4
1	202	5108.87	8.54		0	526	5019.4
0	1915	3302.08	7.63		0	756	3026.8
0	1901	1050.95	6.22		0	743	3017
0	1874	4783.11	27.31		0	701	3689.4
1	1080	4061.7	38.45		0	640	5141.4
0	1875	1545.27	7.84		0	1055	2479
1	1063	3526.33	31.53		0	669	5593.8
0	2065	1606.72	3.61		0	661	2604.18
0	2059	3526.33	7.76		0	614	4238
0	2057	3526.33	31.53		0	599	3693
0	1952	7274.34	37.95		0	588	7605.66
0	2073	3006.42	14.72		0	583	6938.53
0	2059	3526.33	25.39		0	581	6141.61
1	8	7408.93	38.35		0	536	2262
0	1862	3399.79	7.11		0	546	4709.4
0	1864	3494.44	10.94		0	544	2233
1	698	10142.1	4.21		0	529	6361.8
0	1853	4681.06	31.86		0	526	4968
0	1844	4572.72	8.43		0	525	1394
0	1784	1337	4.21		0	525	2629
0	1807	4061.7	16.76		0	518	3195.81
0	1803	5400.1	19.67		0	505	7017.6
1	1287	1063.07	4.41		0	1458	4602
0	1791	2552.31	6.6		0	966	4239
0	1798	2821.34	14.14		0	1343	4448
0	1785	4108.5	35.49		0	1596	4891
0	1793	567.642	1.1		0	1392	4886
1	15	4467.65	26.97		0	1167	4964
0	1787	2405.68	10.77		0	1146	4428
0	1783	4642.82	15.67		0	1098	4207
0	1787	10008	9.36		0	1070	4584
0	1785	1514.58	6.26		0	1150	4369
0	1780	3072.39	12.95		0	1880	1843
0	1769	2212.72	9.36		0	1830	3726.2
0	1766	5515.47	20.09		0	30	1240.2
0	1735	3823.21	24.35		0	1805	1031.2
0	1755	9462.24	24.94		0	1798	2781.2
0	1756	1199.77	4.65		0	1703	4569.6
0	1707	2113.35	9.96		0	1682	2839.4
0	1705	2100.94	9.73		0	1825	1686
1	1357	2085.43	7.05		0	1757	1456.2
0	30	1447.18	3.84		0	1739	1930.2
0	1686	2477.66	46.65		0	1712	1236.4
1	130	4182.74	13.53		0	1647	4021.8
0	1674	2084.04	10.63		0	1641	2205.8
0	1666	3559.72	14.39		0	1555	4469.4
0	1668	4134.01	18.83		0	1549	4969.2
1	6	5985.71	5.15		0	1915	3248.2
0	1665	6062.27	23.33		0	1526	4570
0	1665	3741.22	15.4		0	1492	3495.6
1	347	11083.9	15.86		0	1476	3506.8
0	1661	3923.19	10.58		0	1418	3346.6
0	1664	3644.36	20.16		0	1424	2835
0	1657	1435.65	41.39		0	1526	6452.4
1	493	6564.38	27.43		0	1394	2026
1	971	4859.74	4.48		0	1423	2295
0	1594	2485.56	8.14		0	1387	7304
0	1591	3692.78	23.42		0	1355	1875.8
0	1589	5113.9	33.68		0	1326	1611.6
1	398	6157.55	23.76		0	1299	6064
0	1583	4638.94	27.22		0	1274	1865
0	1581	4373.88	12.75		0	1251	616.2
0	1568	2477.66	8.85		0	1220	1498
0	1561	4818.82	15.03		0	1190	2826
0	1530	1671.02	3.89		0	1184	1054
0	1529	2906.43	12.28		0	1127	3158
0	30	3571.8	14.94		0	994	1862
1	5	5200.14	30.89		0	918	1547
1	349	5727.33	10.87		0	904	865.6
0	1617	952.407	3.46		0	596	4280
1	599	4373.88	6.82		0	531	1559
0	1615	4012.31	13.31		0	511	4568.2
0	1614	4545.06	12.19		0	1799	2663
0	1617	1822.43	11.61		0	1892	3563.6
0	1601	3480.65	15.65		0	1744	3846.2
0	1585	2335.55	8.58		0	1696	3481.8
1	5	4983.21	43.91		0	824	1237.2
0	1581	5529.33	47.25		0	1780	4668.2
0	1459	4365.74	18.29		0	1783	1384.6
0	1457	12416.6	14.87		0	1618	4894
0	1451	843.641	4.69		0	1367	4466
0	1437	5996.03	6.36		0	971	1368
1	7	2170.33	26.22		0	1050	5186.2
0	1435	1802.98	4.9		0	663	1180.62
0	1432	3692.78	10.87		0	1444	9535.49
0	854	3378.68	15.86		0	854	1353.6
0	1404	698.528	3.46		1	7	6680.95
0	1867	4884.31	3.84		0	1052	1914.6
1	2	5064.66	7.59		1	310	6933.2
0	1869	944.884	1.8		1	1	4995.8
0	1864	4061.7	5.8		0	1061	604.6
0	1860	1351.23	2.48		0	1065	3865.8
0	1859	2131.09	2.21		0	653	4232
0	1857	4231.5	13.36		0	522	1578.8
0	1848	5603.53	26.07		0	1690	3117
0	1852	2994.2	1.99		0	1860	3212.8
0	1844	10231.1	9.12		0	30	1078.2
0	1807	4061.7	9.25		0	1797	1260.8
0	1810	6244.61	39		0	1632	2689.6
0	1807	3595.98	6.49		0	1618	2476.8
0	1805	5348.14	14.87		0	1575	1270.8
0	1804	5954.65	38.97		0	1490	3657.4
0	1772	3672.6	5.49		0	1351	1544.2
0	1768	1092.11	8.92		0	1324	1019
1	1590	4790.18	34.85		0	1224	2388
0	1770	2676.16	23.31		0	1706	1431.2
0	1763	2198.05	9.71		0	30	2240
1	1031	6653.61	1.94		0	1781	1915.6
0	1757	5326.03	24.28		0	30	3837.8
0	1762	9110.4	12.4		0	1851	1648.8
1	1128	3119.92	13.99		0	30	547
0	1704	2620.4	1.52		0	740	1109.8
0	1682	3104.97	11.66		0	1060	4653.6
1	563	4797.36	8.34		0	707	1549.6
0	1678	402.61	1.69		0	1346	1654.4
1	327	1199.54	3.76		0	1640	771.2
0	1669	9452.36	13.48		0	717	5848.4
1	336	7330.7	6.36		0	1309	2711
1	5	13590.4	9.54		0	1619	3061.4
0	1651	8381.41	26.97		0	1454	2981
1	1650	7693.24	3.14		0	715	4461.2
0	1650	4266.96	7.58		0	750	3888.4
1	363	12571.7	2.48		0	721	3276.2
1	1256	4691.11	30.35		0	572	6900.8
0	1645	12351.8	34.47		0	30	478.2
1	1646	9106.52	1.94		0	1851	3197.6
0	1646	7011.1	19.24		1	7	1649.8
1	484	3637.34	16.65		0	1796	4392
0	1638	1951.13	7.22		0	719	4915.8
0	1625	1340.8	21.92		0	1850	3844
1	1	1918.04	10.87		0	1717	1236.2
0	1598	2135.3	10.87		0	1385	1686
0	1593	3870.67	8.24		0	1597	1213.8
0	1594	1899.67	6.9		1	7	1752.6
0	1582	3205.96	9.18		1	1914	8659.75
0	1581	3427.04	11.37		1	7	2854.4
0	1567	6361.97	19.24		1	1134	533.6
0	1566	6914.94	4.65		1	6	4176.4
0	1567	1973.2	35.44		1	1435	10770
1	116	6143.55	3.77		0	757	2712.2
0	1529	3505.85	47.32		0	722	4462.2
1	1	8924.07	16.55		0	684	888.2
1	90	7423.2	12.39		0	30	2057
1	1624	8908.55	25		0	1918	1387.4
0	1618	4061.7	4.48		0	1836	3206.4
1	646	4061.7	9.35		0	30	2071.4
1	14	9767.5	19.94		0	1761	1043.4
0	1583	5956	5.24		0	1756	4603.4
0	1583	4977.74	35.72		0	1612	2625
0	1458	3808.74	17.77		0	1528	1246.6
0	1582	2751.24	9.64		0	1422	9148.99
0	1453	5710.07	29.93		0	1322	5044.8
0	1456	9195.03	2.25		0	590	1317
0	1450	1614.94	3.98		0	1441	3699
0	1452	2614.5	10.28		0	1843	2394.4
0	1450	6437.79	28.8		0	1753	1067.6
1	4	7308.3	22.26		0	1673	2475.2
0	1551	2238.7	8.27		1	406	8738
0	1550	2049.93	10.81		1	242	6054
1	112	11470.8	16.69		1	6	1835.97
1	123	13472.2	5.03		1	7	5900
0	1550	1837.02	13.87		0	781	4526.2
1	2	8805.51	9.54		0	562	5849.6
0	1549	4061.7	13.88		0	566	3745
1	1549	6660.47	9.73		0	1901	3813.4
1	2	3190.77	19.59		0	1842	2138.6
0	1546	10531.6	29.26		0	1770	2184.2
0	1548	7170.35	13.17		0	1578	1656.4
0	1598	4893.68	10.52		0	1580	2658.6
1	12	8985.85	25.13		0	1455	1451
1	816	2420.92	4.48		0	1599	810.4
1	7	10304.8	12.2		0	1255	1372
0	1717	3662	7.36		0	1122	4574
1	1730	6137.22	5.4		0	1663	3334.2
1	5	3665.64	41.12		0	1889	1581
0	1733	4640.44	5.03		1	1	7708.4
0	1728	1625.03	38.35		0	30	3245.6
0	1726	3854.8	21.05		1	3	516
0	1714	4058.89	12.24		1	13	3582
0	1713	8261.57	5		1	4	10848.4
1	368	3526.33	29.38		0	678	5321
1	3	11053.9	6.94		0	531	2455.4
1	5	3543.31	11.81		0	518	4542
0	1578	5248.66	35.47		0	1117	4877
0	1709	4061.7	20.88		0	1828	3507.4
1	2	10798.7	1.77		0	1417	9296.85
0	1548	4540.61	39.23		0	1264	4865
1	1547	12095.3	43.3		0	1120	1956
0	1733	6146.42	14.81		0	1056	1488
0	1578	4061.7	33.68		0	595	4314
0	1579	3223.12	25.54		1	8	4220
1	8	1585.25	10.52		1	3	9133.42
0	1573	4061.7	46.91		1	1422	8949.25
1	47	3695.78	25.18		0	1899	2177
0	1541	4061.7	15.9		0	1814	4340
0	1541	4115.98	29.22		0	1793	1619.2
0	1539	9225.79	1.97		0	1763	1049.4
0	1534	2793.41	6.94		0	30	4483
1	9	6578.97	17.81		0	1420	3760.6
1	341	3216.78	28.55		0	1233	3765
1	4	12391.3	15.64		0	1812	2851.8
1	2	8193.31	17.67		0	686	1835.2
0	1532	3343.48	15.15		1	6	13095.8
0	1528	6294.81	45.15		1	3	11104.2
0	1528	3622.7	48.46		0	594	3150.4
1	4	3159.82	11.78		0	1276	4116
1	70	2262.1	1.83		0	1447	7390.29
0	1520	2263.14	16.19		0	937	1395.8
1	368	4061.7	3.46		0	1411	4515
0	1603	3613.99	20.9		1	5	1925.88
0	1609	4287.4	8.88		1	556	5569
0	30	3106.96	15.87		0	787	1220.4
1	17	12715.4	9.96		0	689	5324.4
1	3	3554.32	1.89		0	587	4149.8
1	630	12658.6	42.11		0	578	6712.8
0	1608	1860.09	7.71		1	2	1903.4
1	1607	5599.59	26.51		1	3	4434
1	1602	11676.3	22.26		1	372	4238
0	1603	11459.2	21.75		1	12	3251
0	1604	5446.67	9.54		1	3	4553.4
0	1602	5257.22	36.67		1	1566	4489
0	1600	8076.2	32.59		1	178	11188.5
0	1602	6135.02	35.79		0	671	3232
1	4	5247.25	9.94		0	672	940.86
0	1299	5742.56	33.88		0	667	4596.37
0	1299	13012.9	9.36		0	666	1513.8
1	12	3272.6	17.81		0	964	7589.4
1	4	1543.33	6.35		0	565	2322
0	1284	3922.41	15.96		0	566	3909
1	1	4845.23	29.39		0	1496	1591
1	1293	6943.71	27.44		0	1894	2051
0	1293	1154.55	5.89		0	1842	3571.2
0	1291	6559.25	3.46		0	1827	695.2
0	1290	3788.65	44.65		0	1856	1591.4
0	1290	5194.03	28.12		0	1807	2820
0	1289	5991	24.47		0	1788	1967.8
0	1282	5072.84	24.61		0	1567	2537.6
0	1289	4061.7	10.54		0	1488	4372
0	1288	1852.49	5.11		0	1396	1817.4
0	1773	2349.86	12.77		0	1247	4657
1	255	3092.71	8.97		0	900	3879.8
1	794	7969.52	4.69		0	861	8390.2
1	3	2925.59	31.52		0	735	3695.2
1	494	7009.02	39.18		0	1873	3075.2
0	1766	3220.12	7.62		0	1789	1242.2
0	1765	10019	4.69		0	1393	1426
0	1761	4172.87	38.15		0	900	3657.2
1	210	10937.3	7.76		0	30	9577
0	1761	5408.16	11.91		0	1935	3424.8
1	18	5819.31	15.06		0	704	3005.8
1	45	2199.35	9.17		0	664	4970.95
1	1741	5605.32	5.4		0	541	412.4
1	1751	6590.18	31.59		0	1903	4158
0	1749	7334.94	41.29		0	1869	4666
1	4	2534.34	13.24		0	1728	1513.6
1	407	3647.3	18.77		0	1630	2612.2
1	1	4009.05	18.08		0	1480	543.2
0	1743	3825.39	28.31		0	1421	5677
0	1741	2366.9	14.93		0	1352	4628.4
0	1747	1647.51	8.17		0	863	1180.2
1	5	5202.48	14.09		0	1816	1366.4
1	239	9940.6	41.74		1	7	3586.2
0	1721	5847.46	24.2		0	1722	1251.8
0	1722	1099.62	6.11		0	1768	1350.4
0	1721	6117.64	1.89		1	4	4470
0	1592	2731.42	13.48		1	6	6466
0	1592	1754.79	12.01		1	1	10303
1	547	4299.32	34.85		1	178	1678.39
1	2	8865.65	6.57		1	450	503.58
0	1564	3572.55	23.63		1	777	3987
0	1562	1618.3	9.04		1	150	482.09
0	1556	7640.1	5.67		1	315	4203.39
1	16	11314.7	48.31		0	1720	1322
1	512	8439.26	12.96		0	948	2647.6
1	19	10491	19.94		0	559	3816.4
0	1556	3685.86	42.44		0	551	9872.94
1	2	12081.9	8.59		0	539	1935
0	1528	5962.48	5.15		0	1810	4371
1	2	11177.5	46.72		0	1611	4368.2
0	1527	4138.14	25.13		0	1430	4593
0	1913	2800.75	18.41		0	30	5790.4
0	1900	1643.14	25.13		0	1024	4975
0	1901	3992.92	4.69		1	3	4491
0	1509	4061.7	16.65		1	4	4082
0	1505	5858.71	41.64		1	7	7754
1	21	1419.18	9.07		1	6	9493
0	1504	3940.45	15.06		1	390	4529
0	1503	7556.88	24.14		1	420	5154.6
0	1502	1952.79	22.01		1	945	5187
0	1501	9752.11	18.72		0	758	4345
0	1502	2510.86	14.74		0	745	1015.6
0	1505	5339.07	34.47		0	742	1168.8
0	30	2617.04	11.7		0	729	1441.8
0	1893	1493.03	3.45		0	706	1279
0	1907	3087.26	9.76		0	700	7602.6
1	3	6764.39	37.89		0	685	3630
0	1494	4880.01	24.86		0	554	2356.6
1	60	11167.2	8.46		0	545	1476
0	1493	11051.8	19.61		0	521	9543.66
0	1495	5112.03	12.96		0	510	3847.8
0	1890	7127.59	26.81		0	1044	2326
0	1575	8261.83	5.73		0	1266	4670
0	1576	2618.95	9.55		0	1421	1368
1	8	9993.89	9.54		0	1644	3083
1	198	3658.15	25.13		0	1883	4738
0	1573	9471.07	7.62		0	1844	3190.2
1	80	3562	13.17		0	1841	3707.6
0	1560	6518.87	5.07		0	1849	3829.2
0	1563	1820.78	5.15		0	1835	5301.4
0	1560	2262.08	7.8		0	1900	1094.8
0	1472	1397.78	11.41		0	1759	1558
0	1470	4293.03	21.83		0	1730	1174
1	1470	9121.69	8.59		0	1693	3092.2
0	1462	1512.98	7.8		0	1674	1768.8
0	1461	1179.95	9.39		0	30	1518.4
0	1462	4076.2	25.12		0	1673	4287
1	375	2315.78	9.1		0	1633	1865
0	1721	1283.73	4.8		0	1617	2345.8
1	152	10977.6	4.5		0	1563	2271.8
0	1728	6484.97	14.12		0	1563	1627.6
0	1705	3971.9	26.51		0	1541	4143
0	1378	9911	45.19		0	1477	9309.82
0	1380	1204.33	4.26		0	1456	9478.43
0	1722	2136.49	11.78		0	1470	4583
0	1382	2612.62	6.36		0	1416	2299
0	1381	4102.25	31.09		0	1411	9185.3
0	1349	5120.61	37.49		0	1357	5718.4
1	6	5353.72	13.86		0	1160	5923.6
1	4	3847.83	12.64		0	1056	8223.48
1	2	9993.05	11.22		0	993	1583
1	2	2104.32	4.18		0	1386	1422
0	1340	3690.99	20.07		0	1123	4808
0	1342	5065.05	18.91		0	1787	1941
1	2	3070.01	14.33		0	859	5431
1	1714	8410.7	5.14		0	1252	4918.73
1	6	1276.95	13.85		0	915	1670.8
1	484	1657.3	16.55		0	1765	3720.8
0	1700	2844.23	3.43		0	1225	4163
0	30	1450.04	26.31		0	1531	647
0	1693	2242.25	6.32		0	706	1706.6
0	1681	4732.48	14.79		0	958	3188
0	1684	8429.54	26.4		0	30	1309.4
0	1661	1897.44	33.35		0	1785	2238
1	1412	8718.36	5.46		0	1774	3386.8
0	1658	9101.37	9.76		0	1652	2360
0	1647	22721.9	14.12		0	1564	1308.2
0	1320	3245.63	18.18		0	1743	1690.2
1	5	8366.75	6.18		0	1500	5893
0	1318	2242.25	22.06		0	1277	4856
0	1309	3716.09	16.86		1	126	1647.2
0	1311	3410.7	8.59		0	30	4542.2
0	1309	4418.75	26.47		0	1807	3354.4
0	1312	3678.45	14.22		0	1610	4431
0	1398	5134.08	15.28		0	1604	4113.2
0	1396	3578.08	2.98		0	1208	2495
1	1394	10269.7	9.54		0	1043	6368.13
1	88	8146.56	7.62		0	540	891.8
0	1389	4183.41	12.65		0	955	4493
0	1388	1427.59	12.39		0	1887	3351
1	41	5298.47	26.47		1	120	457.6
0	1389	5946.71	32.17		0	1855	4118
0	1389	3227.94	16.21		0	1408	3779
0	1386	2398.59	11.37		0	759	2125.2
0	1382	1855.39	10.36		0	733	1969
1	8	3322.44	28.17		0	520	3396.2
0	1365	5201.28	14.83		0	517	4476
0	1939	6779.09	9.64		0	507	1641.8
0	30	2316.88	5.15		0	1616	4715
0	1295	1413.24	2.74		0	1575	1523
0	30	3655.43	7.34		0	1898	4911
0	1292	5491.62	11.22		0	1806	1892.2
0	1293	2295.65	3.07		0	1752	3164.4
0	30	3695.43	7.93		0	1746	1064.6
1	1	4290.67	7.54		0	1670	1490.6
0	1791	2529.49	10.97		0	1555	2961.2
0	681	3299.18	8.46		0	1351	4880.8
0	1791	1068.09	2.38		0	1292	5814.49
1	8	4755.07	8.49		0	1400	4169
0	30	2773.15	2.78		0	30	2028
0	1789	1014.82	5.73		0	1873	4964
1	7	2840.27	28.8		1	4	4933.2
0	1789	4984.69	6.62		1	7	4483
1	8	2840.27	5.52		1	10	3884
0	1967	3760.06	2.06		1	9	4995.8
0	30	2587.3	3.37		1	7	13159
0	1969	6466.85	3.46		1	12	11402
0	30	1676.85	3.36		1	930	9556.25
0	30	3886.34	2.21		1	6	9751.41
0	30	1544.87	3.12		1	1	10577.2
0	30	3920.25	9.78		1	7	10740.5
0	1962	1106.62	1.38		1	7	4228
1	4	6779.09	19.67		1	7	11263
1	1134	8007.98	13.82		1	369	3118.2
0	1965	3017.47	15.25		1	585	4498
0	30	3397.34	2.02		1	1134	325.8
0	30	2693.89	12.92		1	1	5150.2
0	1964	1154.1	8.24		1	1	13780.5
0	1957	6181.2	4.04		1	246	5415.8
1	86	4025.09	2.25		1	6	10672.8
0	1965	2244.12	9.65		0	766	2753.8
0	1964	1106.62	2.59		0	755	4748.6
0	1965	5124.49	6.25		0	737	1087
0	1964	1938.73	7.02		0	736	3092
1	1964	4510.3	4.11		0	696	2717
0	1961	5270.63	1.28		0	694	2625
0	30	1935.72	1.92		0	672	5120.2
0	1961	1401.29	8		0	568	8777.51
1	967	4600.1	5.14		0	563	4069
0	30	1685.86	2.52		0	560	1627.8
0	1962	3474.1	10.5		0	544	9131.44
1	324	4872.94	4.83		0	532	4325
0	30	1371.43	1.2		0	1624	1555
0	1851	997.079	1.13		0	1260	4468
0	1845	7369.18	34.04		0	1532	3344
0	1844	1761.01	17.25		0	1455	4865
0	30	2123.01	20.35		0	1414	4504
1	10	12409.6	5.9		0	1911	4292
1	1	8468.39	9.54		0	1908	2087
0	30	2654.28	13.22		0	1904	1155.8
0	30	2420.08	7.27		0	1884	3461.8
0	30	1993.06	2.7		0	1770	3063.6
1	157	4935.02	10.58		0	1827	5620.2
1	103	5432.45	9.79		0	1809	1741.6
0	30	3127.61	6.26		0	30	2510.4
0	1829	2301.71	4.76		0	1808	3338.4
1	4	2132.08	6.51		0	1805	3101
0	1690	4213.41	14.41		0	30	1740.4
1	1949	5177.33	9.33		0	1782	2667.8
1	188	2047.42	2.46		0	30	2461.4
0	1286	6779.09	5.46		0	1761	3604.6
1	363	3892.51	5.48		0	1745	1382.2
1	7	5011.89	14.09		0	1725	5017.4
0	766	6181.2	2.59		0	1711	2069.2
0	792	2883.01	4.75		0	1687	5176.2
1	754	2947.16	11.01		0	1693	2218.4
0	1849	3563.19	12.83		0	1685	1262.4
0	1854	2086.72	5.55		0	1941	2921.4
0	1826	3339.05	11.89		0	1684	4544
1	1798	6181.2	6.88		0	1889	1885.6
0	30	2837.22	3.5		0	1663	2861.2
0	1854	6321.91	26.79		0	1631	1213.4
0	1849	4680.67	10.38		0	1645	3271.6
1	1852	6425.16	11.64		0	30	3777.6
0	1845	4832.61	7.39		0	30	2153.8
1	556	4318.49	11.44		0	1536	5626
0	1816	7004.91	10.64		0	30	4684
0	1816	1165.97	38.97		0	1484	9208.65
0	1850	2514.29	4.67		0	1392	1560.6
0	1814	2605.56	4.67		0	1382	8161.2
0	1814	2578.17	5.45		0	1374	2293
0	1812	4696	15.9		0	1349	3333.6
0	1810	3111.51	9		0	1318	3462.4
0	1809	4091.36	16.32		0	1317	6299
0	1809	4216.24	16.42		0	1325	5289
0	583	4034.9	4.04		0	1318	4298.8
1	11	3199.97	7.17		0	1315	3548.6
0	1804	5446.89	14.46		0	1307	5604.95
0	1693	4921.34	22.01		0	1246	4912
0	1693	2315.28	23.63		0	1227	2066
0	1693	1804.32	20.32		0	1187	5953.7
0	1507	2347.12	22.15		0	1093	3727
0	30	2733.92	13.6		0	1086	6132.12
0	1596	4738.55	39.81		0	1049	9864.31
0	1506	5383.2	18.02		0	1038	6847.64
1	2	5906.63	28.2		0	1015	4238
1	13	4876.83	40.16		0	992	1087
0	1018	4093.63	24.43		0	896	1325.8
0	30	3074.1	31.73		0	875	1274.4
1	213	6181.2	10.03		0	865	2560.4
0	1499	5696.55	16.43		0	799	3292.4
1	149	2049.58	13.63		0	674	4811.2
1	1287	6022.6	23.52		0	951	1023
0	30	2227.54	24.31		0	1778	4003.4
1	2	6438.32	18.03		0	1777	3649.2
0	1494	7908.28	24.25		0	1689	4000.8
0	2125	4176.62	18.04		0	1553	2991.2
0	30	3977.46	39.28		0	1218	4227
0	1489	4023.28	29.98		0	1098	4781
0	1489	4479.79	37.81		1	5	8860.45
0	1490	2816.06	14.64		1	359	5410
0	1490	2613.42	22.96		0	687	4612.6
0	1481	2530.6	12.77		0	1786	4064.2
0	30	2423.11	13.38		0	1536	3752.6
0	1490	3501.59	21.54		0	1792	3161.2
0	30	2248.68	23.03		1	4	7186
0	1480	4042.67	28.2		1	31	1742.2
0	1266	4518.57	30.26		1	13	10292
0	1129	4040.91	25.85		1	571	1483.4
0	30	2615.18	28.83		1	3	3587
0	30	2518.26	24.58		1	1800	10849
1	4	6835.01	18.73		1	113	8561
0	1478	6466.85	12.83		1	1872	8722
0	1478	4731.86	41.12		1	634	6555.38
1	1889	5132	13.99		0	693	5407.6
1	4	7052.14	26.31		0	522	4474.4
0	1477	1924.5	18.7		0	1806	5207.8
1	1019	4460.41	24.25		0	1779	5727.7
1	5	6403.48	26.18		0	1718	4508.8
1	5	4523.86	32.39		0	1681	5121.2
0	1463	1598.58	14.24		0	1508	2855.8
0	1329	5760.41	29.22		0	1506	4383.8
0	1328	2453.74	31.76		0	1525	3735
0	30	3170.89	15.73		0	1413	7932.8
0	1326	3704.45	21.3		0	1332	4622.2
0	1327	5901.24	14.57		0	1215	8240.67
0	1458	4444.24	38.2		0	1561	4936.2
0	1456	1580.99	11.2		0	731	4083.8
0	1445	5924.97	37.89		0	1651	4927.8
0	1445	7096.72	24.18		0	1635	4764.2
0	1445	3837.15	20.96		1	42	8080
0	1444	1075.57	10.16		0	938	2982.8
0	1444	3015.13	38.41		1	5	8963
0	1470	5284.34	8.17		0	1823	5817
0	1533	3051.66	37.37		0	832	5113.8
1	5	7555.04	15.64		0	659	678.63
1	112	6466.85	22.26		0	965	2233.49
0	1541	4761.52	28.79		0	1928	1535.83
1	15	4890.8	19.94		0	1491	4718.8
0	1509	3668.2	23.35		1	15	9455
0	1511	3114.9	29.26		1	6	7377.8
0	1505	4626.5	46.82		1	1	9530.31
0	1504	2988.41	24.47		1	6	5830
0	30	3393.72	31.9		1	319	17075.4
1	1196	4215.63	41.69		1	612	9278
0	30	3696.94	31.9		1	504	8995.99
0	30	1406.51	23.91		1	8	9171
1	214	5003.57	35.03		1	157	8513
0	1870	1816.54	23.05		1	329	14733
0	1493	2039.48	22.62		1	6	9810
1	9	3604.97	18.7		0	758	2043.4
0	1491	3978.57	27.36		0	728	4091.8
0	1489	3886.61	40.83		0	692	4225.6
0	1484	3961.33	43.41		0	680	2836.6
0	1484	4635.33	25.72		0	613	3248
1	264	4294.65	48.31		0	950	2542.2
0	30	2445.25	23.35		0	567	2240
0	1483	1929.16	1.47		0	551	5756.4
0	1482	4112.67	32.29		0	546	4492.6
0	1475	3286.57	18.12		0	1460	9343
0	1475	4854.22	11		0	1063	9412
0	1475	3208.4	5.26		0	1876	3845.8
1	276	5384.18	2.78		0	1840	1779.8
1	17	8959.1	7.17		0	1766	2158.4
0	30	3862.88	39.99		0	1834	3145.4
1	2003	7569.85	27.36		0	30	2296.8
1	2	3277.3	28.71		0	1609	2106.2
1	945	6181.2	1.86		0	1582	6791
0	30	1851.6	20.85		0	30	5056.4
1	8	4061.01	7.17		0	1713	2284.8
1	57	4695.6	23.91		0	1750	4877.6
0	1450	5283.39	26.81		0	1327	3828
1	136	3422.05	28.79		0	1226	9104.54
0	1441	4564.02	44.85		0	1571	4515.6
1	3	4320.41	47.48		0	1567	1734.4
0	1158	4215.67	45.21		0	945	1889
0	1441	1844.62	27.55		1	3	12534.4
0	1703	3026.82	37.89		0	1619	2109.8
0	30	3976.8	1.86		0	512	2739
1	1698	4731.9	7.62		1	6	10881.5
0	1695	2920.83	44.85		1	4	12532.8
0	1695	3466.85	5.73		1	399	1807.2
1	412	4930.17	11.22		1	8	9557
0	1690	3219.01	34.09		1	1	5089
0	1682	5223.05	29.18		1	1	10734
0	2107	3697.94	27.09		1	33	9693
1	2	4411.37	13.99		1	264	4553.4
0	2121	3728.47	35.3		1	5	1796.8
1	619	3022.84	33.04		0	777	3916.2
0	2116	3676.7	33.14		0	771	3103.4
0	2126	4723.92	26.4		0	665	4697.35
0	2114	2022.78	18.73		0	1836	11801.8
0	2107	5196.42	9.54		0	30	5139.6
0	2102	4837.02	46		0	1732	5469.71
1	97	4842.34	46.72		0	30	5483.4
0	30	3853.28	26.44		0	1803	2519.6
0	836	4360.85	34.96		0	1548	3845.8
0	2112	4866.29	45.95		0	1360	3388.2
0	2115	5141.83	26.4		0	1325	5233.8
0	2111	6181.2	2.37		0	938	5123.8
0	2101	4862.17	48.46		0	1694	4388.8
1	912	6466.85	12.77		0	770	2785.4
0	2107	4755.94	18.18		1	1	3776.4
0	2102	4582.07	35.46		0	1627	3893.4
1	868	4435.79	26.59		1	881	1693.61
0	2080	2440.3	34.12		0	560	5344.6
0	2096	971.936	16.53		0	30	3085.6
0	2096	1588.33	21.97		0	30	857.2
0	2084	3530.58	12.69		0	1769	2824.8
0	2099	946.915	15.77		1	1813	8756
0	2016	5442.82	9.65		1	10	9575
0	30	3261.83	28.63		0	1254	13272
1	6	4519.97	46.47		1	1	7868.2
0	30	3800.68	32.92
0	30	3111.16	11.61
0	1832	4261.87	13.22
0	1838	1652.11	4.04
1	1082	5360.09	28.39
0	1828	6779.09	2.32
1	334	6466.85	14.57
1	5	7382.14	28.94
1	3	3513.34	31.91
0	1960	3281.96	43.12
1	224	7935.11	26.47
0	30	2780.88	19.96
0	1963	3214.57	46.91
0	1962	1611.63	14.47
0	1956	6181.2	2.59
0	1955	3773.96	28.39
0	1753	4511.78	39.87
0	1899	969.975	2.93
0	2103	4547.49	27.36

## Sheet: Table 3
Validation cohort										1,114 patients with AMI from the UK Biobank (UKB) database								finn-b-I9_HEARTFAIL study
HF events	S100A8A9 (ng/mL)	score	rs59961408	rs12119788	rs1560832	rs3014874	rs3014875	rs12033317		HF events	rs59961408	rs1560832	rs3014874	rs3014875	rs12033317	score		SNP	chr	pos	beta.outcome	se.outcome	samplesize.outcome	pval.outcome	eaf.outcome	effect_allele.outcome	other_allele.outcome	outcome	id.outcome	originalname.outcome	outcome.deprecated	mr_keep.outcome	data_source.outcome
1	9577.07	-0.308	1	0	1	1	1	0		0	1	2	2	2	0	-0.2825		rs3014874	1	153337943	-0.0121	0.0166	NA	0.4643	0.252	A	G	Heart failure,strict || id:finn-b-I9_HEARTFAIL	finn-b-I9_HEARTFAIL	Heart failure,strict	Heart failure,strict || ||	TRUE	igd
0	721.8	-0.308	1	0	1	1	1	0		0	2	2	2	1	0	-0.2798		rs3014875	1	153338751	-0.0123	0.0154	NA	0.426	0.3248	A	G	Heart failure,strict || id:finn-b-I9_HEARTFAIL	finn-b-I9_HEARTFAIL	Heart failure,strict	Heart failure,strict || ||	TRUE	igd
0	1258	-0.2825	0	0	1	1	1	0		0	0	2	2	2	0	-0.257		rs59961408	1	153329020	-0.0141	0.0192	NA	0.4647	0.1745	A	G	Heart failure,strict || id:finn-b-I9_HEARTFAIL	finn-b-I9_HEARTFAIL	Heart failure,strict	Heart failure,strict || ||	TRUE	igd
0	1530	-0.2825	0	0	1	1	1	0		0	0	2	2	2	0	-0.257		rs1560832	1	153335384	-0.0193	0.0161	NA	0.2299	0.2793	A	G	Heart failure,strict || id:finn-b-I9_HEARTFAIL	finn-b-I9_HEARTFAIL	Heart failure,strict	Heart failure,strict || ||	TRUE	igd
0	4299	-0.2825	0	0	1	1	1	0		0	0	2	2	2	0	-0.257		rs12119788	1	153330178	0.0392	0.0231	NA	0.0902402	0.1154	A	G	Heart failure,strict || id:finn-b-I9_HEARTFAIL	finn-b-I9_HEARTFAIL	Heart failure,strict	Heart failure,strict || ||	TRUE	igd
0	4701	-0.2825	0	0	1	1	1	0		0	0	2	2	2	0	-0.257		rs12033317	1	153343942	0.011	0.0249	NA	0.6593	0.09236	A	G	Heart failure,strict || id:finn-b-I9_HEARTFAIL	finn-b-I9_HEARTFAIL	Heart failure,strict	Heart failure,strict || ||	TRUE	igd
0	4875	-0.2825	0	0	1	1	1	0		0	0	2	2	2	0	-0.257
0	584.4	-0.2825	0	0	1	1	1	0		0	0	2	2	2	0	-0.257
0	1307	-0.2825	0	0	1	1	1	0		0	0	2	2	2	0	-0.257
1	4707.33	-0.2798	1	0	1	1	0	0		0	0	2	2	2	0	-0.257
0	2906.4	-0.2798	1	0	1	1	0	0		0	0	2	2	2	0	-0.257
0	1045.6	-0.2798	1	0	1	1	0	0		0	0	2	2	2	0	-0.257
0	1881.8	-0.2798	1	0	1	1	0	0		0	0	2	2	2	0	-0.257
0	2633	-0.2798	1	0	1	1	0	0		0	0	2	2	2	0	-0.257
0	4322	-0.2798	1	0	1	1	0	0		0	0	2	2	2	0	-0.257
0	1342	-0.2798	1	0	1	1	0	0		0	0	2	2	2	0	-0.257
0	4755	-0.2798	1	0	1	1	0	0		0	1	2	2	1	0	-0.2543
0	2990.2	-0.257	0	0	1	1	1	0		0	1	2	2	1	0	-0.2543
0	4816.8	-0.257	0	0	1	1	1	0		0	1	2	2	1	0	-0.2543
0	4044	-0.257	0	0	1	1	1	0		0	1	2	2	1	0	-0.2543
0	4720.6	-0.257	0	0	1	1	1	0		0	1	2	2	1	0	-0.2543
0	4368	-0.257	0	0	1	1	1	0		0	1	2	2	1	0	-0.2543
1	3477	-0.2543	0	0	1	1	0	0		0	1	2	2	1	0	-0.2543
0	1197.2	-0.2543	0	0	1	1	0	0		0	1	2	2	1	0	-0.2543
0	3098.4	-0.2543	0	0	1	1	0	0		0	1	2	2	1	0	-0.2543
0	7505.6	-0.2543	0	0	1	1	0	0		0	2	2	2	1	1	-0.2522
1	4493	-0.2543	0	0	1	1	0	0		0	2	2	2	0	0	-0.2516
1	1667.4	-0.2543	0	0	1	1	0	0		0	0	2	2	1	0	-0.2288
0	1068.23	-0.2543	0	0	1	1	0	0		0	0	2	2	1	0	-0.2288
0	7438.8	-0.2543	0	0	1	1	0	0		0	0	2	2	1	0	-0.2288
0	1349	-0.2543	0	0	1	1	0	0		0	0	2	2	1	0	-0.2288
0	1826.8	-0.2543	0	0	1	1	0	0		0	0	2	2	1	0	-0.2288
0	672.6	-0.2543	0	0	1	1	0	0		0	0	2	2	1	0	-0.2288
0	3357	-0.2543	0	0	1	1	0	0		0	0	2	2	1	0	-0.2288
0	1852.2	-0.2543	0	0	1	1	0	0		0	0	2	2	1	0	-0.2288
0	3497	-0.2543	0	0	1	1	0	0		0	1	2	1	2	0	-0.2288
0	1176.4	-0.2543	0	0	1	1	0	0		0	0	2	2	1	0	-0.2288
0	5563.4	-0.2522	1	0	1	1	0	0		0	0	2	2	1	0	-0.2288
0	2482	-0.2522	1	0	1	1	0	0		0	0	2	2	1	0	-0.2288
0	1374	-0.2516	1	0	1	1	0	0		0	0	2	2	1	0	-0.2288
1	9139	-0.2516	1	0	1	1	0	0		0	0	2	2	1	0	-0.2288
0	2436	-0.2516	1	0	1	1	0	0		0	0	2	2	1	0	-0.2288
0	2078	-0.2516	1	0	1	1	0	0		0	0	2	2	1	0	-0.2288
0	1172	-0.2516	1	0	1	1	0	0		0	0	2	2	1	0	-0.2288
0	5138.4	-0.2516	1	0	1	1	0	0		0	0	2	2	1	0	-0.2288
0	1889	-0.2516	1	0	1	1	0	0		0	0	2	2	1	0	-0.2288
0	3143.2	-0.2516	1	0	1	1	0	0		0	0	2	2	1	0	-0.2288
0	1939	-0.2516	1	0	1	1	0	0		0	0	2	2	1	0	-0.2288
0	4646	-0.2288	0	0	1	1	0	0		0	0	2	2	1	0	-0.2288
0	4826	-0.2288	0	0	1	1	0	0		0	1	2	2	0	0	-0.2261
1	1681.4	-0.2288	0	0	1	1	0	0		0	1	2	2	0	0	-0.2261
1	6148	-0.2288	0	0	1	1	0	0		0	1	2	2	0	0	-0.2261
1	11583.7	-0.2288	0	0	1	1	0	0		0	2	1	1	2	0	-0.2077
1	4512	-0.2288	0	0	1	1	0	0		0	2	1	1	2	0	-0.2077
1	4149.8	-0.2288	0	0	1	1	0	0		0	0	2	1	2	0	-0.2033
1	2839.8	-0.2288	0	0	1	0	1	0		0	0	2	1	2	0	-0.2033
0	2027.2	-0.2288	0	0	1	1	0	0		0	0	2	1	2	0	-0.2033
0	3182.4	-0.2288	0	0	1	1	0	0		0	0	2	1	2	0	-0.2033
0	776.03	-0.2288	0	0	1	1	0	0		0	0	2	1	2	0	-0.2033
0	1182.4	-0.2288	0	0	1	1	0	0		0	0	2	2	1	1	-0.2012
0	3137.2	-0.2288	0	0	1	1	0	0		0	0	2	2	1	1	-0.2012
0	2709.2	-0.2288	0	0	1	1	0	0		0	0	2	2	1	1	-0.2012
0	1339.2	-0.2288	0	0	1	1	0	0		0	0	2	2	1	1	-0.2012
0	1297.8	-0.2288	0	0	1	1	0	0		0	1	2	1	1	0	-0.2006
0	523	-0.2288	0	0	1	1	0	0		0	0	2	2	0	0	-0.2006
0	4369.6	-0.2288	0	0	1	1	0	0		0	0	2	2	0	0	-0.2006
0	2429.4	-0.2288	0	0	1	1	0	0		0	0	2	2	0	0	-0.2006
0	2005	-0.2288	0	0	1	1	0	0		0	0	2	2	0	0	-0.2006
0	3476	-0.2288	0	0	1	1	0	0		0	0	2	2	0	0	-0.2006
0	529.8	-0.2288	0	0	1	1	0	0		0	0	2	2	0	0	-0.2006
0	4159	-0.2288	0	0	1	1	0	0		0	1	2	1	1	0	-0.2006
1	1095	-0.2261	0	0	1	1	0	0		0	0	2	2	0	0	-0.2006
0	1272	-0.2261	0	0	1	1	0	0		0	2	2	1	0	0	-0.1979
0	2408.8	-0.2261	0	0	1	1	0	0		0	1	1	1	2	0	-0.1822
0	4704	-0.2261	0	0	1	1	0	0		0	1	1	1	2	0	-0.1822
0	2762	-0.2261	0	0	1	1	0	0		0	1	1	1	2	0	-0.1822
0	4567.2	-0.2261	0	0	1	1	0	0		0	1	1	1	2	0	-0.1822
1	8678.41	-0.2261	0	0	1	1	0	0		0	1	1	1	2	0	-0.1822
1	4306	-0.2261	0	0	1	1	0	0		0	1	1	1	2	0	-0.1822
1	9156.77	-0.2261	0	0	1	1	0	0		0	1	1	1	2	0	-0.1822
1	7103	-0.2261	0	0	1	1	0	0		0	1	1	1	2	0	-0.1822
1	5869.95	-0.2261	0	0	1	1	0	0		0	2	1	1	1	0	-0.1795
1	1790.4	-0.2261	0	0	1	1	0	0		0	2	1	1	1	0	-0.1795
0	4810	-0.2261	0	0	1	1	0	0		0	1	1	2	0	0	-0.1795
0	2896.4	-0.2261	0	0	1	1	0	0		0	2	1	1	1	0	-0.1795
0	3740.6	-0.2261	0	0	1	1	0	0		0	0	2	1	1	0	-0.1751
0	1005	-0.2261	0	0	1	1	0	0		0	0	2	1	1	0	-0.1751
0	4255	-0.2261	0	0	1	1	0	0		0	0	2	1	1	0	-0.1751
0	2465.6	-0.2261	0	0	1	1	0	0		0	0	2	1	1	0	-0.1751
0	3328	-0.2261	0	0	1	1	0	0		0	0	2	2	0	1	-0.173
0	2908.4	-0.2261	0	0	1	1	0	0		0	0	2	2	0	1	-0.173
0	4907	-0.2261	0	0	1	1	0	0		0	0	2	2	0	1	-0.173
0	4871	-0.2261	0	0	1	1	0	0		0	0	2	2	0	1	-0.173
0	4409	-0.2261	0	0	1	1	0	0		0	1	2	1	1	1	-0.173
0	1103	-0.2261	0	0	1	1	0	0		0	1	2	1	1	1	-0.173
0	4426	-0.2261	0	0	1	1	0	0		0	0	2	2	0	1	-0.173
0	602	-0.2261	0	0	1	1	0	0		0	0	2	2	0	1	-0.173
0	3919.6	-0.2261	0	0	1	1	0	0		0	1	2	1	0	0	-0.1724
0	1668	-0.2261	0	0	1	1	0	0		0	2	2	1	0	1	-0.1703
0	2736	-0.2261	0	0	1	1	0	0		0	0	1	1	2	0	-0.1567
0	5350.2	-0.2261	0	0	1	1	0	0		0	0	1	1	2	0	-0.1567
0	817	-0.2261	0	0	1	1	0	0		0	0	1	1	2	0	-0.1567
0	3270	-0.2261	0	0	1	1	0	0		0	0	1	1	2	0	-0.1567
0	1735.4	-0.2261	0	0	1	1	0	0		0	0	1	1	2	0	-0.1567
0	4902	-0.2006	0	0	1	1	0	0		0	0	1	1	2	0	-0.1567
1	6128.2	-0.2006	0	0	1	1	0	0		0	0	1	1	2	0	-0.1567
0	4752	-0.2006	0	0	1	1	0	0		0	0	1	1	2	0	-0.1567
0	2363.6	-0.2006	0	0	1	0	0	0		0	0	1	1	2	0	-0.1567
1	3528	-0.2006	0	0	1	1	0	0		0	0	1	1	2	0	-0.1567
1	4943	-0.2006	0	0	1	1	0	0		0	0	1	1	2	0	-0.1567
0	4546.6	-0.2006	0	0	1	1	0	0		0	0	1	1	2	0	-0.1567
0	3153	-0.2006	0	0	1	1	0	0		0	0	1	1	2	0	-0.1567
0	3980.4	-0.2006	0	0	1	1	0	0		0	0	1	1	2	0	-0.1567
0	3731	-0.2006	0	0	1	1	0	0		0	0	1	1	2	0	-0.1567
0	5529.4	-0.2006	0	0	1	1	0	0		0	0	1	1	2	0	-0.1567
0	1414.2	-0.2006	0	0	1	1	0	0		0	0	1	1	2	0	-0.1567
0	3759.8	-0.2006	0	0	1	1	0	0		0	0	1	1	2	0	-0.1567
0	1821.8	-0.2006	0	0	1	1	0	0		0	0	1	1	2	0	-0.1567
0	1898.6	-0.2006	0	0	1	1	0	0		0	1	1	1	1	0	-0.154
0	1418.6	-0.2006	0	0	1	1	0	0		0	1	1	1	1	0	-0.154
0	2191.6	-0.2006	0	0	1	1	0	0		0	1	1	1	1	0	-0.154
0	4712.2	-0.2006	0	0	1	1	0	0		0	1	1	1	1	0	-0.154
0	2638.8	-0.2006	0	0	1	1	0	0		0	1	1	1	1	0	-0.154
0	1894.6	-0.2006	0	0	1	1	0	0		0	1	1	1	1	0	-0.154
0	4439	-0.2006	0	0	1	1	0	0		0	1	1	1	1	0	-0.154
0	1932.2	-0.2006	0	0	1	1	0	0		0	1	1	1	1	0	-0.154
0	4383	-0.2006	0	0	1	1	0	0		0	1	1	1	1	0	-0.154
0	1367.4	-0.2006	0	0	1	1	0	0		0	1	1	1	1	0	-0.154
0	5944.6	-0.2006	0	0	1	0	0	0		0	1	1	1	1	0	-0.154
0	4241.2	-0.2006	0	0	1	0	0	0		0	1	1	1	1	0	-0.154
0	1718.4	-0.1985	0	0	1	1	0	0		0	1	1	1	1	0	-0.154
0	1048.6	-0.1979	1	0	1	0	0	0		0	1	1	1	1	0	-0.154
0	1281.2	-0.1822	0	0	0	0	1	0		0	1	1	1	1	0	-0.154
0	4537	-0.1795	1	0	0	0	0	0		0	1	1	1	1	0	-0.154
0	4872.8	-0.1795	1	0	0	0	0	0		0	1	1	1	1	0	-0.154
1	4340	-0.1795	1	0	0	0	0	0		0	1	1	1	1	0	-0.154
1	4440	-0.1795	1	0	0	0	0	0		0	1	1	1	1	0	-0.154
0	1439	-0.1795	0	0	0	1	0	0		0	1	1	1	1	0	-0.154
0	3326.2	-0.1795	1	0	0	0	0	0		0	1	1	1	1	0	-0.154
0	3063.4	-0.1795	1	0	0	0	0	0		0	1	1	1	1	0	-0.154
0	4792.51	-0.1795	1	0	0	0	0	0		0	1	1	1	1	0	-0.154
0	1799	-0.1795	1	0	0	0	0	0		0	1	1	1	1	0	-0.154
0	751.6	-0.1795	1	0	0	0	0	0		0	1	1	1	1	0	-0.154
0	722.6	-0.1795	1	0	0	0	0	0		0	2	1	1	0	0	-0.1513
0	3154	-0.1795	1	0	0	0	0	0		0	0	2	0	2	0	-0.1496
0	4170	-0.1757	0	0	1	0	1	0		0	0	2	0	2	0	-0.1496
0	2898	-0.1751	0	0	1	0	0	0		0	0	2	0	2	0	-0.1496
0	4657	-0.1751	0	0	1	0	0	0		0	0	2	0	2	0	-0.1496
0	1475.8	-0.1751	0	0	1	0	0	0		0	0	2	1	0	0	-0.1469
0	4154	-0.1751	0	0	1	0	0	0		0	0	2	1	0	0	-0.1469
0	1892.6	-0.1751	0	0	1	0	0	0		0	0	2	1	0	0	-0.1469
0	4988.4	-0.1751	0	0	1	0	1	0		0	0	0	2	1	0	-0.1356
0	4131	-0.1724	0	0	1	0	0	0		0	0	1	1	1	0	-0.1285
0	5050.6	-0.1724	0	0	1	0	0	0		0	0	1	1	1	0	-0.1285
0	3314	-0.1724	0	0	1	0	0	0		0	0	1	1	1	0	-0.1285
0	8920.89	-0.1724	0	0	1	0	0	0		0	0	1	1	1	0	-0.1285
0	1332.6	-0.1724	0	0	1	0	0	0		0	0	1	1	1	0	-0.1285
0	1976	-0.1724	0	0	1	0	0	0		0	0	1	1	1	0	-0.1285
0	650.4	-0.1724	0	0	1	0	0	0		0	0	1	1	1	0	-0.1285
1	6670.6	-0.1635	0	0	1	0	0	0		0	0	1	1	1	0	-0.1285
1	4303	-0.1567	0	0	0	0	1	0		0	0	1	1	1	0	-0.1285
0	1825.8	-0.1567	0	0	0	0	1	0		0	0	1	1	1	0	-0.1285
0	2483.4	-0.154	0	0	0	0	0	0		0	0	1	1	1	0	-0.1285
0	4566.2	-0.154	0	0	0	0	0	0		0	0	1	1	1	0	-0.1285
0	1406	-0.154	0	0	0	1	0	0		0	0	1	1	1	0	-0.1285
0	5037.4	-0.154	0	0	0	0	0	0		0	0	1	1	1	0	-0.1285
0	6871.8	-0.154	0	0	0	0	0	0		0	0	1	1	1	0	-0.1285
0	1813.49	-0.154	0	0	0	0	0	0		0	1	1	0	2	0	-0.1285
0	3573.4	-0.154	0	0	0	0	0	0		0	0	1	1	1	0	-0.1285
1	4147	-0.154	0	0	0	0	0	0		0	0	1	1	1	0	-0.1285
1	9395.42	-0.154	0	0	0	0	0	0		0	0	1	1	1	0	-0.1285
0	3890.2	-0.154	0	0	0	0	0	0		0	0	1	1	1	0	-0.1285
0	2115.4	-0.154	0	0	0	0	0	0		0	0	1	1	1	0	-0.1285
0	1825.8	-0.154	0	0	0	0	0	0		0	0	1	1	1	0	-0.1285
0	1178	-0.154	0	0	0	0	0	0		0	0	1	1	1	0	-0.1285
0	3104	-0.154	0	0	0	0	0	0		0	0	1	1	1	0	-0.1285
0	4160	-0.154	0	0	0	0	0	0		0	0	1	1	1	0	-0.1285
0	2070	-0.154	0	0	0	0	0	0		0	0	1	1	1	0	-0.1285
0	1342	-0.154	0	0	0	0	0	0		0	0	1	1	1	0	-0.1285
0	4502	-0.154	0	0	0	0	0	0		0	0	1	1	1	0	-0.1285
0	2893.4	-0.154	0	0	0	0	0	0		0	0	1	1	1	0	-0.1285
0	2257.2	-0.154	0	0	0	0	0	0		0	0	1	1	1	0	-0.1285
0	3192.4	-0.154	0	0	0	0	0	0		0	0	1	1	1	0	-0.1285
0	1920.8	-0.154	0	0	0	0	0	0		0	0	1	1	1	0	-0.1285
0	1079.2	-0.154	0	0	0	0	0	0		0	0	1	1	1	0	-0.1285
0	4374	-0.154	0	0	0	0	0	0		0	0	1	1	1	0	-0.1285
0	3776.6	-0.154	0	0	0	0	0	0		0	0	1	1	1	0	-0.1285
0	494	-0.154	0	0	0	0	0	0		0	0	1	1	1	0	-0.1285
0	1883	-0.154	0	0	0	0	0	0		0	0	1	1	1	0	-0.1285
0	4476	-0.154	0	0	0	0	0	0		0	0	1	1	1	0	-0.1285
0	920.6	-0.154	0	0	0	0	0	0		0	0	1	1	1	0	-0.1285
0	4368	-0.154	0	0	0	0	0	0		0	0	1	1	1	0	-0.1285
0	2604.18	-0.154	0	0	0	0	0	0		0	0	1	1	1	0	-0.1285
0	4412	-0.154	0	0	0	0	0	0		0	0	1	1	1	0	-0.1285
0	4827	-0.154	0	0	0	0	0	0		0	0	1	1	1	0	-0.1285
0	1984.8	-0.154	0	0	0	0	0	0		0	0	1	1	1	0	-0.1285
0	2665	-0.154	0	0	0	0	0	0		0	0	1	1	1	0	-0.1285
0	5163.4	-0.154	0	0	0	0	0	0		0	0	1	1	1	0	-0.1285
0	4627.6	-0.154	0	0	0	0	0	0		0	0	1	1	1	0	-0.1285
0	2459.6	-0.154	0	0	0	0	0	0		0	0	1	1	1	0	-0.1285
0	1597	-0.154	0	0	0	0	0	0		0	0	1	1	1	0	-0.1285
0	4308	-0.154	1	0	0	0	1	0		0	0	1	1	1	0	-0.1285
0	1408	-0.1513	1	0	0	0	0	0		0	0	1	1	1	0	-0.1285
0	1570	-0.1513	1	0	0	0	0	0		0	0	1	1	1	0	-0.1285
1	4023	-0.1513	1	0	0	0	0	0		0	0	1	1	1	0	-0.1285
1	3922	-0.1513	1	0	0	0	0	0		0	0	1	1	1	0	-0.1285
1	1953.8	-0.1513	1	0	0	0	0	0		0	0	1	1	1	0	-0.1285
1	4148	-0.1513	1	0	0	0	0	0		0	0	1	1	1	0	-0.1285
1	9608.13	-0.1513	1	0	0	0	0	0		0	0	1	1	1	0	-0.1285
1	6353	-0.1513	1	0	0	0	0	0		0	0	1	1	1	0	-0.1285
0	9530.16	-0.1513	1	0	0	0	0	0		0	0	1	1	1	0	-0.1285
0	1752.2	-0.1513	1	0	0	0	0	0		0	0	1	1	1	0	-0.1285
0	4708	-0.1513	1	0	0	0	0	0		0	0	1	1	1	0	-0.1285
0	8308.8	-0.1513	1	0	0	0	0	0		0	0	1	1	1	0	-0.1285
0	4359	-0.1513	1	0	0	0	0	0		0	0	1	1	1	0	-0.1285
0	721	-0.1513	1	0	0	0	0	0		0	0	1	1	1	0	-0.1285
0	1652.8	-0.1513	1	0	0	0	0	0		0	0	1	1	1	0	-0.1285
0	3259	-0.1513	1	0	0	0	0	0		0	0	1	1	1	0	-0.1285
0	5201.2	-0.1513	1	0	0	0	0	0		0	0	1	1	1	0	-0.1285
0	3623	-0.1513	1	0	0	0	0	0		0	0	1	1	1	0	-0.1285
0	7620	-0.1513	1	0	0	0	0	0		0	0	1	1	1	0	-0.1285
0	2214.2	-0.1513	1	0	0	0	0	0		0	0	1	1	1	0	-0.1285
0	3075	-0.1513	1	0	0	0	0	0		0	0	1	1	1	0	-0.1285
0	1343.4	-0.1513	1	0	0	0	0	0		0	0	1	1	1	0	-0.1285
0	4208	-0.1513	1	0	0	0	0	0		0	0	1	1	1	0	-0.1285
1	1649.13	-0.1469	0	0	1	0	0	0		0	0	1	1	1	0	-0.1285
1	3453	-0.1469	0	0	1	0	0	0		0	0	1	1	1	0	-0.1285
1	9505.54	-0.1469	0	0	1	0	0	0		0	0	1	1	1	0	-0.1285
0	2467.8	-0.1469	0	0	1	0	0	0		0	0	1	1	1	0	-0.1285
0	450.6	-0.1469	0	0	1	0	0	0		0	0	1	1	1	0	-0.1285
0	2684.8	-0.1469	0	0	1	0	0	0		0	0	1	1	1	0	-0.1285
0	1021.6	-0.1469	0	0	1	0	0	0		0	0	1	1	1	0	-0.1285
0	1472	-0.1469	0	0	1	0	0	0		0	0	1	1	1	0	-0.1285
0	2764	-0.1469	0	0	1	0	0	0		0	0	1	1	1	0	-0.1285
0	4104.2	-0.1469	0	0	1	0	0	0		0	0	1	1	1	0	-0.1285
0	4114	-0.1469	0	0	1	0	0	0		0	0	1	1	1	0	-0.1285
0	1424	-0.1469	0	0	1	0	0	0		0	0	1	1	1	0	-0.1285
0	1526.4	-0.1469	0	0	1	0	0	0		0	1	1	0	2	0	-0.1285
0	1052.4	-0.1469	0	0	1	0	0	0		0	0	1	1	1	0	-0.1285
0	2814.47	-0.1469	0	0	1	0	0	0		0	0	1	1	1	0	-0.1285
0	2208	-0.1469	0	0	1	0	0	0		0	0	1	1	1	0	-0.1285
0	2985.4	-0.1469	0	0	1	0	0	0		0	0	1	1	1	0	-0.1285
0	4919	-0.1469	0	0	1	0	0	0		0	0	1	1	1	0	-0.1285
0	1493	-0.1469	0	0	1	0	0	0		0	0	1	1	1	0	-0.1285
0	4967.75	-0.1469	0	0	1	0	0	0		0	0	1	1	1	0	-0.1285
0	4390.84	-0.1448	0	0	1	0	0	0		0	0	1	1	1	0	-0.1285
0	4187	-0.1448	0	0	1	0	0	0		0	0	1	1	1	0	-0.1285
0	1697.6	-0.1448	0	0	1	0	0	0		0	0	1	1	1	0	-0.1285
0	419	-0.1353	0	0	1	0	0	0		0	0	1	1	1	0	-0.1285
1	9164.55	-0.1291	0	0	0	0	1	0		0	0	1	1	1	0	-0.1285
1	6628	-0.1285	0	0	0	0	0	0		0	0	1	1	1	0	-0.1285
1	1710.4	-0.1285	0	0	0	0	0	0		0	0	1	1	1	0	-0.1285
0	4125	-0.1285	0	0	0	0	0	0		0	0	1	1	1	0	-0.1285
0	2700.2	-0.1285	0	0	0	0	0	0		0	0	1	1	1	0	-0.1285
0	5006.4	-0.1285	0	0	0	0	0	0		0	0	1	1	1	0	-0.1285
0	2188.6	-0.1285	0	0	0	0	0	0		0	0	1	1	1	0	-0.1285
0	8160.8	-0.1285	0	0	0	0	0	0		0	0	1	1	1	0	-0.1285
0	1304.8	-0.1285	0	0	0	0	0	0		0	0	1	1	1	0	-0.1285
0	4636	-0.1285	0	0	0	0	0	0		0	0	1	1	1	0	-0.1285
0	7705.52	-0.1285	0	0	0	0	0	0		0	0	1	1	1	0	-0.1285
1	3074	-0.1285	0	0	0	0	0	0		0	0	1	1	1	0	-0.1285
1	4555	-0.1285	0	0	0	0	0	0		0	0	1	1	1	0	-0.1285
1	4749	-0.1285	0	0	0	0	0	0		0	0	1	1	1	0	-0.1285
1	6721.6	-0.1285	0	0	0	0	0	0		0	0	1	1	1	0	-0.1285
1	4892.6	-0.1285	0	0	0	0	0	0		0	0	1	1	1	0	-0.1285
1	7639.8	-0.1285	0	0	0	0	0	0		0	0	1	1	1	0	-0.1285
1	4030	-0.1285	0	0	0	0	0	0		0	1	1	1	1	1	-0.1264
1	1225.6	-0.1285	0	0	0	0	0	0		0	1	1	1	1	1	-0.1264
0	2597.8	-0.1285	0	0	0	0	0	0		0	1	1	1	1	1	-0.1264
0	2446.2	-0.1285	0	0	0	0	0	0		0	1	1	1	1	1	-0.1264
0	7561.6	-0.1285	0	0	0	0	0	0		0	1	1	1	0	0	-0.1258
0	3260.2	-0.1285	0	0	0	0	0	0		0	1	1	1	0	0	-0.1258
0	4844	-0.1285	0	0	0	0	0	0		0	1	1	1	0	0	-0.1258
0	3270.2	-0.1285	0	0	0	0	0	0		0	1	1	1	0	0	-0.1258
0	8090.2	-0.1285	0	0	0	0	0	0		0	1	1	1	0	0	-0.1258
0	2343.2	-0.1285	0	0	0	0	0	0		0	1	1	1	0	0	-0.1258
0	5385.6	-0.1285	0	0	0	0	0	0		0	1	1	1	0	0	-0.1258
0	2778.6	-0.1285	0	0	0	0	0	0		0	1	1	1	0	0	-0.1258
0	4990.2	-0.1285	0	0	0	0	0	0		0	1	1	1	0	0	-0.1258
0	5387.2	-0.1285	0	0	0	0	0	0		0	1	1	1	0	0	-0.1258
0	1444.4	-0.1285	0	0	0	0	0	0		0	1	1	1	0	0	-0.1258
0	1087	-0.1285	0	0	0	0	0	0		0	1	1	1	0	0	-0.1258
0	3437.4	-0.1285	0	0	0	0	0	0		0	1	1	1	0	0	-0.1258
0	2098.6	-0.1285	0	0	0	0	0	0		0	2	1	0	1	0	-0.1258
0	1333.8	-0.1285	0	0	0	0	0	0		0	1	1	1	0	0	-0.1258
0	9219.03	-0.1285	0	0	0	0	0	0		0	1	1	1	0	0	-0.1258
0	4579	-0.1285	0	0	0	0	0	0		0	1	1	1	0	0	-0.1258
0	1654.4	-0.1285	0	0	0	0	0	0		0	1	1	1	0	0	-0.1258
0	1624	-0.1285	0	0	0	0	0	0		0	1	1	1	0	0	-0.1258
0	1310	-0.1285	0	0	0	0	0	0		0	1	1	1	0	0	-0.1258
0	6071.07	-0.1285	0	0	0	0	0	0		0	1	1	1	0	0	-0.1258
0	4657	-0.1285	0	0	0	0	0	0		0	1	1	1	0	0	-0.1258
0	1632.8	-0.1285	0	0	0	0	0	0		0	1	1	1	0	0	-0.1258
0	1384.2	-0.1285	0	0	0	0	0	0		0	1	1	1	0	0	-0.1258
0	1339	-0.1264	0	0	0	0	0	0		0	1	1	1	0	0	-0.1258
1	3780	-0.1264	0	0	0	0	0	0		0	1	1	1	0	0	-0.1258
1	1973.2	-0.1264	0	0	0	0	0	0		0	1	1	1	0	0	-0.1258
0	1972	-0.1264	0	0	0	0	0	0		0	1	1	1	0	0	-0.1258
0	6500.22	-0.1264	0	0	0	0	0	0		0	0	2	0	1	0	-0.1214
0	1060.74	-0.1264	0	0	0	0	0	0		0	0	2	0	1	0	-0.1214
0	4265	-0.1264	0	0	0	0	0	0		0	0	2	1	0	1	-0.1193
0	9930.63	-0.1264	0	0	0	0	0	0		0	1	0	1	1	0	-0.1074
0	4739	-0.1264	0	0	0	0	0	0		0	2	0	0	2	0	-0.1074
0	513.4	-0.1264	0	0	0	0	0	0		0	0	1	0	2	0	-0.103
0	940.4	-0.1264	0	0	0	0	0	0		0	0	1	0	2	0	-0.103
0	4266	-0.1264	0	0	0	0	0	0		0	0	1	1	1	1	-0.1009
0	6547.94	-0.1264	0	0	0	0	0	0		0	0	1	1	1	1	-0.1009
0	3783.2	-0.1258	0	0	0	0	0	0		0	0	1	1	1	1	-0.1009
0	3494	-0.1258	0	0	0	0	0	0		0	0	1	1	1	1	-0.1009
0	5523.6	-0.1258	0	0	0	0	0	0		0	0	1	1	1	1	-0.1009
0	3223.2	-0.1258	0	0	0	0	0	0		0	0	1	1	1	1	-0.1009
0	769.8	-0.1258	0	0	0	0	0	0		0	0	1	1	1	1	-0.1009
0	8210.4	-0.1258	0	0	0	0	0	0		0	0	1	1	1	1	-0.1009
0	6136.32	-0.1258	0	0	0	0	0	0		0	0	1	1	1	1	-0.1009
0	3633	-0.1258	0	0	0	0	0	0		0	0	1	1	1	1	-0.1009
0	4482	-0.1258	0	0	0	0	0	0		0	0	1	1	1	1	-0.1009
0	4165.4	-0.1258	0	0	0	0	0	0		0	0	1	1	1	1	-0.1009
0	6449.8	-0.1258	0	0	0	0	0	0		0	0	1	1	1	1	-0.1009
0	5796	-0.1258	0	0	0	0	0	0		0	0	1	1	1	1	-0.1009
0	4555.71	-0.1258	0	0	0	0	0	0		0	0	1	1	1	1	-0.1009
0	4320.8	-0.1258	0	0	0	0	0	0		0	0	1	1	1	1	-0.1009
1	2459.4	-0.1258	0	0	0	0	0	0		0	0	1	1	1	1	-0.1009
1	6306	-0.1258	0	0	0	0	0	0		0	0	1	1	1	1	-0.1009
1	7495.2	-0.1258	0	0	0	0	0	0		0	0	1	1	1	1	-0.1009
1	8714.55	-0.1258	0	0	0	0	0	0		0	0	1	1	1	1	-0.1009
1	6755	-0.1258	0	0	0	0	0	0		0	0	1	1	1	1	-0.1009
1	433.2	-0.1258	0	0	0	0	0	0		0	0	1	1	1	1	-0.1009
0	4949	-0.1258	0	0	0	0	0	0		0	0	1	1	1	1	-0.1009
0	4508.52	-0.1258	0	0	0	0	0	0		0	0	1	1	1	1	-0.1009
0	4230	-0.1258	0	0	0	0	0	0		0	0	1	1	1	1	-0.1009
0	1466	-0.1258	0	0	0	0	0	0		0	0	1	1	1	1	-0.1009
0	5165.4	-0.1258	0	0	0	0	0	0		0	0	1	1	0	0	-0.1003
0	1120.4	-0.1258	0	0	0	0	0	0		0	0	1	1	0	0	-0.1003
0	1126.4	-0.1258	0	0	0	0	0	0		0	0	1	1	0	0	-0.1003
0	5024.4	-0.1258	0	0	0	0	0	0		0	0	1	1	0	0	-0.1003
0	2033.2	-0.1258	0	0	0	0	0	0		0	0	1	1	0	0	-0.1003
0	4734.2	-0.1258	0	0	0	0	0	0		0	0	1	1	0	0	-0.1003
0	1920	-0.1258	0	0	0	0	0	0		0	0	1	1	0	0	-0.1003
0	1113	-0.1258	0	0	0	0	0	0		0	0	1	1	0	0	-0.1003
0	3435.11	-0.1258	0	0	0	0	0	0		0	0	1	1	0	0	-0.1003
0	1839.95	-0.1258	0	0	0	0	0	0		0	0	1	1	0	0	-0.1003
0	6158.2	-0.1258	0	0	0	0	0	0		0	0	1	1	0	0	-0.1003
0	1488.2	-0.1258	0	0	0	0	0	0		0	0	1	1	0	0	-0.1003
0	2238.4	-0.1258	0	0	0	0	0	0		0	0	1	1	0	0	-0.1003
0	2677	-0.1258	0	0	0	0	0	0		0	0	1	1	0	0	-0.1003
0	4800	-0.1258	0	0	0	0	0	0		0	0	1	1	0	0	-0.1003
0	4405	-0.1258	0	0	0	0	0	0		0	0	1	1	0	0	-0.1003
0	3829.8	-0.1258	0	0	0	0	0	0		0	0	1	1	0	0	-0.1003
0	5070.4	-0.1258	0	0	0	0	0	0		0	0	1	1	0	0	-0.1003
0	4470	-0.1258	0	0	0	0	0	0		0	0	1	1	0	0	-0.1003
0	3260.4	-0.1258	0	0	0	0	0	0		0	0	1	1	0	0	-0.1003
0	3226.2	-0.1258	0	0	0	0	0	0		0	0	1	1	0	0	-0.1003
0	3862.6	-0.1258	0	0	0	0	0	0		0	0	1	1	0	0	-0.1003
0	4339	-0.1258	0	0	0	0	0	0		0	0	1	1	0	0	-0.1003
0	3338.6	-0.1258	0	0	0	0	0	0		0	0	1	1	0	0	-0.1003
0	1101.8	-0.1258	0	0	0	0	0	0		0	0	1	1	0	0	-0.1003
0	4113	-0.1258	0	0	0	0	0	0		0	0	1	1	0	0	-0.1003
0	1450	-0.1258	0	0	0	0	0	0		0	0	1	1	0	0	-0.1003
0	4360	-0.1258	0	0	0	0	0	0		0	0	1	1	0	0	-0.1003
0	4848.2	-0.1258	0	0	0	0	0	0		0	0	1	1	0	0	-0.1003
0	3456	-0.1258	0	0	0	0	0	0		0	0	1	1	0	0	-0.1003
0	427.6	-0.1258	0	0	0	0	0	0		0	0	1	1	0	0	-0.1003
0	463.4	-0.1258	0	0	0	0	0	0		0	0	1	1	0	0	-0.1003
0	2266.8	-0.1258	0	0	0	0	0	0		0	1	1	0	1	0	-0.1003
0	3893.6	-0.1258	0	0	0	0	0	0		0	0	1	1	0	0	-0.1003
0	1205.6	-0.1258	0	0	0	0	0	0		0	0	1	1	0	0	-0.1003
0	9470.64	-0.1258	0	0	0	0	0	0		0	0	1	1	0	0	-0.1003
0	3207.4	-0.1258	0	0	0	0	0	0		0	0	1	1	0	0	-0.1003
0	3705.34	-0.1258	0	0	0	0	0	0		0	0	1	1	0	0	-0.1003
0	9418.76	-0.1258	0	0	0	0	0	0		0	0	1	1	0	0	-0.1003
0	3362	-0.1258	0	0	0	0	0	0		0	0	1	1	0	0	-0.1003
0	1735	-0.1258	0	0	0	0	0	0		0	0	1	1	0	0	-0.1003
0	2978	-0.1258	0	0	0	0	0	0		0	0	1	1	0	0	-0.1003
0	4793	-0.1258	0	0	0	0	0	0		0	0	1	1	0	0	-0.1003
0	4600	-0.1258	0	0	0	0	0	0		0	0	1	1	0	0	-0.1003
0	1905	-0.1258	0	0	0	0	0	0		0	0	1	1	0	0	-0.1003
0	2090	-0.1258	0	0	0	0	0	0		0	0	1	1	0	0	-0.1003
0	4744	-0.1258	0	0	0	0	0	0		0	0	1	1	0	0	-0.1003
0	3908	-0.1258	0	0	0	0	0	0		0	0	1	1	0	0	-0.1003
0	1877	-0.1258	0	0	0	0	0	0		0	0	1	1	0	0	-0.1003
0	1176	-0.1258	0	0	0	0	0	0		0	0	1	1	0	0	-0.1003
0	4882	-0.1258	0	0	0	0	0	0		0	0	1	1	0	0	-0.1003
0	3067.2	-0.1258	0	0	0	0	0	0		0	0	1	1	0	0	-0.1003
0	5829.8	-0.1258	0	0	0	0	0	0		0	0	1	1	0	0	-0.1003
0	4964	-0.1258	0	0	0	0	0	0		0	0	1	1	0	0	-0.1003
0	1534	-0.1258	0	0	0	0	0	0		0	0	1	1	0	0	-0.1003
0	3246	-0.1258	0	0	0	0	0	0		0	0	1	1	0	0	-0.1003
0	3035.6	-0.1258	0	0	0	0	0	0		0	0	1	1	0	0	-0.1003
0	2867	-0.1258	0	0	0	0	0	0		0	0	1	1	0	0	-0.1003
0	2879.8	-0.1237	1	0	0	0	0	0		0	0	1	1	0	0	-0.1003
0	5204.25	-0.1237	1	0	0	0	0	0		0	0	1	1	0	0	-0.1003
0	3740	-0.1214	0	0	1	0	0	0		0	0	1	1	0	0	-0.1003
1	2917.6	-0.1193	0	0	1	0	0	0		0	0	1	1	0	0	-0.1003
0	1619.4	-0.1193	0	0	1	0	0	0		0	0	1	1	0	0	-0.1003
0	1025	-0.1193	0	0	1	0	0	0		0	0	1	1	0	0	-0.1003
0	5749.78	-0.1193	0	0	1	0	0	0		0	1	1	0	1	0	-0.1003
1	4852	-0.1187	0	0	1	0	0	0		0	0	1	1	0	0	-0.1003
1	1725.4	-0.1169	0	0	0	0	0	0		0	0	1	1	0	0	-0.1003
0	5851	-0.1169	0	0	0	0	0	0		0	0	1	1	0	0	-0.1003
0	2300.6	-0.1169	0	0	0	0	0	0		0	1	1	1	0	1	-0.0982
0	4228	-0.1074	0	0	0	1	0	0		0	1	1	1	0	1	-0.0982
0	3993.51	-0.1009	0	0	0	0	0	0		0	1	1	1	0	1	-0.0982
0	773	-0.1009	0	0	0	0	0	0		0	1	1	1	0	1	-0.0982
0	4352	-0.1009	0	0	0	0	0	0		0	0	2	0	1	1	-0.0938
0	4835	-0.1009	0	0	0	0	0	0		0	0	2	0	1	1	-0.0938
0	5883	-0.1009	0	0	0	0	0	0		0	0	2	0	1	1	-0.0938
1	4867	-0.1009	0	0	0	0	0	0		0	0	2	0	0	0	-0.0932
1	1763.2	-0.1009	0	0	0	0	0	0		0	0	2	1	0	2	-0.0917
1	1673.8	-0.1009	0	0	0	0	0	0		0	1	0	0	2	0	-0.0819
0	2687	-0.1009	0	0	0	0	0	0		0	1	0	0	2	0	-0.0819
0	7535.2	-0.1009	0	0	0	0	0	0		0	1	0	0	2	0	-0.0819
0	4923	-0.1009	0	0	0	0	0	0		0	1	0	0	2	0	-0.0819
1	5210	-0.1003	0	0	0	0	0	0		0	1	0	0	2	0	-0.0819
1	9021.02	-0.1003	0	0	0	0	0	0		0	1	0	0	2	0	-0.0819
1	1839.8	-0.1003	0	0	0	0	0	0		0	1	0	0	2	0	-0.0819
1	7964	-0.1003	0	0	0	0	0	0		0	1	0	0	2	0	-0.0819
0	4486	-0.1003	0	0	0	0	0	0		0	2	0	0	1	0	-0.0792
0	1065.6	-0.1003	0	0	0	0	0	0		0	2	0	0	1	0	-0.0792
0	4832	-0.1003	0	0	0	0	0	0		0	2	0	0	1	0	-0.0792
0	2003.8	-0.1003	0	0	0	0	0	0		0	0	1	0	1	0	-0.0748
0	5242	-0.1003	0	0	0	0	0	0		0	0	1	0	1	0	-0.0748
0	1337	-0.1003	0	0	0	0	0	0		0	0	1	0	1	0	-0.0748
0	8394.6	-0.1003	0	0	0	0	0	0		0	0	1	0	1	0	-0.0748
0	3075.6	-0.1003	0	0	0	0	0	0		0	0	1	0	1	0	-0.0748
0	1930.8	-0.1003	0	0	0	0	0	0		0	0	1	1	0	1	-0.0727
0	3787.2	-0.1003	0	0	0	0	0	0		0	0	1	1	0	1	-0.0727
0	5329.97	-0.1003	0	0	0	0	0	0		0	0	1	1	0	1	-0.0727
0	3607.6	-0.1003	0	0	0	0	0	0		0	0	1	1	0	1	-0.0727
0	8791.22	-0.1003	0	0	0	0	0	0		0	0	1	1	0	1	-0.0727
0	5437.47	-0.1003	0	0	0	0	0	0		0	0	1	1	0	1	-0.0727
0	5245.4	-0.1003	0	0	0	0	0	0		0	0	1	1	0	1	-0.0727
1	1763	-0.1003	0	0	0	0	0	0		0	1	1	0	1	1	-0.0727
1	3669	-0.1003	0	0	0	0	0	0		0	0	1	1	0	1	-0.0727
1	4147	-0.1003	0	0	0	0	0	0		0	0	1	1	0	1	-0.0727
1	3791	-0.1003	0	0	0	0	0	0		0	0	1	1	0	1	-0.0727
1	4236	-0.1003	0	0	0	0	0	0		0	0	1	1	0	1	-0.0727
1	4869	-0.1003	0	0	0	0	0	0		0	0	1	1	0	1	-0.0727
1	3438	-0.1003	0	0	0	0	0	0		0	0	1	1	0	1	-0.0727
1	6179	-0.1003	0	0	0	0	0	0		0	0	1	1	0	1	-0.0727
1	9478.62	-0.1003	0	0	0	0	0	0		0	0	1	1	0	1	-0.0727
1	6016.9	-0.1003	0	0	0	0	0	0		0	0	1	1	0	1	-0.0727
1	1998	-0.1003	0	0	0	0	0	0		0	0	1	1	0	1	-0.0727
1	8855	-0.1003	0	0	0	0	0	0		0	0	1	1	0	1	-0.0727
1	8307.6	-0.1003	0	0	0	0	0	0		0	0	1	1	0	1	-0.0727
0	6443	-0.1003	0	0	0	0	0	0		0	0	1	1	0	1	-0.0727
1	4190.27	-0.1003	0	0	0	0	0	0		0	0	1	1	0	1	-0.0727
1	5463.21	-0.1003	0	0	0	0	0	0		0	0	1	1	0	1	-0.0727
1	7600	-0.1003	0	0	0	0	0	0		0	0	1	1	0	1	-0.0727
1	7523.91	-0.1003	0	0	0	0	0	0		0	0	1	1	0	1	-0.0727
1	602.2	-0.1003	0	0	0	0	0	0		0	0	1	1	0	1	-0.0727
0	4332.4	-0.1003	0	0	0	0	0	0		0	0	1	1	0	1	-0.0727
0	5019.4	-0.1003	0	0	0	0	0	0		0	0	1	1	0	1	-0.0727
0	3026.8	-0.1003	0	0	0	0	0	0		0	0	1	1	0	1	-0.0727
0	3017	-0.1003	0	0	0	0	0	0		0	0	1	1	0	1	-0.0727
0	3689.4	-0.1003	0	0	0	0	0	0		0	0	1	1	0	1	-0.0727
0	5141.4	-0.1003	0	0	0	0	0	0		0	0	1	1	0	1	-0.0727
0	2479	-0.1003	0	0	0	0	0	0		0	0	1	1	0	1	-0.0727
0	5593.8	-0.1003	0	0	0	0	0	0		0	0	1	1	0	1	-0.0727
0	2604.18	-0.1003	0	0	0	0	0	0		0	1	1	0	0	0	-0.0721
0	4238	-0.1003	0	0	0	0	0	0		0	2	1	0	0	1	-0.07
0	3693	-0.1003	0	0	0	0	0	0		0	0	2	0	0	1	-0.0656
0	7605.66	-0.1003	0	0	0	0	0	0		0	0	0	0	2	0	-0.0564
0	6938.53	-0.1003	0	0	0	0	0	0		0	0	0	0	2	0	-0.0564
0	6141.61	-0.1003	0	0	0	0	0	0		0	0	0	0	2	0	-0.0564
0	2262	-0.1003	0	0	0	0	0	0		0	0	0	0	2	0	-0.0564
0	4709.4	-0.1003	0	0	0	0	0	0		0	0	0	0	2	0	-0.0564
0	2233	-0.1003	0	0	0	0	0	0		0	0	0	0	2	0	-0.0564
0	6361.8	-0.1003	0	0	0	0	0	0		0	0	0	0	2	0	-0.0564
0	4968	-0.1003	0	0	0	0	0	0		0	0	0	0	2	0	-0.0564
0	1394	-0.1003	0	0	0	0	0	0		0	0	0	0	2	0	-0.0564
0	2629	-0.1003	0	0	0	0	0	0		0	0	0	0	2	0	-0.0564
0	3195.81	-0.1003	0	0	0	0	0	0		0	0	0	0	2	0	-0.0564
0	7017.6	-0.1003	0	0	0	0	0	0		0	0	0	0	2	0	-0.0564
0	4602	-0.1003	0	0	0	0	0	0		0	0	0	0	2	0	-0.0564
0	4239	-0.1003	0	0	0	0	0	0		0	0	0	0	2	0	-0.0564
0	4448	-0.1003	0	0	0	0	0	0		0	0	0	0	2	0	-0.0564
0	4891	-0.1003	0	0	0	0	0	0		0	0	0	0	2	0	-0.0564
0	4886	-0.1003	0	0	0	0	0	0		0	1	0	0	1	0	-0.0537
0	4964	-0.1003	0	0	0	0	0	0		0	1	0	0	1	0	-0.0537
0	4428	-0.1003	0	0	0	0	0	0		0	1	0	0	1	0	-0.0537
0	4207	-0.1003	0	0	0	0	0	0		0	1	0	0	1	0	-0.0537
0	4584	-0.1003	0	0	0	0	0	0		0	1	0	0	1	0	-0.0537
0	4369	-0.1003	0	0	0	0	0	0		0	1	0	0	1	0	-0.0537
0	1843	-0.1003	0	0	0	0	0	0		0	1	0	0	1	0	-0.0537
0	3726.2	-0.1003	0	0	0	0	0	0		0	1	0	0	1	0	-0.0537
0	1240.2	-0.1003	0	0	0	0	0	0		0	1	0	0	1	0	-0.0537
0	1031.2	-0.1003	0	0	0	0	0	0		0	0	0	1	0	0	-0.0537
0	2781.2	-0.1003	0	0	0	0	0	0		0	1	0	0	1	0	-0.0537
0	4569.6	-0.1003	0	0	0	0	0	0		0	1	0	0	1	0	-0.0537
0	2839.4	-0.1003	0	0	0	0	0	0		0	1	0	0	1	0	-0.0537
0	1686	-0.1003	0	0	0	0	0	0		0	1	0	0	1	0	-0.0537
0	1456.2	-0.1003	0	0	0	0	0	0		0	1	0	0	1	0	-0.0537
0	1930.2	-0.1003	0	0	0	0	0	0		0	1	0	0	1	0	-0.0537
0	1236.4	-0.1003	0	0	0	0	0	0		0	1	0	0	1	0	-0.0537
0	4021.8	-0.1003	0	0	0	0	0	0		0	1	0	0	1	0	-0.0537
0	2205.8	-0.1003	0	0	0	0	0	0		0	1	0	0	1	0	-0.0537
0	4469.4	-0.1003	0	0	0	0	0	0		0	1	0	0	1	0	-0.0537
0	4969.2	-0.1003	0	0	0	0	0	0		0	1	0	0	1	0	-0.0537
0	3248.2	-0.1003	0	0	0	0	0	0		0	1	0	0	1	0	-0.0537
0	4570	-0.1003	0	0	0	0	0	0		0	1	0	0	1	0	-0.0537
0	3495.6	-0.1003	0	0	0	0	0	0		0	1	0	0	1	0	-0.0537
0	3506.8	-0.1003	0	0	0	0	0	0		0	0	0	1	0	0	-0.0537
0	3346.6	-0.1003	0	0	0	0	0	0		0	1	0	0	1	0	-0.0537
0	2835	-0.1003	0	0	0	0	0	0		0	1	0	0	1	0	-0.0537
0	6452.4	-0.1003	0	0	0	0	0	0		0	1	0	0	1	0	-0.0537
0	2026	-0.1003	0	0	0	0	0	0		0	1	0	0	1	0	-0.0537
0	2295	-0.1003	0	0	0	0	0	0		0	1	0	0	1	0	-0.0537
0	7304	-0.1003	0	0	0	0	0	0		0	0	0	1	0	0	-0.0537
0	1875.8	-0.1003	0	0	0	0	0	0		0	1	0	0	1	0	-0.0537
0	1611.6	-0.1003	0	0	0	0	0	0		0	1	0	0	1	0	-0.0537
0	6064	-0.1003	0	0	0	0	0	0		0	1	0	0	1	0	-0.0537
0	1865	-0.1003	0	0	0	0	0	0		0	1	0	0	1	0	-0.0537
0	616.2	-0.1003	0	0	0	0	0	0		0	1	0	0	1	0	-0.0537
0	1498	-0.1003	0	0	0	0	0	0		0	1	0	0	1	0	-0.0537
0	2826	-0.1003	0	0	0	0	0	0		0	1	0	0	1	0	-0.0537
0	1054	-0.1003	0	0	0	0	0	0		0	1	0	0	1	0	-0.0537
0	3158	-0.1003	0	0	0	0	0	0		0	1	0	0	1	0	-0.0537
0	1862	-0.1003	0	0	0	0	0	0		0	1	0	0	1	0	-0.0537
0	1547	-0.1003	0	0	0	0	0	0		0	2	0	0	1	1	-0.0516
0	865.6	-0.1003	0	0	0	0	0	0		0	2	0	0	0	0	-0.051
0	4280	-0.1003	0	0	0	0	0	0		0	0	1	0	1	1	-0.0472
0	1559	-0.1003	0	0	0	0	0	0		0	0	1	0	1	1	-0.0472
0	4568.2	-0.1003	0	0	0	0	0	0		0	0	1	0	0	0	-0.0466
0	2663	-0.1003	0	0	0	0	0	0		0	0	1	0	0	0	-0.0466
0	3563.6	-0.1003	0	0	0	0	0	0		0	0	1	0	0	0	-0.0466
0	3846.2	-0.1003	0	0	0	0	0	0		0	0	1	0	0	0	-0.0466
0	3481.8	-0.1003	0	0	0	0	0	0		0	0	1	1	0	2	-0.0451
0	1237.2	-0.1003	0	0	0	0	0	0		0	0	1	1	0	2	-0.0451
0	4668.2	-0.1003	0	0	0	0	0	0		0	0	1	1	0	2	-0.0451
0	1384.6	-0.1003	0	0	0	0	0	0		0	0	0	0	2	1	-0.0288
0	4894	-0.1003	0	0	0	0	0	0		0	0	0	0	1	0	-0.0282
0	4466	-0.1003	0	0	0	0	0	0		0	0	0	0	1	0	-0.0282
0	1368	-0.1003	0	0	0	0	0	0		0	0	0	0	1	0	-0.0282
0	5186.2	-0.1003	0	0	0	0	0	0		0	0	0	0	1	0	-0.0282
0	1180.62	-0.1003	0	0	0	0	0	0		0	0	0	0	1	0	-0.0282
0	9535.49	-0.1003	0	0	0	0	0	0		0	0	0	0	1	0	-0.0282
0	1353.6	-0.1003	0	0	0	0	0	0		0	0	0	0	1	0	-0.0282
1	6680.95	-0.0988	0	0	0	0	0	1		0	0	0	0	1	0	-0.0282
0	1914.6	-0.0982	0	0	0	0	0	0		0	0	0	0	1	0	-0.0282
1	6933.2	-0.0982	0	0	0	0	0	0		0	0	0	0	1	0	-0.0282
1	4995.8	-0.0982	0	0	0	0	0	0		0	0	0	0	1	0	-0.0282
0	604.6	-0.0982	0	0	0	0	0	0		0	0	0	0	1	0	-0.0282
0	3865.8	-0.0982	0	0	0	0	0	0		0	0	0	0	1	0	-0.0282
0	4232	-0.0982	0	0	0	0	0	0		0	0	0	0	1	0	-0.0282
0	1578.8	-0.0982	0	0	0	0	0	0		0	0	0	0	1	0	-0.0282
0	3117	-0.0982	0	0	0	0	0	0		0	0	0	0	1	0	-0.0282
0	3212.8	-0.0982	0	0	0	0	0	0		0	0	0	0	1	0	-0.0282
0	1078.2	-0.0982	0	0	0	0	0	0		0	0	0	0	1	0	-0.0282
0	1260.8	-0.0982	0	0	0	0	0	0		0	0	0	0	1	0	-0.0282
0	2689.6	-0.0982	0	0	0	0	0	0		0	0	0	0	1	0	-0.0282
0	2476.8	-0.0982	0	0	0	0	0	0		0	0	0	0	1	0	-0.0282
0	1270.8	-0.0982	0	0	0	0	0	0		0	0	0	0	1	0	-0.0282
0	3657.4	-0.0982	0	0	0	0	0	0		0	0	0	0	1	0	-0.0282
0	1544.2	-0.0982	0	0	0	0	0	0		0	0	0	0	1	0	-0.0282
0	1019	-0.0982	0	0	0	0	0	0		0	0	0	0	1	0	-0.0282
0	2388	-0.0982	0	0	0	0	0	0		0	0	0	0	1	0	-0.0282
0	1431.2	-0.0982	0	0	0	0	0	0		0	0	0	0	1	0	-0.0282
0	2240	-0.0976	1	0	0	0	0	0		0	0	0	0	1	0	-0.0282
0	1915.6	-0.0976	1	0	0	0	0	0		0	0	0	0	1	0	-0.0282
0	3837.8	-0.0976	1	0	0	0	0	0		0	0	0	0	1	0	-0.0282
0	1648.8	-0.0976	1	0	0	0	0	0		0	0	0	0	1	0	-0.0282
0	547	-0.0932	0	0	1	0	0	0		0	0	0	0	1	0	-0.0282
0	1109.8	-0.0932	0	0	1	0	0	0		0	0	0	0	1	0	-0.0282
0	4653.6	-0.0932	0	0	1	0	0	0		0	0	0	0	1	0	-0.0282
0	1549.6	-0.0911	0	0	1	0	0	0		0	0	0	0	1	0	-0.0282
0	1654.4	-0.0887	0	0	0	0	0	0		0	0	0	0	1	0	-0.0282
0	771.2	-0.0887	0	0	0	0	0	0		0	0	0	0	1	0	-0.0282
0	5848.4	-0.0887	0	0	0	0	0	0		0	0	0	0	1	0	-0.0282
0	2711	-0.0792	0	0	0	0	0	0		0	0	0	0	1	0	-0.0282
0	3061.4	-0.0792	0	0	0	0	0	0		0	0	0	0	1	0	-0.0282
0	2981	-0.0792	1	0	0	0	0	0		0	0	0	0	1	0	-0.0282
0	4461.2	-0.0748	0	0	0	0	0	0		0	0	0	0	1	0	-0.0282
0	3888.4	-0.0748	0	0	0	0	0	0		0	0	0	0	1	0	-0.0282
0	3276.2	-0.0748	0	0	0	0	0	0		0	0	0	0	1	0	-0.0282
0	6900.8	-0.0748	0	0	0	0	0	0		0	0	0	0	1	0	-0.0282
0	478.2	-0.0748	0	0	0	0	0	0		0	0	0	0	1	0	-0.0282
0	3197.6	-0.0748	0	0	0	0	0	0		0	0	0	0	1	0	-0.0282
1	1649.8	-0.0733	0	0	0	0	0	1		0	0	0	0	1	0	-0.0282
0	4392	-0.0727	0	0	0	0	0	0		0	0	0	0	1	0	-0.0282
0	4915.8	-0.0727	0	0	0	0	0	0		0	0	0	0	1	0	-0.0282
0	3844	-0.0727	0	0	0	0	0	0		0	0	0	0	1	0	-0.0282
0	1236.2	-0.0727	0	0	0	0	0	0		0	0	0	0	1	0	-0.0282
0	1686	-0.0727	0	0	0	0	0	0		0	0	0	0	1	0	-0.0282
0	1213.8	-0.0727	0	0	0	0	0	0		0	0	0	0	1	0	-0.0282
1	1752.6	-0.0727	0	0	0	0	0	0		0	0	0	0	1	0	-0.0282
1	8659.75	-0.0727	0	0	0	0	0	0		0	0	0	0	1	0	-0.0282
1	2854.4	-0.0727	0	0	0	0	0	0		0	0	0	0	1	0	-0.0282
1	533.6	-0.0727	0	0	0	0	0	0		0	0	0	0	1	0	-0.0282
1	4176.4	-0.0727	0	0	0	0	0	0		0	0	0	0	1	0	-0.0282
1	10770	-0.0727	0	0	0	0	0	0		0	0	0	0	1	0	-0.0282
0	2712.2	-0.0727	0	0	0	0	0	0		0	0	0	0	1	0	-0.0282
0	4462.2	-0.0727	0	0	0	0	0	0		0	0	0	0	1	0	-0.0282
0	888.2	-0.0727	0	0	0	0	0	0		0	0	0	0	1	0	-0.0282
0	2057	-0.0727	0	0	0	0	0	0		0	0	0	0	1	0	-0.0282
0	1387.4	-0.0727	0	0	0	0	0	0		0	0	0	0	1	0	-0.0282
0	3206.4	-0.0727	0	0	0	0	0	0		0	0	0	0	1	0	-0.0282
0	2071.4	-0.0727	0	0	0	0	0	0		0	0	0	0	1	0	-0.0282
0	1043.4	-0.0727	0	0	0	0	0	0		0	0	0	0	1	0	-0.0282
0	4603.4	-0.0727	0	0	0	0	0	0		0	0	0	0	1	0	-0.0282
0	2625	-0.0727	0	0	0	0	0	0		0	0	0	0	1	0	-0.0282
0	1246.6	-0.0727	0	0	0	0	0	0		0	0	0	0	1	0	-0.0282
0	9148.99	-0.0727	0	0	0	0	0	0		0	0	0	0	1	0	-0.0282
0	5044.8	-0.0727	0	0	0	0	0	0		0	0	0	0	1	0	-0.0282
0	1317	-0.0727	0	0	0	0	0	0		0	0	0	0	1	0	-0.0282
0	3699	-0.0727	0	0	0	0	0	0		0	0	0	0	1	0	-0.0282
0	2394.4	-0.0727	0	0	0	0	0	0		0	0	0	0	1	0	-0.0282
0	1067.6	-0.0727	0	0	0	0	0	0		0	0	0	0	1	0	-0.0282
0	2475.2	-0.0727	0	0	0	0	0	0		0	0	0	0	1	0	-0.0282
1	8738	-0.0721	0	0	0	0	0	0		0	0	0	0	1	0	-0.0282
1	6054	-0.0721	0	0	0	0	0	0		0	0	0	0	1	0	-0.0282
1	1835.97	-0.0721	0	0	0	0	0	0		0	0	0	0	1	0	-0.0282
1	5900	-0.0721	0	0	0	0	0	0		0	0	0	0	1	0	-0.0282
0	4526.2	-0.0721	0	0	0	0	0	0		0	0	0	0	1	0	-0.0282
0	5849.6	-0.0721	0	0	0	0	0	0		0	0	0	0	1	0	-0.0282
0	3745	-0.0721	0	0	0	0	0	0		0	0	0	0	1	0	-0.0282
0	3813.4	-0.0721	0	0	0	0	0	0		0	0	0	0	1	0	-0.0282
0	2138.6	-0.0721	0	0	0	0	0	0		0	0	0	0	1	0	-0.0282
0	2184.2	-0.0721	0	0	0	0	0	0		0	0	0	0	1	0	-0.0282
0	1656.4	-0.0721	0	0	0	0	0	0		0	0	0	0	1	0	-0.0282
0	2658.6	-0.0721	0	0	0	0	0	0		0	0	0	0	1	0	-0.0282
0	1451	-0.0721	0	0	0	0	0	0		0	0	0	0	1	0	-0.0282
0	810.4	-0.0721	0	0	0	0	0	0		0	0	0	0	1	0	-0.0282
0	1372	-0.0721	0	0	0	0	0	0		0	1	0	0	1	1	-0.0261
0	4574	-0.0721	0	0	0	0	0	0		0	0	0	1	0	1	-0.0261
0	3334.2	-0.0721	0	0	0	0	0	0		0	1	0	0	1	1	-0.0261
0	1581	-0.0706	0	0	0	0	0	1		0	0	0	1	0	1	-0.0261
1	7708.4	-0.0632	0	0	0	0	0	0		0	1	0	0	1	1	-0.0261
0	3245.6	-0.0632	0	0	0	0	0	0		0	1	0	0	1	1	-0.0261
1	516	-0.0632	0	0	0	0	0	0		0	1	0	0	0	0	-0.0255
1	3582	-0.0632	0	0	0	0	0	0		0	1	0	0	0	0	-0.0255
1	10848.4	-0.0632	0	0	0	0	0	0		0	1	0	0	0	0	-0.0255
0	5321	-0.0632	0	0	0	0	0	0		0	1	0	0	0	0	-0.0255
0	2455.4	-0.0632	0	0	0	0	0	0		0	1	0	0	0	0	-0.0255
0	4542	-0.0632	0	0	0	0	0	0		0	1	0	0	0	0	-0.0255
0	4877	-0.0632	0	0	0	0	0	0		0	1	0	0	0	0	-0.0255
0	3507.4	-0.0632	0	0	0	0	0	0		0	1	0	0	0	0	-0.0255
0	9296.85	-0.0632	0	0	0	0	0	0		0	1	0	0	0	0	-0.0255
0	4865	-0.0632	0	0	0	0	0	0		0	1	0	0	0	0	-0.0255
0	1956	-0.0632	0	0	0	0	0	0		0	1	0	0	0	0	-0.0255
0	1488	-0.0632	0	0	0	0	0	0		0	1	0	0	0	0	-0.0255
0	4314	-0.0537	0	0	0	0	0	0		0	1	0	0	0	0	-0.0255
1	4220	-0.0537	0	0	0	0	0	0		0	1	0	0	0	0	-0.0255
1	9133.42	-0.0537	0	0	0	0	0	0		0	1	0	0	0	0	-0.0255
1	8949.25	-0.0537	0	0	0	0	0	0		0	1	0	0	0	0	-0.0255
0	2177	-0.0537	0	0	0	0	0	0		0	1	0	0	0	0	-0.0255
0	4340	-0.0537	0	0	0	0	0	0		0	1	0	0	0	0	-0.0255
0	1619.2	-0.0537	0	0	0	0	0	0		0	0	1	0	0	1	-0.019
0	1049.4	-0.0537	0	0	0	0	0	0		0	0	1	0	0	1	-0.019
0	4483	-0.0537	0	0	0	0	0	0		0	1	1	0	0	2	-0.0169
0	3760.6	-0.0537	0	0	0	0	0	0		0	1	1	0	0	2	-0.0169
0	3765	-0.0537	0	0	0	0	0	0		0	0	0	0	1	1	-0.0006
0	2851.8	-0.0537	0	0	0	0	0	0		0	0	0	0	1	1	-0.0006
0	1835.2	-0.051	1	0	0	0	0	0		0	0	0	0	1	1	-0.0006
1	13095.8	-0.051	1	0	0	0	0	0		0	0	0	0	1	1	-0.0006
1	11104.2	-0.051	1	0	0	0	0	0		0	0	0	0	1	1	-0.0006
0	3150.4	-0.051	1	0	0	0	0	0		0	0	0	0	1	1	-0.0006
0	4116	-0.051	1	0	0	0	0	0		0	0	0	0	1	1	-0.0006
0	7390.29	-0.051	1	0	0	0	0	0		0	0	0	0	1	1	-0.0006
0	1395.8	-0.051	1	0	0	0	0	0		0	0	0	0	1	1	-0.0006
0	4515	-0.0472	0	0	0	0	0	0		0	0	0	0	1	1	-0.0006
1	1925.88	-0.0472	0	0	0	0	0	0		0	0	0	0	1	1	-0.0006
1	5569	-0.0472	0	0	0	0	0	0		0	0	0	0	1	1	-0.0006
0	1220.4	-0.0466	0	0	0	0	0	0		0	0	0	0	1	1	-0.0006
0	5324.4	-0.0466	0	0	0	0	0	0		0	0	0	0	1	1	-0.0006
0	4149.8	-0.0466	0	0	0	0	0	0		0	0	0	0	1	1	-0.0006
0	6712.8	-0.0466	0	0	0	0	0	0		0	0	0	0	1	1	-0.0006
1	1903.4	-0.0466	0	0	0	0	0	0		0	0	0	0	1	1	-0.0006
1	4434	-0.0466	0	0	0	0	0	0		0	0	0	0	1	1	-0.0006
1	4238	-0.0466	0	0	0	0	0	0		0	0	0	0	1	1	-0.0006
1	3251	-0.0466	0	0	0	0	0	0		0	0	0	0	1	1	-0.0006
1	4553.4	-0.0466	0	0	0	0	0	0		0	0	0	0	1	1	-0.0006
1	4489	-0.0466	0	0	0	0	0	0		0	0	0	0	1	1	-0.0006
1	11188.5	-0.0466	0	0	0	0	0	0		0	0	0	0	0	0	0
0	3232	-0.0466	0	0	0	0	0	0		0	0	0	0	0	0	0
0	940.86	-0.0466	0	0	0	0	0	0		0	0	0	0	0	0	0
0	4596.37	-0.0466	0	0	0	0	0	0		0	0	0	0	0	0	0
0	1513.8	-0.0466	0	0	0	0	0	0		0	0	0	0	0	0	0
0	7589.4	-0.0466	0	0	0	0	0	0		0	0	0	0	0	0	0
0	2322	-0.0466	0	0	0	0	0	0		0	0	0	0	0	0	0
0	3909	-0.0466	0	0	0	0	0	0		0	0	0	0	0	0	0
0	1591	-0.0466	0	0	0	0	0	0		0	0	0	0	0	0	0
0	2051	-0.0466	0	0	0	0	0	0		0	0	0	0	0	0	0
0	3571.2	-0.0466	0	0	0	0	0	0		0	0	0	0	0	0	0
0	695.2	-0.0466	0	0	0	0	0	0		0	0	0	0	0	0	0
0	1591.4	-0.0466	0	0	0	0	0	0		0	0	0	0	0	0	0
0	2820	-0.0466	0	0	0	0	0	0		0	0	0	0	0	0	0
0	1967.8	-0.0466	0	0	0	0	0	0		0	0	0	0	0	0	0
0	2537.6	-0.0466	0	0	0	0	0	0		0	0	0	0	0	0	0
0	4372	-0.0466	0	0	0	0	0	0		0	0	0	0	0	0	0
0	1817.4	-0.0466	0	0	0	0	0	0		0	0	0	0	0	0	0
0	4657	-0.0466	0	0	0	0	0	0		0	0	0	0	0	0	0
0	3879.8	-0.0466	0	0	0	0	0	0		0	0	0	0	0	0	0
0	8390.2	-0.0466	0	0	0	0	0	0		0	0	0	0	0	0	0
0	3695.2	-0.0466	0	0	0	0	0	0		0	0	0	0	0	0	0
0	3075.2	-0.0466	0	0	0	0	0	0		0	0	0	0	0	0	0
0	1242.2	-0.0466	0	0	0	0	0	0		0	0	0	0	0	0	0
0	1426	-0.0466	0	0	0	0	0	0		0	0	0	0	0	0	0
0	3657.2	-0.0466	0	0	0	0	0	0		0	0	0	0	0	0	0
0	9577	-0.0445	0	0	0	0	0	0		0	0	0	0	0	0	0
0	3424.8	-0.0356	0	0	0	0	0	0		0	0	0	0	0	0	0
0	3005.8	-0.0282	0	0	0	0	0	0		0	0	0	0	0	0	0
0	4970.95	-0.0282	0	0	0	0	0	0		0	0	0	0	0	0	0
0	412.4	-0.0282	0	0	0	0	0	0		0	0	0	0	0	0	0
0	4158	-0.0282	0	0	0	0	0	0		0	0	0	0	0	0	0
0	4666	-0.0282	0	0	0	0	0	0		0	0	0	0	0	0	0
0	1513.6	-0.0282	0	0	0	0	0	0		0	0	0	0	0	0	0
0	2612.2	-0.0282	0	0	0	0	0	0		0	0	0	0	0	0	0
0	543.2	-0.0282	0	0	0	0	0	0		0	0	0	0	0	0	0
0	5677	-0.0282	0	0	0	0	0	0		0	0	0	0	0	0	0
0	4628.4	-0.0282	0	0	0	0	0	0		0	0	0	0	0	0	0
0	1180.2	-0.0282	0	0	0	0	0	0		0	0	0	0	0	0	0
0	1366.4	-0.0282	0	0	0	0	0	0		0	0	0	0	0	0	0
1	3586.2	-0.0261	0	1	0	0	0	0		0	0	0	0	0	0	0
0	1251.8	-0.0261	0	0	0	0	0	0		0	0	0	0	0	0	0
0	1350.4	-0.0261	0	0	0	0	0	0		0	0	0	0	0	0	0
1	4470	-0.0255	0	0	0	0	0	0		0	0	0	0	0	0	0
1	6466	-0.0255	0	0	0	0	0	0		0	0	0	0	0	0	0
1	10303	-0.0255	0	0	0	0	0	0		0	0	0	0	0	0	0
1	1678.39	-0.0255	0	0	0	0	0	0		0	0	0	0	0	0	0
1	503.58	-0.0255	0	0	0	0	0	0		0	0	0	0	0	0	0
1	3987	-0.0255	0	0	0	0	0	0		0	0	0	0	0	0	0
1	482.09	-0.0255	0	0	0	0	0	0		0	0	0	0	0	0	0
1	4203.39	-0.0255	0	0	0	0	0	0		0	0	0	0	0	0	0
0	1322	-0.0255	0	0	0	0	0	0		0	0	0	0	0	0	0
0	2647.6	-0.0255	0	0	0	0	0	0		0	0	0	0	0	0	0
0	3816.4	-0.0255	0	0	0	0	0	0		0	0	0	0	0	0	0
0	9872.94	-0.0255	0	0	0	0	0	0		0	0	0	0	0	0	0
0	1935	-0.0255	0	0	0	0	0	0		0	0	0	0	0	0	0
0	4371	-0.0255	0	0	0	0	0	0		0	0	0	0	0	0	0
0	4368.2	-0.0255	0	0	0	0	0	0		0	0	0	0	0	0	0
0	4593	-0.0255	0	0	0	0	0	0		0	0	0	0	0	0	0
0	5790.4	-0.0255	0	0	0	0	0	0		0	0	0	0	0	0	0
0	4975	-0.0255	0	0	0	0	0	0		0	0	0	0	0	0	0
1	4491	-0.0255	0	0	0	0	0	0		0	0	0	0	0	0	0
1	4082	-0.0255	0	0	0	0	0	0		0	0	0	0	0	0	0
1	7754	-0.0255	0	0	0	0	0	0		0	0	0	0	0	0	0
1	9493	-0.0255	0	0	0	0	0	0		0	0	0	0	0	0	0
1	4529	-0.0255	0	0	0	0	0	0		0	0	0	0	0	0	0
1	5154.6	-0.0255	0	0	0	0	0	0		0	0	0	0	0	0	0
1	5187	-0.0255	0	0	0	0	0	0		0	0	0	0	0	0	0
0	4345	-0.0255	0	0	0	0	0	0		0	0	0	0	0	0	0
0	1015.6	-0.0255	0	0	0	0	0	0		0	0	0	0	0	0	0
0	1168.8	-0.0255	0	0	0	0	0	0		0	0	0	0	0	0	0
0	1441.8	-0.0255	0	0	0	0	0	0		0	0	0	0	0	0	0
0	1279	-0.0255	0	0	0	0	0	0		0	0	0	0	0	0	0
0	7602.6	-0.0255	0	0	0	0	0	0		0	0	0	0	0	0	0
0	3630	-0.0255	0	0	0	0	0	0		0	0	0	0	0	0	0
0	2356.6	-0.0255	0	0	0	0	0	0		0	0	0	0	0	0	0
0	1476	-0.0255	0	0	0	0	0	0		0	0	0	0	0	0	0
0	9543.66	-0.0255	0	0	0	0	0	0		0	0	0	0	0	0	0
0	3847.8	-0.0255	0	0	0	0	0	0		0	0	0	0	0	0	0
0	2326	-0.0255	0	0	0	0	0	0		0	0	0	0	0	0	0
0	4670	-0.0255	0	0	0	0	0	0		0	0	0	0	0	0	0
0	1368	-0.0255	0	0	0	0	0	0		0	0	0	0	0	0	0
0	3083	-0.0255	0	0	0	0	0	0		0	0	0	0	0	0	0
0	4738	-0.0255	0	0	0	0	0	0		0	0	0	0	0	0	0
0	3190.2	-0.0255	0	0	0	0	0	0		0	0	0	0	0	0	0
0	3707.6	-0.0255	0	0	0	0	0	0		0	0	0	0	0	0	0
0	3829.2	-0.0255	0	0	0	0	0	0		0	0	0	0	0	0	0
0	5301.4	-0.0255	0	0	0	0	0	0		0	0	0	0	0	0	0
0	1094.8	-0.0255	0	0	0	0	0	0		0	0	0	0	0	0	0
0	1558	-0.0255	0	0	0	0	0	0		0	0	0	0	0	0	0
0	1174	-0.0255	0	0	0	0	0	0		0	0	0	0	0	0	0
0	3092.2	-0.0255	0	0	0	0	0	0		0	0	0	0	0	0	0
0	1768.8	-0.0255	0	0	0	0	0	0		0	0	0	0	0	0	0
0	1518.4	-0.0255	0	0	0	0	0	0		0	0	0	0	0	0	0
0	4287	-0.0255	0	0	0	0	0	0		0	0	0	0	0	0	0
0	1865	-0.0255	0	0	0	0	0	0		0	0	0	0	0	0	0
0	2345.8	-0.0255	0	0	0	0	0	0		0	0	0	0	0	0	0
0	2271.8	-0.0255	0	0	0	0	0	0		0	0	0	0	0	0	0
0	1627.6	-0.0255	0	0	0	0	0	0		0	0	0	0	0	0	0
0	4143	-0.0255	0	0	0	0	0	0		0	0	0	0	0	0	0
0	9309.82	-0.0255	0	0	0	0	0	0		0	0	0	0	0	0	0
0	9478.43	-0.0255	0	0	0	0	0	0		0	0	0	0	0	0	0
0	4583	-0.0255	0	0	0	0	0	0		0	0	0	0	0	0	0
0	2299	-0.0255	0	0	0	0	0	0		0	0	0	0	0	0	0
0	9185.3	-0.0255	0	0	0	0	0	0		0	0	0	0	0	0	0
0	5718.4	-0.0255	0	0	0	0	0	0		0	0	0	0	0	0	0
0	5923.6	-0.0255	0	0	0	0	0	0		0	0	0	0	0	0	0
0	8223.48	-0.0255	0	0	0	0	0	0		0	0	0	0	0	0	0
0	1583	-0.0255	0	0	0	0	0	0		0	0	0	0	0	0	0
0	1422	-0.0255	0	0	0	0	0	0		0	0	0	0	0	0	0
0	4808	-0.0255	0	0	0	0	0	0		0	0	0	0	0	0	0
0	1941	-0.0255	0	0	0	0	0	0		0	0	0	0	0	0	0
0	5431	-0.0255	0	0	0	0	0	0		0	0	0	0	0	0	0
0	4918.73	-0.0234	1	0	0	0	0	0		0	0	0	0	0	0	0
0	1670.8	-0.0234	1	0	0	0	0	0		0	0	0	0	0	0	0
0	3720.8	-0.019	0	0	0	0	0	0		0	0	0	0	0	0	0
0	4163	-0.019	0	0	0	0	0	0		0	0	0	0	0	0	0
0	647	-0.019	0	0	0	0	0	0		0	0	0	0	0	0	0
0	1706.6	-0.019	0	0	0	0	0	0		0	0	0	0	0	0	0
0	3188	-0.019	0	0	0	0	0	0		0	0	0	0	0	0	0
0	1309.4	-0.019	0	0	0	0	0	0		0	0	0	0	0	0	0
0	2238	-0.019	0	0	0	0	0	0		0	0	0	0	0	0	0
0	3386.8	-0.019	0	0	0	0	0	0		0	0	0	0	0	0	0
0	2360	-0.019	0	0	0	0	0	0		0	0	0	0	0	0	0
0	1308.2	-0.0169	0	0	0	0	0	1		0	0	0	0	0	0	0
0	1690.2	-0.0095	0	0	0	0	0	0		0	0	0	0	0	0	0
0	5893	-0.0095	0	0	0	0	0	0		0	0	0	0	0	0	0
0	4856	-0.0095	0	0	0	0	0	0		0	0	0	0	0	0	0
1	1647.2	-0.0006	0	0	0	0	0	0		0	0	0	0	0	0	0
0	4542.2	-0.0006	0	0	0	0	0	0		0	0	0	0	0	0	0
0	3354.4	-0.0006	0	0	0	0	0	0		0	0	0	0	0	0	0
0	4431	-0.0006	0	0	0	0	0	0		0	0	0	0	0	0	0
0	4113.2	-0.0006	0	0	0	0	0	0		0	0	0	0	0	0	0
0	2495	-0.0006	0	0	0	0	0	0		0	0	0	0	0	0	0
0	6368.13	-0.0006	0	0	0	0	0	0		0	0	0	0	0	0	0
0	891.8	-0.0006	0	0	0	0	0	0		0	0	0	0	0	0	0
0	4493	0	0	0	0	0	0	0		0	0	0	0	0	0	0
0	3351	0	0	0	0	0	0	0		0	0	0	0	0	0	0
1	457.6	0	0	0	0	0	0	0		0	0	0	0	0	0	0
0	4118	0	0	0	0	0	0	0		0	0	0	0	0	0	0
0	3779	0	0	0	0	0	0	0		0	0	0	0	0	0	0
0	2125.2	0	0	0	0	0	0	0		0	0	0	0	0	0	0
0	1969	0	0	0	0	0	0	0		0	0	0	0	0	0	0
0	3396.2	0	0	0	0	0	0	0		0	0	0	0	0	0	0
0	4476	0	0	0	0	0	0	0		0	0	0	0	0	0	0
0	1641.8	0	0	0	0	0	0	0		0	0	0	0	0	0	0
0	4715	0	0	0	0	0	0	0		0	0	0	0	0	0	0
0	1523	0	0	0	0	0	0	0		0	0	0	0	0	0	0
0	4911	0	0	0	0	0	0	0		0	0	0	0	0	0	0
0	1892.2	0	0	0	0	0	0	0		0	0	0	0	0	0	0
0	3164.4	0	0	0	0	0	0	0		0	0	0	0	0	0	0
0	1064.6	0	0	0	0	0	0	0		0	0	0	0	0	0	0
0	1490.6	0	0	0	0	0	0	0		0	0	0	0	0	0	0
0	2961.2	0	0	0	0	0	0	0		0	0	0	0	0	0	0
0	4880.8	0	0	0	0	0	0	0		0	0	0	0	0	0	0
0	5814.49	0	0	0	0	0	0	0		0	0	0	0	0	0	0
0	4169	0	0	0	0	0	0	0		0	0	0	0	0	0	0
0	2028	0	0	0	0	0	0	0		0	0	0	0	0	0	0
0	4964	0	0	0	0	0	0	0		0	0	0	0	0	0	0
1	4933.2	0	0	0	0	0	0	0		0	0	0	0	0	0	0
1	4483	0	0	0	0	0	0	0		0	0	0	0	0	0	0
1	3884	0	0	0	0	0	0	0		0	0	0	0	0	0	0
1	4995.8	0	0	0	0	0	0	0		0	0	0	0	0	0	0
1	13159	0	0	0	0	0	0	0		0	0	0	0	0	0	0
1	11402	0	0	0	0	0	0	0		0	0	0	0	0	0	0
1	9556.25	0	0	0	0	0	0	0		0	0	0	0	0	0	0
1	9751.41	0	0	0	0	0	0	0		0	1	0	0	0	1	0.0021
1	10577.2	0	0	0	0	0	0	0		0	1	0	0	0	1	0.0021
1	10740.5	0	0	0	0	0	0	0		0	1	0	0	0	1	0.0021
1	4228	0	0	0	0	0	0	0		0	1	0	0	0	1	0.0021
1	11263	0	0	0	0	0	0	0		0	1	0	0	0	1	0.0021
1	3118.2	0	0	0	0	0	0	0		0	1	0	0	0	1	0.0021
1	4498	0	0	0	0	0	0	0		0	1	0	0	0	1	0.0021
1	325.8	0	0	0	0	0	0	0		0	0	1	0	0	2	0.0086
1	5150.2	0	0	0	0	0	0	0		0	0	0	0	0	1	0.0276
1	13780.5	0	0	0	0	0	0	0		0	0	0	0	0	1	0.0276
1	5415.8	0	0	0	0	0	0	0		0	0	0	0	0	1	0.0276
1	10672.8	0	0	0	0	0	0	0		0	0	0	0	0	1	0.0276
0	2753.8	0	0	0	0	0	0	0		0	0	0	0	0	1	0.0276
0	4748.6	0	0	0	0	0	0	0		0	0	0	0	0	1	0.0276
0	1087	0	0	0	0	0	0	0		0	0	0	0	0	1	0.0276
0	3092	0	0	0	0	0	0	0		0	0	0	0	0	1	0.0276
0	2717	0	0	0	0	0	0	0		0	0	0	0	0	1	0.0276
0	2625	0	0	0	0	0	0	0		0	0	0	0	0	1	0.0276
0	5120.2	0	0	0	0	0	0	0		0	0	0	0	0	1	0.0276
0	8777.51	0	0	0	0	0	0	0		0	0	0	0	0	1	0.0276
0	4069	0	0	0	0	0	0	0		0	0	0	0	0	1	0.0276
0	1627.8	0	0	0	0	0	0	0		0	0	0	0	0	1	0.0276
0	9131.44	0	0	0	0	0	0	0		0	0	0	0	0	1	0.0276
0	4325	0	0	0	0	0	0	0		0	0	0	0	0	1	0.0276
0	1555	0	0	0	0	0	0	0		0	0	0	0	0	1	0.0276
0	4468	0	0	0	0	0	0	0		0	0	0	0	0	1	0.0276
0	3344	0	0	0	0	0	0	0		0	0	0	0	0	1	0.0276
0	4865	0	0	0	0	0	0	0		0	0	0	0	0	1	0.0276
0	4504	0	0	0	0	0	0	0		0	0	0	0	0	1	0.0276
0	4292	0	0	0	0	0	0	0		0	0	0	0	0	1	0.0276
0	2087	0	0	0	0	0	0	0		0	0	0	0	0	1	0.0276
0	1155.8	0	0	0	0	0	0	0		0	0	0	0	0	1	0.0276
0	3461.8	0	0	0	0	0	0	0		0	0	0	0	0	1	0.0276
0	3063.6	0	0	0	0	0	0	0		0	0	0	0	0	1	0.0276
0	5620.2	0	0	0	0	0	0	0		0	0	0	0	0	1	0.0276
0	1741.6	0	0	0	0	0	0	0		0	0	0	0	0	1	0.0276
0	2510.4	0	0	0	0	0	0	0		0	0	0	0	0	1	0.0276
0	3338.4	0	0	0	0	0	0	0		0	0	0	0	0	1	0.0276
0	3101	0	0	0	0	0	0	0		0	0	0	0	0	1	0.0276
0	1740.4	0	0	0	0	0	0	0		0	0	0	0	0	1	0.0276
0	2667.8	0	0	0	0	0	0	0		0	0	0	0	0	1	0.0276
0	2461.4	0	0	0	0	0	0	0		0	0	0	0	0	1	0.0276
0	3604.6	0	0	0	0	0	0	0		0	0	0	0	0	1	0.0276
0	1382.2	0	0	0	0	0	0	0		0	0	0	0	0	1	0.0276
0	5017.4	0	0	0	0	0	0	0		0	0	0	0	0	1	0.0276
0	2069.2	0	0	0	0	0	0	0		0	0	0	0	0	1	0.0276
0	5176.2	0	0	0	0	0	0	0		0	0	0	0	0	1	0.0276
0	2218.4	0	0	0	0	0	0	0		0	0	0	0	0	1	0.0276
0	1262.4	0	0	0	0	0	0	0		0	0	0	0	0	1	0.0276
0	2921.4	0	0	0	0	0	0	0		0	0	0	0	0	1	0.0276
0	4544	0	0	0	0	0	0	0		0	0	0	0	0	1	0.0276
0	1885.6	0	0	0	0	0	0	0		0	0	0	0	0	1	0.0276
0	2861.2	0	0	0	0	0	0	0		0	0	0	0	0	1	0.0276
0	1213.4	0	0	0	0	0	0	0		0	0	0	0	0	1	0.0276
0	3271.6	0	0	0	0	0	0	0		0	0	0	0	0	1	0.0276
0	3777.6	0	0	0	0	0	0	0		0	0	0	0	0	1	0.0276
0	2153.8	0	0	0	0	0	0	0		0	0	0	0	0	1	0.0276
0	5626	0	0	0	0	0	0	0		0	0	0	0	0	1	0.0276
0	4684	0	0	0	0	0	0	0		0	0	0	0	0	1	0.0276
0	9208.65	0	0	0	0	0	0	0		0	0	0	0	0	1	0.0276
0	1560.6	0	0	0	0	0	0	0		0	0	0	0	0	1	0.0276
0	8161.2	0	0	0	0	0	0	0		0	0	0	0	0	1	0.0276
0	2293	0	0	0	0	0	0	0		0	0	0	0	0	1	0.0276
0	3333.6	0	0	0	0	0	0	0		0	0	0	0	0	1	0.0276
0	3462.4	0	0	0	0	0	0	0		0	0	0	0	0	1	0.0276
0	6299	0	0	0	0	0	0	0		0	0	0	0	0	1	0.0276
0	5289	0	0	0	0	0	0	0		0	0	0	0	0	1	0.0276
0	4298.8	0	0	0	0	0	0	0		0	0	0	0	0	1	0.0276
0	3548.6	0	0	0	0	0	0	0		0	0	0	0	0	1	0.0276
0	5604.95	0	0	0	0	0	0	0		0	0	0	0	0	1	0.0276
0	4912	0	0	0	0	0	0	0		0	0	0	0	0	1	0.0276
0	2066	0	0	0	0	0	0	0		0	0	0	0	0	1	0.0276
0	5953.7	0	0	0	0	0	0	0		0	0	0	0	0	1	0.0276
0	3727	0	0	0	0	0	0	0		0	0	0	0	0	1	0.0276
0	6132.12	0	0	0	0	0	0	0		0	1	0	0	0	2	0.0297
0	9864.31	0	0	0	0	0	0	0		0	0	0	0	0	2	0.0552
0	6847.64	0	0	0	0	0	0	0		0	0	0	0	0	2	0.0552
0	4238	0	0	0	0	0	0	0		0	0	0	0	0	2	0.0552
0	1087	0	0	0	0	0	0	0		0	0	0	0	0	2	0.0552
0	1325.8	0	0	0	0	0	0	0		0	0	0	0	0	2	0.0552
0	1274.4	0	0	0	0	0	0	0		0	0	0	0	0	2	0.0552
0	2560.4	0	0	0	0	0	0	0		0	0	0	0	0	2	0.0552
0	3292.4	0	0	0	0	0	0	0		1	0	2	2	2	0	-0.257
0	4811.2	0	0	0	0	0	0	0		1	0	2	2	2	0	-0.257
0	1023	0	0	0	0	0	0	0		1	0	2	2	2	0	-0.257
0	4003.4	0	0	0	0	0	0	0		1	1	2	2	1	0	-0.2543
0	3649.2	0	0	0	0	0	0	0		1	1	2	2	1	0	-0.2543
0	4000.8	0	0	0	0	0	0	0		1	0	2	2	1	0	-0.2288
0	2991.2	0	0	0	0	0	0	0		1	0	2	2	1	0	-0.2288
0	4227	0	0	0	0	0	0	0		1	0	2	2	1	0	-0.2288
0	4781	0	0	0	0	0	0	0		1	1	2	2	0	0	-0.2261
1	8860.45	0.0015	0	0	0	0	0	1		1	0	2	2	1	1	-0.2012
1	5410	0.0021	0	0	0	0	0	0		1	1	1	1	2	0	-0.1822
0	4612.6	0.0021	0	0	0	0	0	0		1	1	1	1	2	0	-0.1822
0	4064.2	0.0021	0	0	0	0	0	0		1	1	1	1	2	0	-0.1822
0	3752.6	0.0021	0	0	0	0	0	0		1	1	1	1	2	0	-0.1822
0	3161.2	0.0021	0	0	0	0	0	0		1	0	2	1	1	0	-0.1751
1	7186	0.0021	0	0	0	0	0	0		1	0	1	1	2	0	-0.1567
1	1742.2	0.0021	0	0	0	0	0	0		1	0	1	1	2	0	-0.1567
1	10292	0.0021	0	0	0	0	0	0		1	0	1	1	2	0	-0.1567
1	1483.4	0.0021	0	0	0	0	0	0		1	0	1	1	2	0	-0.1567
1	3587	0.0021	0	0	0	0	0	0		1	1	1	1	1	0	-0.154
1	10849	0.0021	0	0	0	0	0	0		1	1	1	1	1	0	-0.154
1	8561	0.0021	0	0	0	0	0	0		1	2	1	1	0	0	-0.1513
1	8722	0.0021	0	0	0	0	0	0		1	0	2	1	1	1	-0.1475
1	6555.38	0.0021	0	0	0	0	0	0		1	0	2	1	0	0	-0.1469
0	5407.6	0.0021	0	0	0	0	0	0		1	0	1	1	1	0	-0.1285
0	4474.4	0.0021	0	0	0	0	0	0		1	0	1	1	1	0	-0.1285
0	5207.8	0.0021	0	0	0	0	0	0		1	0	1	1	1	0	-0.1285
0	5727.7	0.0021	0	0	0	0	0	0		1	0	1	1	1	0	-0.1285
0	4508.8	0.0021	0	0	0	0	0	0		1	0	1	1	1	0	-0.1285
0	5121.2	0.0021	0	0	0	0	0	0		1	0	1	1	1	0	-0.1285
0	2855.8	0.0021	0	0	0	0	0	0		1	0	1	1	1	0	-0.1285
0	4383.8	0.0021	0	0	0	0	0	0		1	0	1	1	1	0	-0.1285
0	3735	0.0021	0	0	0	0	0	0		1	0	1	1	1	0	-0.1285
0	7932.8	0.0021	0	0	0	0	0	0		1	0	1	1	1	0	-0.1285
0	4622.2	0.0021	0	0	0	0	0	0		1	0	1	1	1	0	-0.1285
0	8240.67	0.0021	0	0	0	0	0	0		1	0	1	1	1	0	-0.1285
0	4936.2	0.0021	0	0	0	0	0	0		1	0	1	1	1	0	-0.1285
0	4083.8	0.0042	1	0	0	0	0	1		1	0	1	1	1	0	-0.1285
0	4927.8	0.0086	0	0	0	0	0	1		1	0	1	1	1	0	-0.1285
0	4764.2	0.0116	0	0	0	0	0	0		1	0	1	1	1	0	-0.1285
1	8080	0.0116	0	0	0	0	0	0		1	0	1	1	1	0	-0.1285
0	2982.8	0.0116	0	0	0	0	0	0		1	0	1	1	1	0	-0.1285
1	8963	0.0276	0	0	0	0	0	0		1	0	1	1	1	0	-0.1285
0	5817	0.0276	0	0	0	0	0	0		1	0	1	1	1	0	-0.1285
0	5113.8	0.0276	0	0	0	0	0	0		1	0	1	1	1	0	-0.1285
0	678.63	0.0276	0	0	0	0	0	0		1	0	1	1	1	0	-0.1285
0	2233.49	0.0276	0	0	0	0	0	0		1	0	1	1	1	0	-0.1285
0	1535.83	0.0276	0	0	0	0	0	0		1	0	1	1	1	0	-0.1285
0	4718.8	0.0276	0	0	0	0	0	0		1	0	1	1	1	0	-0.1285
1	9455	0.0276	0	0	0	0	0	0		1	0	1	1	1	0	-0.1285
1	7377.8	0.0276	0	0	0	0	0	0		1	0	1	1	1	0	-0.1285
1	9530.31	0.0276	0	0	0	0	0	0		1	0	1	1	1	0	-0.1285
1	5830	0.0276	0	0	0	0	0	0		1	1	1	1	0	0	-0.1258
1	17075.4	0.0276	0	0	0	0	0	0		1	1	1	1	0	0	-0.1258
1	9278	0.0276	0	0	0	0	0	0		1	1	1	1	0	0	-0.1258
1	8995.99	0.0276	0	0	0	0	0	0		1	0	1	1	1	1	-0.1009
1	9171	0.0276	0	0	0	0	0	0		1	0	1	1	1	1	-0.1009
1	8513	0.0276	0	0	0	0	0	0		1	0	1	1	1	1	-0.1009
1	14733	0.0276	0	0	0	0	0	0		1	0	1	1	1	1	-0.1009
1	9810	0.0276	0	0	0	0	0	0		1	0	1	1	1	1	-0.1009
0	2043.4	0.0276	0	0	0	0	0	0		1	0	1	1	1	1	-0.1009
0	4091.8	0.0276	0	0	0	0	0	0		1	0	1	1	0	0	-0.1003
0	4225.6	0.0276	0	0	0	0	0	0		1	0	1	1	0	0	-0.1003
0	2836.6	0.0276	0	0	0	0	0	0		1	0	1	1	0	0	-0.1003
0	3248	0.0276	0	0	0	0	0	0		1	0	1	1	0	0	-0.1003
0	2542.2	0.0276	0	0	0	0	0	0		1	0	1	1	0	0	-0.1003
0	2240	0.0276	0	0	0	0	0	0		1	0	1	1	0	0	-0.1003
0	5756.4	0.0276	0	0	0	0	0	0		1	0	1	1	0	0	-0.1003
0	4492.6	0.0276	0	0	0	0	0	0		1	0	1	1	0	0	-0.1003
0	9343	0.0276	0	0	0	0	0	0		1	0	1	1	0	0	-0.1003
0	9412	0.0276	0	0	0	0	0	0		1	0	1	1	0	0	-0.1003
0	3845.8	0.0276	0	0	0	0	0	0		1	0	1	1	0	0	-0.1003
0	1779.8	0.0276	0	0	0	0	0	0		1	0	1	1	0	0	-0.1003
0	2158.4	0.0276	0	0	0	0	0	0		1	0	1	1	0	0	-0.1003
0	3145.4	0.0276	0	0	0	0	0	0		1	0	1	1	0	0	-0.1003
0	2296.8	0.0276	0	0	0	0	0	0		1	0	1	1	0	0	-0.1003
0	2106.2	0.0276	0	0	0	0	0	0		1	0	1	1	0	0	-0.1003
0	6791	0.0276	0	0	0	0	0	0		1	0	1	1	0	0	-0.1003
0	5056.4	0.0276	0	0	0	0	0	0		1	0	1	1	0	0	-0.1003
0	2284.8	0.0276	0	0	0	0	0	0		1	0	1	1	0	0	-0.1003
0	4877.6	0.0276	0	0	0	0	0	0		1	0	1	1	0	0	-0.1003
0	3828	0.0276	0	0	0	0	0	0		1	0	1	1	0	0	-0.1003
0	9104.54	0.0276	0	0	0	0	0	0		1	1	1	1	0	1	-0.0982
0	4515.6	0.0276	0	0	0	0	0	0		1	0	2	1	0	2	-0.0917
0	1734.4	0.0276	0	0	0	0	0	0		1	1	0	0	2	0	-0.0819
0	1889	0.0276	0	0	0	0	0	0		1	1	0	0	2	0	-0.0819
1	12534.4	0.0297	0	0	0	0	0	1		1	1	0	0	2	0	-0.0819
0	2109.8	0.0297	0	0	0	0	0	1		1	1	0	0	2	0	-0.0819
0	2739	0.0297	0	0	0	0	0	1		1	0	0	0	0	1	0.0276
1	10881.5	0.0371	0	0	0	0	0	0		1	0	0	0	0	1	0.0276
1	12532.8	0.0371	0	0	0	0	0	0		1	0	0	0	0	1	0.0276
1	1807.2	0.0371	0	0	0	0	0	0		1	0	0	0	0	1	0.0276
1	9557	0.0371	0	0	0	0	0	0		1	0	0	0	2	0	-0.0564
1	5089	0.0371	0	0	0	0	0	0		1	0	0	0	2	0	-0.0564
1	10734	0.0371	0	0	0	0	0	0		1	0	0	0	2	0	-0.0564
1	9693	0.0371	0	0	0	0	0	0		1	0	0	0	2	0	-0.0564
1	4553.4	0.0371	0	0	0	0	0	0		1	0	0	0	2	0	-0.0564
1	1796.8	0.0371	0	0	0	0	0	0		1	0	0	1	0	0	-0.0537
0	3916.2	0.0371	0	0	0	0	0	0		1	1	0	0	1	0	-0.0537
0	3103.4	0.0371	0	0	0	0	0	0		1	1	0	0	1	0	-0.0537
0	4697.35	0.0371	0	0	0	0	0	0		1	1	0	0	1	0	-0.0537
0	11801.8	0.0371	0	0	0	0	0	0		1	1	0	0	1	0	-0.0537
0	5139.6	0.0371	0	0	0	0	0	0		1	1	0	0	1	0	-0.0537
0	5469.71	0.0371	0	0	0	0	0	0		1	1	0	0	1	0	-0.0537
0	5483.4	0.0371	0	0	0	0	0	0		1	1	0	0	1	0	-0.0537
0	2519.6	0.0371	0	0	0	0	0	0		1	1	0	0	1	0	-0.0537
0	3845.8	0.0371	0	0	0	0	0	0		1	1	0	0	1	0	-0.0537
0	3388.2	0.0371	0	0	0	0	0	0		1	1	0	0	1	0	-0.0537
0	5233.8	0.0371	0	0	0	0	0	0		1	1	0	0	1	0	-0.0537
0	5123.8	0.0371	0	0	0	0	0	0		1	1	0	0	1	0	-0.0537
0	4388.8	0.0392	0	0	0	0	0	0		1	1	0	0	1	0	-0.0537
0	2785.4	0.0392	0	0	0	0	0	0		1	0	1	0	0	0	-0.0466
1	3776.4	0.0552	0	0	0	0	0	1		1	0	1	1	0	2	-0.0451
0	3893.4	0.0552	0	0	0	0	0	1		1	0	1	1	0	2	-0.0451
1	1693.61	0.0647	0	0	0	0	0	0		1	1	1	0	0	1	-0.0445
0	5344.6	0.0647	0	0	0	0	0	0		1	0	0	0	1	0	-0.0282
0	3085.6	0.0647	0	0	0	0	0	0		1	0	0	0	1	0	-0.0282
0	857.2	0.0647	0	0	0	0	0	0		1	0	0	0	1	0	-0.0282
0	2824.8	0.0647	0	0	0	0	0	0		1	0	0	0	1	0	-0.0282
1	8756	0.0742	0	1	0	0	0	0		1	0	0	0	1	0	-0.0282
1	9575	0.0742	0	1	0	0	0	0		1	0	0	0	1	0	-0.0282
0	13272	0.0742	0	1	0	0	0	0		1	0	0	0	1	0	-0.0282
1	7868.2	0.0923	0	0	0	0	0	1		1	0	0	0	1	0	-0.0282
										1	0	0	0	1	0	-0.0282
										1	0	0	0	1	0	-0.0282
										1	0	0	0	1	0	-0.0282
										1	0	0	0	1	0	-0.0282
										1	0	0	0	1	0	-0.0282
										1	0	0	0	1	0	-0.0282
										1	0	0	0	1	0	-0.0282
										1	0	0	0	1	0	-0.0282
										1	0	0	0	1	0	-0.0282
										1	0	0	0	1	0	-0.0282
										1	0	0	0	1	0	-0.0282
										1	0	0	0	1	0	-0.0282
										1	0	0	0	1	0	-0.0282
										1	0	0	0	1	0	-0.0282
										1	0	0	0	1	0	-0.0282
										1	0	0	0	1	0	-0.0282
										1	0	0	0	1	0	-0.0282
										1	0	0	0	1	0	-0.0282
										1	0	0	0	1	0	-0.0282
										1	0	0	0	1	0	-0.0282
										1	0	0	0	1	0	-0.0282
										1	1	0	0	1	1	-0.0261
										1	1	0	0	1	1	-0.0261
										1	1	0	0	1	1	-0.0261
										1	1	0	0	0	0	-0.0255
										1	1	0	0	0	0	-0.0255
										1	1	0	0	0	0	-0.0255
										1	1	0	0	0	0	-0.0255
										1	1	0	0	0	0	-0.0255
										1	2	0	0	0	1	-0.0234
										1	0	1	0	0	1	-0.019
										1	0	1	0	0	1	-0.019
										1	0	0	0	1	1	-0.0006
										1	0	0	0	1	1	-0.0006
										1	0	0	0	1	1	-0.0006
										1	0	0	0	1	1	-0.0006
										1	0	0	0	1	1	-0.0006
										1	0	0	0	1	1	-0.0006
										1	0	0	0	1	1	-0.0006
										1	0	0	0	1	1	-0.0006
										1	0	0	0	0	0	0
										1	0	0	0	0	0	0
										1	0	0	0	0	0	0
										1	0	0	0	0	0	0
										1	0	0	0	0	0	0
										1	0	0	0	0	0	0
										1	0	0	0	0	0	0
										1	0	0	0	0	0	0
										1	0	0	0	0	0	0
										1	0	0	0	0	0	0
										1	0	0	0	0	0	0
										1	0	0	0	0	0	0
										1	0	0	0	0	0	0
										1	0	0	0	0	0	0
										1	0	0	0	0	0	0
										1	0	0	0	0	0	0
										1	0	0	0	0	0	0
										1	0	0	0	0	0	0
										1	0	0	0	0	0	0
										1	0	0	0	0	0	0
										1	0	0	0	0	0	0
										1	0	0	0	0	0	0
										1	0	0	0	0	0	0
										1	0	0	0	0	0	0
										1	0	0	0	0	0	0
										1	0	0	0	0	0	0
										1	0	0	0	0	0	0
										1	0	0	0	0	0	0
										1	0	0	0	0	0	0
										1	0	0	0	0	0	0
										1	0	0	0	0	0	0
										1	0	0	0	0	0	0
										1	0	0	0	0	0	0
										1	0	0	0	0	0	0
										1	0	0	0	0	0	0
										1	0	0	0	0	0	0
										1	0	0	0	0	0	0
										1	0	0	0	0	0	0
										1	0	0	0	0	0	0
										1	0	0	0	0	0	0
										1	0	0	0	0	1	0.0276
										1	0	0	0	0	1	0.0276
										1	0	0	0	0	1	0.0276
										1	1	0	0	0	1	0.0021
										1	1	0	0	0	1	0.0021
										1	0	1	0	0	2	0.0086
										1	0	0	0	0	1	0.0276
										1	0	0	0	0	1	0.0276
										1	0	0	0	0	1	0.0276
										1	0	0	0	0	1	0.0276
										1	0	0	0	0	1	0.0276
										1	0	0	0	0	1	0.0276
										1	0	0	0	0	1	0.0276
										1	0	0	0	0	1	0.0276
										1	0	0	0	0	1	0.0276
										1	0	0	0	0	1	0.0276
										1	0	0	0	0	1	0.0276
										1	0	0	0	0	1	0.0276
										1	0	0	0	0	1	0.0276
										1	0	0	0	0	1	0.0276
										1	0	0	0	0	2	0.0552

## Sheet: figure 2a
HF events	S100A8A9 (ng/mL)
1	1676.4
0	1466.07
0	2199.86
0	1085.73
0	1532.12
1	1136.4
0	706.559
1	2816.23
0	528.014
0	844.3
0	3212.07
0	4651.23
0	1026.95
0	1861.83
0	2844.45
0	2807.09
1	2380.12
0	537.143
0	4373.09
0	1797.4
0	2421.28
0	1696.77
0	3526.33
0	3272.42
0	1163.23
0	2333.36
0	4725.69
1	5152.26
0	2004.49
1	4743.84
0	3488.77
1	7013.15
0	2746.9
0	1379.25
0	2043.91
0	1480.44
0	3121.33
0	872.802
0	2787.65
1	6198.56
1	3202.61
0	2753.01
1	537.504
0	3526.33
0	1058.09
1	6815.19
0	1409.68
0	2868.08
1	3688.58
0	3836.1
0	3263.53
0	2377.33
0	1094.04
0	861.511
0	2404.04
0	3526.33
0	1347.11
0	630.354
1	3338.66
0	2068.42
0	1890.07
0	4117.79
0	1361.58
0	2922.97
0	2143.36
0	1354.33
0	3804.65
0	4338.48
1	4053.05
1	2193.27
0	1742.35
1	2562.91
0	3783.49
0	5105.33
0	2591.32
1	5457.7
0	3202.2
0	1672.9
0	3526.33
0	4559.67
0	3704.78
0	4048.55
0	3700.89
0	1718.43
1	2391.11
1	1065.48
0	4667.79
0	1664.39
1	6959.53
1	3828.54
0	3087.38
0	3526.33
0	1376.53
0	910.52
0	3544.85
0	1547.8
0	3351.21
0	1583.6
1	9205.91
0	3655.22
0	4632.7
1	1314.4
1	3085.26
0	2479.54
0	7420.63
0	1836.18
1	4815.44
0	3045.72
0	4238.7
0	2239.02
0	2356.51
1	4681.88
0	2174.53
0	2617.56
1	4496.71
0	1797.32
0	4940.56
0	1660.37
1	3594.47
0	2724.38
1	2964.75
1	6263.65
0	3984.17
1	3384.35
0	4345.72
0	4008.1
0	2365.65
0	1580.37
0	9079.04
0	1878.32
0	2751.24
0	2488.44
0	4571.73
1	3914.97
1	4553.94
1	7113.74
1	5673.18
0	2048.68
0	5549.09
0	6053.92
0	5971.49
1	1729.17
1	6869.04
0	3829.98
0	2048.68
0	6290.62
0	8615.47
0	3130.85
0	4833.99
0	3153.63
0	3544.37
1	2632.39
0	2684.41
0	1223.87
1	3615.25
1	5798.1
1	5278.21
0	2116.61
1	4381.42
0	4130.81
0	1658.23
0	1682.45
0	3630.66
0	4725.4
0	6728.47
1	2819.17
1	3562.86
1	4967.47
0	760.448
0	4706.79
0	7661.86
1	7994.53
1	4279.28
0	5038.9
1	7150.96
0	4924
0	2522.3
0	6028.83
1	1223.87
0	7028.85
0	4551.79
0	4728.97
0	3547.2
1	10972
0	7448.26
0	9277.42
0	2458.47
0	9014.31
1	5608.98
0	4061.7
1	5587.25
0	4781.56
0	3565.66
0	3959.93
0	2577.69
0	2559.34
0	4061.7
0	2663.35
1	6690.83
0	1803.32
1	3534.89
0	1627.29
0	3264.35
0	3513.36
0	2101.47
0	1678.85
0	2736.82
0	1203.95
0	4061.7
1	9402.75
1	5320.5
1	2736.82
0	2840.96
0	5125.24
1	8642.14
1	2347.22
1	7045.39
0	4921.89
0	7852.56
0	3158.16
1	5226.7
0	3749.79
0	6425.92
1	10077.8
1	2097.29
1	5394.09
0	1258.96
1	2314.12
0	4061.7
0	4061.7
0	3605.46
1	3494.48
1	9695.2
1	9162.84
0	11215.7
1	3172.93
1	4061.7
1	4654.45
0	4061.7
0	3250.51
0	2708.05
0	4881.01
1	3394.65
0	2034.87
0	2218.53
0	3261.39
0	2368.18
0	2673.67
0	2217.84
0	3304.04
0	7520.59
0	3168.03
0	3526.33
0	2139.91
1	2470.09
0	1903.08
0	3526.33
0	661.41
1	2475.45
1	3526.33
0	1213.28
0	3526.33
1	4865.35
0	2748.6
0	3526.33
1	2225.9
0	1849.18
0	3526.33
0	3526.33
0	2700.44
1	3735.39
1	11786.5
1	4346.72
0	3526.33
0	3526.33
0	2202.79
0	3526.33
1	2753.63
0	1479.3
0	2970.99
1	3526.33
0	5207.35
0	3526.33
1	3526.33
0	5454.53
0	3526.33
0	982.14
1	2851.89
0	6297.33
0	1916.96
0	3402.76
0	1378.08
0	854.137
0	1970.55
0	8063.43
0	1607.81
0	3341.77
0	500.805
1	3382.66
0	2307.46
0	3102.08
0	1156.81
0	2936.2
0	5106.94
0	1514.13
0	1356.52
0	4213.9
0	2069.99
0	3415.39
0	994.99
0	3344.49
0	4444.31
1	4052.24
0	1116.97
0	1605.13
0	3262.73
0	4061.7
0	4061.7
0	1551.59
1	4061.7
0	4061.7
0	1178.08
1	2521.14
1	4139.9
0	3674.73
0	1712.36
0	1412.57
1	2721.7
0	2947.07
0	1991.88
0	1340.52
0	3526.33
0	728.496
0	795.209
0	1885.63
0	5610.44
1	2636.18
0	1693.88
0	1641.5
0	2560.39
0	3605.06
0	1960.95
1	5454.88
0	1077.2
0	2059.44
0	2468.27
0	1423.34
1	2227.42
0	3279.51
1	3698.91
0	3707.84
0	905.842
0	2435.96
0	2336.51
0	2652.24
0	696.097
0	2587.97
0	2812.37
0	3058
0	3220.86
0	4061.7
1	5188.29
1	4443.18
0	5279.45
0	2288.57
0	4950.97
1	742.212
0	2634.07
1	4061.7
0	1024.45
0	3736.62
0	4539.44
0	2118.71
0	4061.7
0	4345.74
0	4061.7
0	4608.18
0	6202.48
0	1516.1
0	4614.59
0	1564.89
0	4061.7
1	2397.48
0	271.951
1	4061.7
0	1246.01
0	4704.37
1	2659.47
0	1246.01
0	1803.74
0	3984.17
0	1874.45
0	4061.7
0	2731.41
0	3259.39
0	1899.07
0	2866.14
1	1973.42
0	2462.86
0	2065.65
0	3032.6
0	5797.09
1	5673.18
1	4217.98
1	2257.66
1	4061.7
0	6762.24
0	10469.5
0	838.61
0	4061.7
0	3661.14
0	8397.6
0	4061.7
1	6628.61
0	4422.48
0	4762.12
1	3502.72
0	2536.47
0	1239.97
0	2494.03
0	5067.45
0	11549.5
1	2341.51
0	4061.7
0	3575.55
0	5535.08
0	1695.54
0	617.526
0	1002.49
0	3667.48
0	5933.16
0	1859.06
0	2950.89
1	2161.56
0	2050.71
0	981.557
0	1464.33
1	1285.31
0	2291.8
0	2621.97
0	6148.16
0	4337.22
0	10964.7
0	2642.93
1	7183.76
0	3000.14
0	4264.11
0	4061.7
0	2131.97
1	4171.99
0	1456.33
1	5108.87
0	3302.08
0	1050.95
0	4783.11
1	4061.7
0	1545.27
1	3526.33
0	1606.72
0	3526.33
0	3526.33
0	7274.34
0	3006.42
0	3526.33
1	7408.93
0	3399.79
0	3494.44
1	10142.1
0	4681.06
0	4572.72
0	1337
0	4061.7
0	5400.1
1	1063.07
0	2552.31
0	2821.34
0	4108.5
0	567.642
1	4467.65
0	2405.68
0	4642.82
0	10008
0	1514.58
0	3072.39
0	2212.72
0	5515.47
0	3823.21
0	9462.24
0	1199.77
0	2113.35
0	2100.94
1	2085.43
0	1447.18
0	2477.66
1	4182.74
0	2084.04
0	3559.72
0	4134.01
1	5985.71
0	6062.27
0	3741.22
1	11083.9
0	3923.19
0	3644.36
0	1435.65
1	6564.38
1	4859.74
0	2485.56
0	3692.78
0	5113.9
1	6157.55
0	4638.94
0	4373.88
0	2477.66
0	4818.82
0	1671.02
0	2906.43
0	3571.8
1	5200.14
1	5727.33
0	952.407
1	4373.88
0	4012.31
0	4545.06
0	1822.43
0	3480.65
0	2335.55
1	4983.21
0	5529.33
0	4365.74
0	12416.6
0	843.641
0	5996.03
1	2170.33
0	1802.98
0	3692.78
0	3378.68
0	698.528
0	4884.31
1	5064.66
0	944.884
0	4061.7
0	1351.23
0	2131.09
0	4231.5
0	5603.53
0	2994.2
0	10231.1
0	4061.7
0	6244.61
0	3595.98
0	5348.14
0	5954.65
0	3672.6
0	1092.11
1	4790.18
0	2676.16
0	2198.05
1	6653.61
0	5326.03
0	9110.4
1	3119.92
0	2620.4
0	3104.97
1	4797.36
0	402.61
1	1199.54
0	9452.36
1	7330.7
1	13590.4
0	8381.41
1	7693.24
0	4266.96
1	12571.7
1	4691.11
0	12351.8
1	9106.52
0	7011.1
1	3637.34
0	1951.13
0	1340.8
1	1918.04
0	2135.3
0	3870.67
0	1899.67
0	3205.96
0	3427.04
0	6361.97
0	6914.94
0	1973.2
1	6143.55
0	3505.85
1	8924.07
1	7423.2
1	8908.55
0	4061.7
1	4061.7
1	9767.5
0	5956
0	4977.74
0	3808.74
0	2751.24
0	5710.07
0	9195.03
0	1614.94
0	2614.5
0	6437.79
1	7308.3
0	2238.7
0	2049.93
1	11470.8
1	13472.2
0	1837.02
1	8805.51
0	4061.7
1	6660.47
1	3190.77
0	10531.6
0	7170.35
0	4893.68
1	8985.85
1	2420.92
1	10304.8
0	3662
1	6137.22
1	3665.64
0	4640.44
0	1625.03
0	3854.8
0	4058.89
0	8261.57
1	3526.33
1	11053.9
1	3543.31
0	5248.66
0	4061.7
1	10798.7
0	4540.61
1	12095.3
0	6146.42
0	4061.7
0	3223.12
1	1585.25
0	4061.7
1	3695.78
0	4061.7
0	4115.98
0	9225.79
0	2793.41
1	6578.97
1	3216.78
1	12391.3
1	8193.31
0	3343.48
0	6294.81
0	3622.7
1	3159.82
1	2262.1
0	2263.14
1	4061.7
0	3613.99
0	4287.4
0	3106.96
1	12715.4
1	3554.32
1	12658.6
0	1860.09
1	5599.59
1	11676.3
0	11459.2
0	5446.67
0	5257.22
0	8076.2
0	6135.02
1	5247.25
0	5742.56
0	13012.9
1	3272.6
1	1543.33
0	3922.41
1	4845.23
1	6943.71
0	1154.55
0	6559.25
0	3788.65
0	5194.03
0	5991
0	5072.84
0	4061.7
0	1852.49
0	2349.86
1	3092.71
1	7969.52
1	2925.59
1	7009.02
0	3220.12
0	10019
0	4172.87
1	10937.3
0	5408.16
1	5819.31
1	2199.35
1	5605.32
1	6590.18
0	7334.94
1	2534.34
1	3647.3
1	4009.05
0	3825.39
0	2366.9
0	1647.51
1	5202.48
1	9940.6
0	5847.46
0	1099.62
0	6117.64
0	2731.42
0	1754.79
1	4299.32
1	8865.65
0	3572.55
0	1618.3
0	7640.1
1	11314.7
1	8439.26
1	10491
0	3685.86
1	12081.9
0	5962.48
1	11177.5
0	4138.14
0	2800.75
0	1643.14
0	3992.92
0	4061.7
0	5858.71
1	1419.18
0	3940.45
0	7556.88
0	1952.79
0	9752.11
0	2510.86
0	5339.07
0	2617.04
0	1493.03
0	3087.26
1	6764.39
0	4880.01
1	11167.2
0	11051.8
0	5112.03
0	7127.59
0	8261.83
0	2618.95
1	9993.89
1	3658.15
0	9471.07
1	3562
0	6518.87
0	1820.78
0	2262.08
0	1397.78
0	4293.03
1	9121.69
0	1512.98
0	1179.95
0	4076.2
1	2315.78
0	1283.73
1	10977.6
0	6484.97
0	3971.9
0	9911
0	1204.33
0	2136.49
0	2612.62
0	4102.25
0	5120.61
1	5353.72
1	3847.83
1	9993.05
1	2104.32
0	3690.99
0	5065.05
1	3070.01
1	8410.7
1	1276.95
1	1657.3
0	2844.23
0	1450.04
0	2242.25
0	4732.48
0	8429.54
0	1897.44
1	8718.36
0	9101.37
0	22721.9
0	3245.63
1	8366.75
0	2242.25
0	3716.09
0	3410.7
0	4418.75
0	3678.45
0	5134.08
0	3578.08
1	10269.7
1	8146.56
0	4183.41
0	1427.59
1	5298.47
0	5946.71
0	3227.94
0	2398.59
0	1855.39
1	3322.44
0	5201.28
0	6779.09
0	2316.88
0	1413.24
0	3655.43
0	5491.62
0	2295.65
0	3695.43
1	4290.67
0	2529.49
0	3299.18
0	1068.09
1	4755.07
0	2773.15
0	1014.82
1	2840.27
0	4984.69
1	2840.27
0	3760.06
0	2587.3
0	6466.85
0	1676.85
0	3886.34
0	1544.87
0	3920.25
0	1106.62
1	6779.09
1	8007.98
0	3017.47
0	3397.34
0	2693.89
0	1154.1
0	6181.2
1	4025.09
0	2244.12
0	1106.62
0	5124.49
0	1938.73
1	4510.3
0	5270.63
0	1935.72
0	1401.29
1	4600.1
0	1685.86
0	3474.1
1	4872.94
0	1371.43
0	997.079
0	7369.18
0	1761.01
0	2123.01
1	12409.6
1	8468.39
0	2654.28
0	2420.08
0	1993.06
1	4935.02
1	5432.45
0	3127.61
0	2301.71
1	2132.08
0	4213.41
1	5177.33
1	2047.42
0	6779.09
1	3892.51
1	5011.89
0	6181.2
0	2883.01
1	2947.16
0	3563.19
0	2086.72
0	3339.05
1	6181.2
0	2837.22
0	6321.91
0	4680.67
1	6425.16
0	4832.61
1	4318.49
0	7004.91
0	1165.97
0	2514.29
0	2605.56
0	2578.17
0	4696
0	3111.51
0	4091.36
0	4216.24
0	4034.9
1	3199.97
0	5446.89
0	4921.34
0	2315.28
0	1804.32
0	2347.12
0	2733.92
0	4738.55
0	5383.2
1	5906.63
1	4876.83
0	4093.63
0	3074.1
1	6181.2
0	5696.55
1	2049.58
1	6022.6
0	2227.54
1	6438.32
0	7908.28
0	4176.62
0	3977.46
0	4023.28
0	4479.79
0	2816.06
0	2613.42
0	2530.6
0	2423.11
0	3501.59
0	2248.68
0	4042.67
0	4518.57
0	4040.91
0	2615.18
0	2518.26
1	6835.01
0	6466.85
0	4731.86
1	5132
1	7052.14
0	1924.5
1	4460.41
1	6403.48
1	4523.86
0	1598.58
0	5760.41
0	2453.74
0	3170.89
0	3704.45
0	5901.24
0	4444.24
0	1580.99
0	5924.97
0	7096.72
0	3837.15
0	1075.57
0	3015.13
0	5284.34
0	3051.66
1	7555.04
1	6466.85
0	4761.52
1	4890.8
0	3668.2
0	3114.9
0	4626.5
0	2988.41
0	3393.72
1	4215.63
0	3696.94
0	1406.51
1	5003.57
0	1816.54
0	2039.48
1	3604.97
0	3978.57
0	3886.61
0	3961.33
0	4635.33
1	4294.65
0	2445.25
0	1929.16
0	4112.67
0	3286.57
0	4854.22
0	3208.4
1	5384.18
1	8959.1
0	3862.88
1	7569.85
1	3277.3
1	6181.2
0	1851.6
1	4061.01
1	4695.6
0	5283.39
1	3422.05
0	4564.02
1	4320.41
0	4215.67
0	1844.62
0	3026.82
0	3976.8
1	4731.9
0	2920.83
0	3466.85
1	4930.17
0	3219.01
0	5223.05
0	3697.94
1	4411.37
0	3728.47
1	3022.84
0	3676.7
0	4723.92
0	2022.78
0	5196.42
0	4837.02
1	4842.34
0	3853.28
0	4360.85
0	4866.29
0	5141.83
0	6181.2
0	4862.17
1	6466.85
0	4755.94
0	4582.07
1	4435.79
0	2440.3
0	971.936
0	1588.33
0	3530.58
0	946.915
0	5442.82
0	3261.83
1	4519.97
0	3800.68
0	3111.16
0	4261.87
0	1652.11
1	5360.09
0	6779.09
1	6466.85
1	7382.14
1	3513.34
0	3281.96
1	7935.11
0	2780.88
0	3214.57
0	1611.63
0	6181.2
0	3773.96
0	4511.78
0	969.975
0	4547.49

## Sheet: figure 2b
HF events	Follow-up time/time to event(d)	S100A8A9 (ng/mL)
1	4	1676.4
0	2059	1466.07
0	1739	2199.86
0	1755	1085.73
0	1913	1532.12
1	58	1136.4
0	1900	706.559
1	3	2816.23
0	1888	528.014
0	2033	844.3
0	2023	3212.07
0	2013	4651.23
0	30	1026.95
0	2037	1861.83
0	2008	2844.45
0	2032	2807.09
1	1645	2380.12
0	2029	537.143
0	2010	4373.09
0	2022	1797.4
0	1763	2421.28
0	1753	1696.77
0	1724	3526.33
0	1721	3272.42
0	1913	1163.23
0	1915	2333.36
0	1915	4725.69
1	134	5152.26
0	1978	2004.49
1	1911	4743.84
0	1931	3488.77
1	1418	7013.15
0	2032	2746.9
0	1743	1379.25
0	2083	2043.91
0	2026	1480.44
0	2078	3121.33
0	1840	872.802
0	1692	2787.65
1	985	6198.56
1	1146	3202.61
0	1863	2753.01
1	854	537.504
0	1861	3526.33
0	1857	1058.09
1	1388	6815.19
0	1859	1409.68
0	1852	2868.08
1	391	3688.58
0	1849	3836.1
0	1843	3263.53
0	1847	2377.33
0	1847	1094.04
0	1808	861.511
0	1808	2404.04
0	1805	3526.33
0	1780	1347.11
0	1801	630.354
1	2	3338.66
0	1801	2068.42
0	1802	1890.07
0	1801	4117.79
0	1772	1361.58
0	1769	2922.97
0	1768	2143.36
0	1769	1354.33
0	1755	3804.65
0	1766	4338.48
1	1	4053.05
1	390	2193.27
0	1765	1742.35
1	1	2562.91
0	1734	3783.49
0	1762	5105.33
0	1757	2591.32
1	1810	5457.7
0	1708	3202.2
0	1711	1672.9
0	1705	3526.33
0	1689	4559.67
0	1682	3704.78
0	1674	4048.55
0	1677	3700.89
0	1668	1718.43
1	1191	2391.11
1	184	1065.48
0	1677	4667.79
0	1666	1664.39
1	784	6959.53
1	1	3828.54
0	1657	3087.38
0	1658	3526.33
0	1656	1376.53
0	1647	910.52
0	1650	3544.85
0	1647	1547.8
0	1648	3351.21
0	30	1583.6
1	316	9205.91
0	1647	3655.22
0	1636	4632.7
1	4	1314.4
1	460	3085.26
0	1636	2479.54
0	1635	7420.63
0	1633	1836.18
1	1632	4815.44
0	1626	3045.72
0	1629	4238.7
0	1629	2239.02
0	1592	2356.51
1	1	4681.88
0	1566	2174.53
0	1562	2617.56
1	1	4496.71
0	1618	1797.32
0	1613	4940.56
0	1429	1660.37
1	6	3594.47
0	1456	2724.38
1	515	2964.75
1	139	6263.65
0	1454	3984.17
1	3	3384.35
0	1428	4345.72
0	1428	4008.1
0	1427	2365.65
0	1421	1580.37
0	1414	9079.04
0	1420	1878.32
0	1420	2751.24
0	1414	2488.44
0	1408	4571.73
1	3	3914.97
1	2	4553.94
1	775	7113.74
1	5	5673.18
0	1409	2048.68
0	1400	5549.09
0	1404	6053.92
0	1400	5971.49
1	123	1729.17
1	1405	6869.04
0	1404	3829.98
0	1405	2048.68
0	1409	6290.62
0	1409	8615.47
0	1411	3130.85
0	1409	4833.99
0	1402	3153.63
0	1391	3544.37
1	883	2632.39
0	1388	2684.41
0	1386	1223.87
1	1	3615.25
1	3	5798.1
1	339	5278.21
0	1391	2116.61
1	337	4381.42
0	1386	4130.81
0	1378	1658.23
0	1361	1682.45
0	1385	3630.66
0	1377	4725.4
0	1381	6728.47
1	5	2819.17
1	223	3562.86
1	1266	4967.47
0	1343	760.448
0	1371	4706.79
0	1371	7661.86
1	1358	7994.53
1	6	4279.28
0	1361	5038.9
1	395	7150.96
0	1363	4924
0	1356	2522.3
0	1358	6028.83
1	510	1223.87
0	1356	7028.85
0	1361	4551.79
0	1359	4728.97
0	1358	3547.2
1	6	10972
0	1347	7448.26
0	1346	9277.42
0	1347	2458.47
0	1345	9014.31
1	16	5608.98
0	1346	4061.7
1	100	5587.25
0	1338	4781.56
0	1605	3565.66
0	1343	3959.93
0	1337	2577.69
0	1332	2559.34
0	1316	4061.7
0	1314	2663.35
1	622	6690.83
0	1316	1803.32
1	11	3534.89
0	1329	1627.29
0	1325	3264.35
0	1328	3513.36
0	1338	2101.47
0	1298	1678.85
0	1322	2736.82
0	1316	1203.95
0	1315	4061.7
1	63	9402.75
1	238	5320.5
1	173	2736.82
0	1331	2840.96
0	1338	5125.24
1	113	8642.14
1	36	2347.22
1	470	7045.39
0	1317	4921.89
0	1317	7852.56
0	1314	3158.16
1	9	5226.7
0	1324	3749.79
0	1301	6425.92
1	265	10077.8
1	191	2097.29
1	1	5394.09
0	1299	1258.96
1	397	2314.12
0	1313	4061.7
0	1313	4061.7
0	1313	3605.46
1	102	3494.48
1	70	9695.2
1	191	9162.84
0	1299	11215.7
1	6	3172.93
1	385	4061.7
1	3	4654.45
0	1292	4061.7
0	1294	3250.51
0	1285	2708.05
0	1286	4881.01
1	1	3394.65
0	1279	2034.87
0	1282	2218.53
0	1638	3261.39
0	1625	2368.18
0	1626	2673.67
0	1625	2217.84
0	1617	3304.04
0	1616	7520.59
0	1620	3168.03
0	30	3526.33
0	2084	2139.91
1	4	2470.09
0	1913	1903.08
0	2059	3526.33
0	2056	661.41
1	342	2475.45
1	1530	3526.33
0	2025	1213.28
0	2024	3526.33
1	1543	4865.35
0	2018	2748.6
0	2014	3526.33
1	1390	2225.9
0	2004	1849.18
0	2001	3526.33
0	1996	3526.33
0	1987	2700.44
1	1614	3735.39
1	3	11786.5
1	774	4346.72
0	1910	3526.33
0	1901	3526.33
0	1875	2202.79
0	1853	3526.33
1	4	2753.63
0	2063	1479.3
0	2023	2970.99
1	432	3526.33
0	2038	5207.35
0	1942	3526.33
1	1284	3526.33
0	1906	5454.53
0	1849	3526.33
0	2039	982.14
1	1133	2851.89
0	1914	6297.33
0	1901	1916.96
0	1887	3402.76
0	2112	1378.08
0	2113	854.137
0	2109	1970.55
0	2105	8063.43
0	2130	1607.81
0	2109	3341.77
0	2018	500.805
1	120	3382.66
0	2053	2307.46
0	2043	3102.08
0	1982	1156.81
0	1920	2936.2
0	2117	5106.94
0	2117	1514.13
0	2106	1356.52
0	1928	4213.9
0	2106	2069.99
0	2105	3415.39
0	2019	994.99
0	2059	3344.49
0	2048	4444.31
1	894	4052.24
0	2027	1116.97
0	2029	1605.13
0	2024	3262.73
0	2025	4061.7
0	2008	4061.7
0	2009	1551.59
1	316	4061.7
0	1979	4061.7
0	1978	1178.08
1	1102	2521.14
1	1273	4139.9
0	1879	3674.73
0	2113	1712.36
0	2108	1412.57
1	1418	2721.7
0	2101	2947.07
0	2009	1991.88
0	2016	1340.52
0	2013	3526.33
0	2025	728.496
0	2077	795.209
0	2078	1885.63
0	2077	5610.44
1	4	2636.18
0	2073	1693.88
0	2072	1641.5
0	2073	2560.39
0	2073	3605.06
0	2071	1960.95
1	1497	5454.88
0	2069	1077.2
0	2069	2059.44
0	2068	2468.27
0	2060	1423.34
1	1357	2227.42
0	2057	3279.51
1	4	3698.91
0	2058	3707.84
0	2052	905.842
0	2058	2435.96
0	2056	2336.51
0	2045	2652.24
0	30	696.097
0	2017	2587.97
0	1995	2812.37
0	1997	3058
0	1993	3220.86
0	1987	4061.7
1	2043	5188.29
1	2	4443.18
0	1937	5279.45
0	1938	2288.57
0	1937	4950.97
1	1291	742.212
0	1931	2634.07
1	920	4061.7
0	1911	1024.45
0	1909	3736.62
0	1874	4539.44
0	1861	2118.71
0	2084	4061.7
0	2075	4345.74
0	2106	4061.7
0	2077	4608.18
0	2066	6202.48
0	2067	1516.1
0	2056	4614.59
0	30	1564.89
0	2058	4061.7
1	1	2397.48
0	1988	271.951
1	73	4061.7
0	1990	1246.01
0	2004	4704.37
1	449	2659.47
0	2003	1246.01
0	2000	1803.74
0	2003	3984.17
0	2004	1874.45
0	1978	4061.7
0	1986	2731.41
0	1983	3259.39
0	1982	1899.07
0	1947	2866.14
1	13	1973.42
0	1945	2462.86
0	1946	2065.65
0	1944	3032.6
0	1981	5797.09
1	18	5673.18
1	360	4217.98
1	1315	2257.66
1	697	4061.7
0	1938	6762.24
0	1937	10469.5
0	1930	838.61
0	1934	4061.7
0	1931	3661.14
0	1922	8397.6
0	1926	4061.7
1	1975	6628.61
0	1920	4422.48
0	1905	4762.12
1	14	3502.72
0	1876	2536.47
0	1875	1239.97
0	30	2494.03
0	1876	5067.45
0	1861	11549.5
1	5	2341.51
0	2079	4061.7
0	2081	3575.55
0	2078	5535.08
0	2078	1695.54
0	2072	617.526
0	2071	1002.49
0	2073	3667.48
0	2066	5933.16
0	2071	1859.06
0	2065	2950.89
1	1213	2161.56
0	2063	2050.71
0	2063	981.557
0	2058	1464.33
1	1	1285.31
0	1993	2291.8
0	1990	2621.97
0	1976	6148.16
0	1975	4337.22
0	1957	10964.7
0	1955	2642.93
1	803	7183.76
0	1952	3000.14
0	1933	4264.11
0	1919	4061.7
0	1920	2131.97
1	1176	4171.99
0	1920	1456.33
1	202	5108.87
0	1915	3302.08
0	1901	1050.95
0	1874	4783.11
1	1080	4061.7
0	1875	1545.27
1	1063	3526.33
0	2065	1606.72
0	2059	3526.33
0	2057	3526.33
0	1952	7274.34
0	2073	3006.42
0	2059	3526.33
1	8	7408.93
0	1862	3399.79
0	1864	3494.44
1	698	10142.1
0	1853	4681.06
0	1844	4572.72
0	1784	1337
0	1807	4061.7
0	1803	5400.1
1	1287	1063.07
0	1791	2552.31
0	1798	2821.34
0	1785	4108.5
0	1793	567.642
1	15	4467.65
0	1787	2405.68
0	1783	4642.82
0	1787	10008
0	1785	1514.58
0	1780	3072.39
0	1769	2212.72
0	1766	5515.47
0	1735	3823.21
0	1755	9462.24
0	1756	1199.77
0	1707	2113.35
0	1705	2100.94
1	1357	2085.43
0	30	1447.18
0	1686	2477.66
1	130	4182.74
0	1674	2084.04
0	1666	3559.72
0	1668	4134.01
1	6	5985.71
0	1665	6062.27
0	1665	3741.22
1	347	11083.9
0	1661	3923.19
0	1664	3644.36
0	1657	1435.65
1	493	6564.38
1	971	4859.74
0	1594	2485.56
0	1591	3692.78
0	1589	5113.9
1	398	6157.55
0	1583	4638.94
0	1581	4373.88
0	1568	2477.66
0	1561	4818.82
0	1530	1671.02
0	1529	2906.43
0	30	3571.8
1	5	5200.14
1	349	5727.33
0	1617	952.407
1	599	4373.88
0	1615	4012.31
0	1614	4545.06
0	1617	1822.43
0	1601	3480.65
0	1585	2335.55
1	5	4983.21
0	1581	5529.33
0	1459	4365.74
0	1457	12416.6
0	1451	843.641
0	1437	5996.03
1	7	2170.33
0	1435	1802.98
0	1432	3692.78
0	854	3378.68
0	1404	698.528
0	1867	4884.31
1	2	5064.66
0	1869	944.884
0	1864	4061.7
0	1860	1351.23
0	1859	2131.09
0	1857	4231.5
0	1848	5603.53
0	1852	2994.2
0	1844	10231.1
0	1807	4061.7
0	1810	6244.61
0	1807	3595.98
0	1805	5348.14
0	1804	5954.65
0	1772	3672.6
0	1768	1092.11
1	1590	4790.18
0	1770	2676.16
0	1763	2198.05
1	1031	6653.61
0	1757	5326.03
0	1762	9110.4
1	1128	3119.92
0	1704	2620.4
0	1682	3104.97
1	563	4797.36
0	1678	402.61
1	327	1199.54
0	1669	9452.36
1	336	7330.7
1	5	13590.4
0	1651	8381.41
1	1650	7693.24
0	1650	4266.96
1	363	12571.7
1	1256	4691.11
0	1645	12351.8
1	1646	9106.52
0	1646	7011.1
1	484	3637.34
0	1638	1951.13
0	1625	1340.8
1	1	1918.04
0	1598	2135.3
0	1593	3870.67
0	1594	1899.67
0	1582	3205.96
0	1581	3427.04
0	1567	6361.97
0	1566	6914.94
0	1567	1973.2
1	116	6143.55
0	1529	3505.85
1	1	8924.07
1	90	7423.2
1	1624	8908.55
0	1618	4061.7
1	646	4061.7
1	14	9767.5
0	1583	5956
0	1583	4977.74
0	1458	3808.74
0	1582	2751.24
0	1453	5710.07
0	1456	9195.03
0	1450	1614.94
0	1452	2614.5
0	1450	6437.79
1	4	7308.3
0	1551	2238.7
0	1550	2049.93
1	112	11470.8
1	123	13472.2
0	1550	1837.02
1	2	8805.51
0	1549	4061.7
1	1549	6660.47
1	2	3190.77
0	1546	10531.6
0	1548	7170.35
0	1598	4893.68
1	12	8985.85
1	816	2420.92
1	7	10304.8
0	1717	3662
1	1730	6137.22
1	5	3665.64
0	1733	4640.44
0	1728	1625.03
0	1726	3854.8
0	1714	4058.89
0	1713	8261.57
1	368	3526.33
1	3	11053.9
1	5	3543.31
0	1578	5248.66
0	1709	4061.7
1	2	10798.7
0	1548	4540.61
1	1547	12095.3
0	1733	6146.42
0	1578	4061.7
0	1579	3223.12
1	8	1585.25
0	1573	4061.7
1	47	3695.78
0	1541	4061.7
0	1541	4115.98
0	1539	9225.79
0	1534	2793.41
1	9	6578.97
1	341	3216.78
1	4	12391.3
1	2	8193.31
0	1532	3343.48
0	1528	6294.81
0	1528	3622.7
1	4	3159.82
1	70	2262.1
0	1520	2263.14
1	368	4061.7
0	1603	3613.99
0	1609	4287.4
0	30	3106.96
1	17	12715.4
1	3	3554.32
1	630	12658.6
0	1608	1860.09
1	1607	5599.59
1	1602	11676.3
0	1603	11459.2
0	1604	5446.67
0	1602	5257.22
0	1600	8076.2
0	1602	6135.02
1	4	5247.25
0	1299	5742.56
0	1299	13012.9
1	12	3272.6
1	4	1543.33
0	1284	3922.41
1	1	4845.23
1	1293	6943.71
0	1293	1154.55
0	1291	6559.25
0	1290	3788.65
0	1290	5194.03
0	1289	5991
0	1282	5072.84
0	1289	4061.7
0	1288	1852.49
0	1773	2349.86
1	255	3092.71
1	794	7969.52
1	3	2925.59
1	494	7009.02
0	1766	3220.12
0	1765	10019
0	1761	4172.87
1	210	10937.3
0	1761	5408.16
1	18	5819.31
1	45	2199.35
1	1741	5605.32
1	1751	6590.18
0	1749	7334.94
1	4	2534.34
1	407	3647.3
1	1	4009.05
0	1743	3825.39
0	1741	2366.9
0	1747	1647.51
1	5	5202.48
1	239	9940.6
0	1721	5847.46
0	1722	1099.62
0	1721	6117.64
0	1592	2731.42
0	1592	1754.79
1	547	4299.32
1	2	8865.65
0	1564	3572.55
0	1562	1618.3
0	1556	7640.1
1	16	11314.7
1	512	8439.26
1	19	10491
0	1556	3685.86
1	2	12081.9
0	1528	5962.48
1	2	11177.5
0	1527	4138.14
0	1913	2800.75
0	1900	1643.14
0	1901	3992.92
0	1509	4061.7
0	1505	5858.71
1	21	1419.18
0	1504	3940.45
0	1503	7556.88
0	1502	1952.79
0	1501	9752.11
0	1502	2510.86
0	1505	5339.07
0	30	2617.04
0	1893	1493.03
0	1907	3087.26
1	3	6764.39
0	1494	4880.01
1	60	11167.2
0	1493	11051.8
0	1495	5112.03
0	1890	7127.59
0	1575	8261.83
0	1576	2618.95
1	8	9993.89
1	198	3658.15
0	1573	9471.07
1	80	3562
0	1560	6518.87
0	1563	1820.78
0	1560	2262.08
0	1472	1397.78
0	1470	4293.03
1	1470	9121.69
0	1462	1512.98
0	1461	1179.95
0	1462	4076.2
1	375	2315.78
0	1721	1283.73
1	152	10977.6
0	1728	6484.97
0	1705	3971.9
0	1378	9911
0	1380	1204.33
0	1722	2136.49
0	1382	2612.62
0	1381	4102.25
0	1349	5120.61
1	6	5353.72
1	4	3847.83
1	2	9993.05
1	2	2104.32
0	1340	3690.99
0	1342	5065.05
1	2	3070.01
1	1714	8410.7
1	6	1276.95
1	484	1657.3
0	1700	2844.23
0	30	1450.04
0	1693	2242.25
0	1681	4732.48
0	1684	8429.54
0	1661	1897.44
1	1412	8718.36
0	1658	9101.37
0	1647	22721.9
0	1320	3245.63
1	5	8366.75
0	1318	2242.25
0	1309	3716.09
0	1311	3410.7
0	1309	4418.75
0	1312	3678.45
0	1398	5134.08
0	1396	3578.08
1	1394	10269.7
1	88	8146.56
0	1389	4183.41
0	1388	1427.59
1	41	5298.47
0	1389	5946.71
0	1389	3227.94
0	1386	2398.59
0	1382	1855.39
1	8	3322.44
0	1365	5201.28
0	1939	6779.09
0	30	2316.88
0	1295	1413.24
0	30	3655.43
0	1292	5491.62
0	1293	2295.65
0	30	3695.43
1	1	4290.67
0	1791	2529.49
0	681	3299.18
0	1791	1068.09
1	8	4755.07
0	30	2773.15
0	1789	1014.82
1	7	2840.27
0	1789	4984.69
1	8	2840.27
0	1967	3760.06
0	30	2587.3
0	1969	6466.85
0	30	1676.85
0	30	3886.34
0	30	1544.87
0	30	3920.25
0	1962	1106.62
1	4	6779.09
1	1134	8007.98
0	1965	3017.47
0	30	3397.34
0	30	2693.89
0	1964	1154.1
0	1957	6181.2
1	86	4025.09
0	1965	2244.12
0	1964	1106.62
0	1965	5124.49
0	1964	1938.73
1	1964	4510.3
0	1961	5270.63
0	30	1935.72
0	1961	1401.29
1	967	4600.1
0	30	1685.86
0	1962	3474.1
1	324	4872.94
0	30	1371.43
0	1851	997.079
0	1845	7369.18
0	1844	1761.01
0	30	2123.01
1	10	12409.6
1	1	8468.39
0	30	2654.28
0	30	2420.08
0	30	1993.06
1	157	4935.02
1	103	5432.45
0	30	3127.61
0	1829	2301.71
1	4	2132.08
0	1690	4213.41
1	1949	5177.33
1	188	2047.42
0	1286	6779.09
1	363	3892.51
1	7	5011.89
0	766	6181.2
0	792	2883.01
1	754	2947.16
0	1849	3563.19
0	1854	2086.72
0	1826	3339.05
1	1798	6181.2
0	30	2837.22
0	1854	6321.91
0	1849	4680.67
1	1852	6425.16
0	1845	4832.61
1	556	4318.49
0	1816	7004.91
0	1816	1165.97
0	1850	2514.29
0	1814	2605.56
0	1814	2578.17
0	1812	4696
0	1810	3111.51
0	1809	4091.36
0	1809	4216.24
0	583	4034.9
1	11	3199.97
0	1804	5446.89
0	1693	4921.34
0	1693	2315.28
0	1693	1804.32
0	1507	2347.12
0	30	2733.92
0	1596	4738.55
0	1506	5383.2
1	2	5906.63
1	13	4876.83
0	1018	4093.63
0	30	3074.1
1	213	6181.2
0	1499	5696.55
1	149	2049.58
1	1287	6022.6
0	30	2227.54
1	2	6438.32
0	1494	7908.28
0	2125	4176.62
0	30	3977.46
0	1489	4023.28
0	1489	4479.79
0	1490	2816.06
0	1490	2613.42
0	1481	2530.6
0	30	2423.11
0	1490	3501.59
0	30	2248.68
0	1480	4042.67
0	1266	4518.57
0	1129	4040.91
0	30	2615.18
0	30	2518.26
1	4	6835.01
0	1478	6466.85
0	1478	4731.86
1	1889	5132
1	4	7052.14
0	1477	1924.5
1	1019	4460.41
1	5	6403.48
1	5	4523.86
0	1463	1598.58
0	1329	5760.41
0	1328	2453.74
0	30	3170.89
0	1326	3704.45
0	1327	5901.24
0	1458	4444.24
0	1456	1580.99
0	1445	5924.97
0	1445	7096.72
0	1445	3837.15
0	1444	1075.57
0	1444	3015.13
0	1470	5284.34
0	1533	3051.66
1	5	7555.04
1	112	6466.85
0	1541	4761.52
1	15	4890.8
0	1509	3668.2
0	1511	3114.9
0	1505	4626.5
0	1504	2988.41
0	30	3393.72
1	1196	4215.63
0	30	3696.94
0	30	1406.51
1	214	5003.57
0	1870	1816.54
0	1493	2039.48
1	9	3604.97
0	1491	3978.57
0	1489	3886.61
0	1484	3961.33
0	1484	4635.33
1	264	4294.65
0	30	2445.25
0	1483	1929.16
0	1482	4112.67
0	1475	3286.57
0	1475	4854.22
0	1475	3208.4
1	276	5384.18
1	17	8959.1
0	30	3862.88
1	2003	7569.85
1	2	3277.3
1	945	6181.2
0	30	1851.6
1	8	4061.01
1	57	4695.6
0	1450	5283.39
1	136	3422.05
0	1441	4564.02
1	3	4320.41
0	1158	4215.67
0	1441	1844.62
0	1703	3026.82
0	30	3976.8
1	1698	4731.9
0	1695	2920.83
0	1695	3466.85
1	412	4930.17
0	1690	3219.01
0	1682	5223.05
0	2107	3697.94
1	2	4411.37
0	2121	3728.47
1	619	3022.84
0	2116	3676.7
0	2126	4723.92
0	2114	2022.78
0	2107	5196.42
0	2102	4837.02
1	97	4842.34
0	30	3853.28
0	836	4360.85
0	2112	4866.29
0	2115	5141.83
0	2111	6181.2
0	2101	4862.17
1	912	6466.85
0	2107	4755.94
0	2102	4582.07
1	868	4435.79
0	2080	2440.3
0	2096	971.936
0	2096	1588.33
0	2084	3530.58
0	2099	946.915
0	2016	5442.82
0	30	3261.83
1	6	4519.97
0	30	3800.68
0	30	3111.16
0	1832	4261.87
0	1838	1652.11
1	1082	5360.09
0	1828	6779.09
1	334	6466.85
1	5	7382.14
1	3	3513.34
0	1960	3281.96
1	224	7935.11
0	30	2780.88
0	1963	3214.57
0	1962	1611.63
0	1956	6181.2
0	1955	3773.96
0	1753	4511.78
0	1899	969.975
0	2103	4547.49

## Sheet: figure 2c
HF events	Follow-up time/time to event(d)	S100A8/A9 (ng/mL)	S100A12 (ng/mL)	cTnI (ng/mL)	hs-CRP (mg/L)	BNP (pg/mL)
1	4	1676.4	12.08	29.4	34.59	425.7
0	2059	1466.07	8.97	35.3	4.08	258
0	1739	2199.86	12.23	2	2.67	189
0	1755	1085.73	15.51	0.19	22.74	99
0	1913	1532.12	14.09	0.18	4.37	25
1	58	1136.4	4.24	29.76	40.02	229
0	1900	706.559	12.2	0.23	16.13	23
1	3	2816.23	18.75	0.23	37.62	66
0	1888	528.014	3.63	0.62	26.32	40
0	2033	844.3	3.76	0.67	1.57	39.2
0	2023	3212.07	24.59	0.1	22.15	13
0	2013	4651.23	28.67	55.83	0.29	187
0	30	1026.95	3.33	20.77	36.63	289
0	2037	1861.83	11.4	0.59	12.82	18
0	2008	2844.45	15.73	0.02	24.51	19
0	2032	2807.09	17.67	24.15	42.71	318
1	1645	2380.12	13.44	102	24.57	174
0	2029	537.143	3.25	0.02	0.97	36
0	2010	4373.09	30.01	0.82	1.15	216
0	2022	1797.4	17.99	0.05	17.59	109
0	1763	2421.28	11.44	0.08	1.94	82.8
0	1753	1696.77	5.83	1.22	20.25	37
0	1724	3526.33	23.7	1.06	20.98	31
0	1721	3272.42	14.98	1.43	3.73	342.5
0	1913	1163.23	8.97	3.19	36.01	904
0	1915	2333.36	15.51	1.11	35.26	350
0	1915	4725.69	23.21	5.73	2.37	74
1	134	5152.26	32.06	0.25	22.74	49
0	1978	2004.49	10.44	0.62	8.24	58
1	1911	4743.84	30.3	0.04	3.75	214
0	1931	3488.77	21.27	0.03	12.2	13
1	1418	7013.15	14.68	0.6	0.98	65
0	2032	2746.9	34.44	0.07	1.45	112
0	1743	1379.25	1.01	3.18	3.54	27
0	2083	2043.91	13.31	0.03	4.61	13
0	2026	1480.44	26.43	0.08	5.47	105
0	2078	3121.33	3.46	1.03	40.34	161
0	1840	872.802	45.74	8.09	1.78	113
0	1692	2787.65	10.92	7.85	37.23	57
1	985	6198.56	44.68	0.16	2.68	246
1	1146	3202.61	10	2.11	12.19	56
0	1863	2753.01	27.02	34.48	40.66	1234.89
1	854	537.504	15.61	0.04	0.96	20
0	1861	3526.33	24.61	0.15	32.57	7
0	1857	1058.09	14.04	0.01	0.45	27
1	1388	6815.19	22.47	7.78	40.85	617
0	1859	1409.68	20.94	20.58	2.1	107
0	1852	2868.08	27.04	0.18	1.84	457
1	391	3688.58	10.6	2.04	17.23	56
0	1849	3836.1	16.31	0.13	1.94	18
0	1843	3263.53	6.32	8.86	38.77	1196
0	1847	2377.33	14.32	4.14	29.68	156
0	1847	1094.04	28.14	0.04	14.13	15
0	1808	861.511	6.69	0.02	23.53	200
0	1808	2404.04	4.84	0.28	1.8	49
0	1805	3526.33	7.91	0.02	1.74	40
0	1780	1347.11	40.58	1.88	34.8	609
0	1801	630.354	31.27	0.29	14.38	81
1	2	3338.66	18.84	27.92	24.37	738
0	1801	2068.42	22.52	0.384	2.29	60
0	1802	1890.07	17.2	0.37	25	105
0	1801	4117.79	6.7	102	7.91	280
0	1772	1361.58	22.85	0.176	3.81	7
0	1769	2922.97	5.34	102	36.2	137
0	1768	2143.36	4.94	3.06	35.7	130
0	1769	1354.33	7.76	68	22.79	37.6
0	1755	3804.65	16.04	0.08	14.02	7
0	1766	4338.48	4.81	4.01	1.3	107
1	1	4053.05	5.88	16.59	34.38	315
1	390	2193.27	14.32	34.48	16.68	1269
0	1765	1742.35	43.82	0.86	0.71	280
1	1	2562.91	13.14	0.49	7.97	178
0	1734	3783.49	10.9	0.03	0.65	11
0	1762	5105.33	22.86	38.8	13.9	227
0	1757	2591.32	8.51	0.14	0.34	100
1	1810	5457.7	9.4	0.05	16.94	317
0	1708	3202.2	15.51	1.28	14.39	364.06
0	1711	1672.9	6.81	0.27	5.98	69
0	1705	3526.33	12.79	2.4	25.55	27
0	1689	4559.67	5.84	0.22	2.52	19
0	1682	3704.78	18.53	0.18	34.47	213.81
0	1674	4048.55	3.92	0.18	25	169
0	1677	3700.89	8.97	0.72	25	66
0	1668	1718.43	8.26	2.01	0.93	530
1	1191	2391.11	5.57	2.95	0.26	101
1	184	1065.48	13.88	102	5.28	1471
0	1677	4667.79	17.97	5.17	17.04	109
0	1666	1664.39	11.41	7.61	6.72	1108
1	784	6959.53	17.66	0.188	5.71	256
1	1	3828.54	41.35	0.02	0.78	110
0	1657	3087.38	37.17	1.96	5.06	64
0	1658	3526.33	26.41	0.1	7.72	457
0	1656	1376.53	4.61	0.04	2.83	33
0	1647	910.52	21.72	0.38	3.58	14
0	1650	3544.85	6.08	102	1.47	24
0	1647	1547.8	12.14	7.6	5.76	2290
0	1648	3351.21	29.18	102	0.35	133
0	30	1583.6	24.88	10.58	3.85	140
1	316	9205.91	26.41	0.18	7.25	349
0	1647	3655.22	23.06	0.28	3.41	108
0	1636	4632.7	11.75	14.29	4.6	224
1	4	1314.4	22.16	80	4.06	525
1	460	3085.26	6.64	9.2	43.06	330
0	1636	2479.54	12.23	0.204	14.7	113
0	1635	7420.63	25.69	1.03	4.08	27
0	1633	1836.18	12.22	12.31	0.68	97
1	1632	4815.44	4.74	0.048	3.2	360
0	1626	3045.72	26.43	4.68	25	282.8
0	1629	4238.7	42.18	0.28	12.09	84
0	1629	2239.02	18.45	0.22	3.06	27
0	1592	2356.51	8.12	0.04	6.64	45
1	1	4681.88	12.94	0.244	25	174
0	1566	2174.53	40.56	0.056	2.84	197
0	1562	2617.56	43.5	0.204	1.71	108
1	1	4496.71	34.44	0.75	22.02	577
0	1618	1797.32	4.61	0.54	2.47	112
0	1613	4940.56	44.71	1.43	6.18	68
0	1429	1660.37	7.86	0.76	8.63	271
1	6	3594.47	7.16	0.29	15.69	57
0	1456	2724.38	18.38	0.69	2.88	125
1	515	2964.75	7.95	0.1	2.52	83
1	139	6263.65	5.87	9.2	4.02	70
0	1454	3984.17	26.01	0.14	7.82	265
1	3	3384.35	18.67	0.212	4.58	218.65
0	1428	4345.72	12.03	0.04	0.55	55
0	1428	4008.1	4.38	17.32	25	723
0	1427	2365.65	7	0.04	0.15	39
0	1421	1580.37	2.16	0.98	1.51	87
0	1414	9079.04	21.74	1.85	2.11	189.4
0	1420	1878.32	8.34	0.46	1.49	368
0	1420	2751.24	12.81	18	4.02	228
0	1414	2488.44	7.02	8.8	6.1	100
0	1408	4571.73	9.94	0.52	0.76	20
1	3	3914.97	3.55	0.332	14.06	304
1	2	4553.94	23.64	0.336	1.26	20
1	775	7113.74	7.86	1.48	24.73	20
1	5	5673.18	24.61	31.51	1.26	100.85
0	1409	2048.68	6.08	0.04	5.91	18
0	1400	5549.09	36.1	4.4	0.79	80.87
0	1404	6053.92	17.79	15.34	0.73	20
0	1400	5971.49	7.86	3.53	4.1	48
1	123	1729.17	6.08	0.92	13.84	192
1	1405	6869.04	3.64	0.13	8.8	221
0	1404	3829.98	4.23	3.67	1.24	37
0	1405	2048.68	10.71	37.95	2.02	143
0	1409	6290.62	21.93	0.04	18.78	6
0	1409	8615.47	5.49	40	6.68	132
0	1411	3130.85	9.74	0.76	4.74	197
0	1409	4833.99	14	0.62	2.46	180
0	1402	3153.63	10.06	0.46	25	67
0	1391	3544.37	10.88	1.48	8.84	85
1	883	2632.39	12.03	0.86	5.71	31.3
0	1388	2684.41	11.09	0.16	1.84	72
0	1386	1223.87	5.92	0.01	1.07	34
1	1	3615.25	6.26	0.04	1.97	25
1	3	5798.1	25.64	1.49	20.64	39
1	339	5278.21	21.81	16.82	15.78	715
0	1391	2116.61	4.69	48	25	15
1	337	4381.42	21.81	16.82	25	715
0	1386	4130.81	10.61	0.04	8.25	161.05
0	1378	1658.23	6.75	1.08	12.01	285
0	1361	1682.45	4.38	2.56	24.42	291
0	1385	3630.66	14.68	0.04	2.5	256
0	1377	4725.4	19.83	7.01	19.43	602
0	1381	6728.47	38.82	0.128	12.05	349.8
1	5	2819.17	11.41	13.02	24.05	1984
1	223	3562.86	4.44	0.19	4.44	69.2
1	1266	4967.47	39.61	14.8	9.49	265
0	1343	760.448	5.83	0.02	7.06	289
0	1371	4706.79	26.76	2.02	0.39	189
0	1371	7661.86	43.67	1.44	2.68	5
1	1358	7994.53	47.88	0.56	2.25	32.86
1	6	4279.28	18.92	12.8	25	1136.99
0	1361	5038.9	9.76	3.64	22.21	138
1	395	7150.96	27.45	5.76	5.53	316
0	1363	4924	18.03	0.27	14.33	19
0	1356	2522.3	18.46	7.6	25	345
0	1358	6028.83	19.83	0.064	9.88	891.9
1	510	1223.87	4.19	24.43	0.06	63
0	1356	7028.85	45.14	54.41	21.2	93
0	1361	4551.79	15.67	0.07	5.09	21
0	1359	4728.97	8.52	102	25	211
0	1358	3547.2	9.29	0.45	2.09	14
1	6	10972	46.65	3.08	25	82
0	1347	7448.26	15.67	21.23	3.19	497.9
0	1346	9277.42	13.41	0.01	10.37	16
0	1347	2458.47	17.5	38.6	6.25	29.5
0	1345	9014.31	13.82	25.83	8.58	248.69
1	16	5608.98	2.86	0.55	25	722
0	1346	4061.7	13.59	13.6	5.73	20
1	100	5587.25	47.53	25.6	25	164
0	1338	4781.56	9.94	2.12	2.35	20
0	1605	3565.66	10.02	0.1	15.48	378.5
0	1343	3959.93	16.43	80	2.74	245
0	1337	2577.69	7.81	102	2.72	229
0	1332	2559.34	8.37	7.2	25	6
0	1316	4061.7	23.33	34.4	1.37	390
0	1314	2663.35	11.82	0.232	11.07	82.8
1	622	6690.83	31.06	85	14.94	29
0	1316	1803.32	6.82	2.96	11.78	1260
1	11	3534.89	39.23	96	25	347
0	1329	1627.29	7.95	0.04	6.05	216
0	1325	3264.35	7.63	22.11	17.66	65
0	1328	3513.36	6.31	0.11	4.65	34
0	1338	2101.47	22.17	2.9	9.16	47
0	1298	1678.85	4.29	0.17	2.6	66
0	1322	2736.82	37.37	102	6.16	55
0	1316	1203.95	7.36	0.84	5.48	75
0	1315	4061.7	17.17	0.056	0.48	66.78
1	63	9402.75	9.79	80	18.63	125
1	238	5320.5	30.22	1.55	4.03	1622.45
1	173	2736.82	9.25	10.07	22.93	69
0	1331	2840.96	7.99	80	25	41
0	1338	5125.24	5.38	6.19	3.71	30
1	113	8642.14	5.04	9.24	2.62	369
1	36	2347.22	8.77	0.35	6.93	15
1	470	7045.39	21.09	0.056	2.02	213
0	1317	4921.89	13.08	2.08	11.9	546
0	1317	7852.56	28.95	0.116	3.55	67
0	1314	3158.16	8.07	2.88	0.47	49
1	9	5226.7	31.9	76	25	20
0	1324	3749.79	25.47	0.11	25	21
0	1301	6425.92	12.2	2.52	14.35	680
1	265	10077.8	19.67	88	25	265.84
1	191	2097.29	9.8	0.18	2.64	103
1	1	5394.09	25	0.052	25	20
0	1299	1258.96	4.16	0.04	1.21	43
1	397	2314.12	47.5	0.04	4.83	51
0	1313	4061.7	42.95	52	1.4	549
0	1313	4061.7	38.2	102	5.51	59
0	1313	3605.46	5.12	0.05	3.78	35
1	102	3494.48	23.08	0.04	1.08	369.04
1	70	9695.2	17.79	2.11	1.14	20
1	191	9162.84	46.82	100	0.88	387.34
0	1299	11215.7	20.3	0.192	4.87	32
1	6	3172.93	12.88	2.44	2.3	411
1	385	4061.7	12.75	3.25	1.71	46
1	3	4654.45	15.68	24.4	25	66.64
0	1292	4061.7	14.07	0.068	0.78	36
0	1294	3250.51	46.89	0.04	2.36	107
0	1285	2708.05	8.06	102	15.78	42
0	1286	4881.01	3.6	32.8	2.75	20
1	1	3394.65	10.8	0.47	5.08	237
0	1279	2034.87	13.31	4.8	25	431
0	1282	2218.53	3.09	6.65	2.1	160
0	1638	3261.39	16.91	102	19.02	76
0	1625	2368.18	7.43	0.13	0.49	67
0	1626	2673.67	16.76	17.43	0.18	12
0	1625	2217.84	20.09	8.82	2.77	210.41
0	1617	3304.04	9.74	12.5	17.01	211
0	1616	7520.59	6.9	35.23	21.89	23
0	1620	3168.03	15.19	4.12	2.99	94
0	30	3526.33	4.84	15.84	38.5	127
0	2084	2139.91	6.25	2.39	18.18	83
1	4	2470.09	10.94	38.98	34.82	892
0	1913	1903.08	17.2	0.15	10.18	15
0	2059	3526.33	7.11	37.53	28.53	64
0	2056	661.41	13.49	0.08	0.91	228
1	342	2475.45	16.75	0.19	7.07	80
1	1530	3526.33	7.86	1.24	12.85	55
0	2025	1213.28	5.67	6.61	5.14	381
0	2024	3526.33	6.17	0.34	1.07	20
1	1543	4865.35	27.16	6.13	10.6	97
0	2018	2748.6	17.52	0.01	5.9	54
0	2014	3526.33	2.42	0.01	3.52	19
1	1390	2225.9	13.17	0.68	27.27	285
0	2004	1849.18	19.61	54.62	11.97	20
0	2001	3526.33	6.92	1.76	4.73	108
0	1996	3526.33	19.65	4	3.99	40
0	1987	2700.44	12.22	0.04	4.6	35
1	1614	3735.39	25.98	3.38	6.48	52.69
1	3	11786.5	10.92	0.18	38.37	395
1	774	4346.72	41.92	44.58	5.42	141
0	1910	3526.33	13.49	0.28	2.72	231
0	1901	3526.33	20.3	0.53	3.06	125
0	1875	2202.79	17.67	9.19	0.72	33
0	1853	3526.33	46.89	0.39	13.22	10
1	4	2753.63	26.36	13.94	37.64	1312.25
0	2063	1479.3	13.49	0.01	3.12	256
0	2023	2970.99	18.8	0.04	33.25	288
1	432	3526.33	30.22	0.21	4.86	1195.23
0	2038	5207.35	14.68	1.79	24.04	108
0	1942	3526.33	13.82	22.77	2.29	470
1	1284	3526.33	17.79	0.04	3.92	15
0	1906	5454.53	10.74	0.11	1.91	39
0	1849	3526.33	22.24	0.26	2.55	35
0	2039	982.14	24.03	0.07	1.81	69
1	1133	2851.89	9.75	20.96	21.72	133
0	1914	6297.33	3.34	11.63	11.92	20
0	1901	1916.96	12.35	5.74	6.5	80
0	1887	3402.76	15.95	1.04	8.2	19
0	2112	1378.08	15.17	1.54	12.41	53
0	2113	854.137	8.54	5.54	32.56	245.68
0	2109	1970.55	7.27	2.92	1.14	52
0	2105	8063.43	9.76	2.34	8.42	316.63
0	2130	1607.81	4.82	0.37	3.37	27
0	2109	3341.77	16.53	0.3	0.8	49
0	2018	500.805	2.42	0.13	5.01	68
1	120	3382.66	19.65	8.06	2.37	171.2
0	2053	2307.46	7.2	1.14	9.06	89
0	2043	3102.08	10.74	0.05	4.32	20
0	1982	1156.81	8.31	0.47	1.98	20
0	1920	2936.2	18.48	4.22	39.95	74
0	2117	5106.94	17.14	0.01	4.29	86.24
0	2117	1514.13	5.64	0.26	36.69	1269
0	2106	1356.52	5.76	5.91	29.9	49
0	1928	4213.9	27.22	0.6	21.89	22
0	2106	2069.99	5.61	4.4	26.49	15
0	2105	3415.39	19.69	1.41	1.27	91
0	2019	994.99	4.05	6.47	1.85	80
0	2059	3344.49	35.7	0.04	5.65	21
0	2048	4444.31	19.85	11.15	1.85	22
1	894	4052.24	23.68	0.29	6.06	29
0	2027	1116.97	5.79	76.91	22.34	837
0	2029	1605.13	6.68	3.62	12.29	60
0	2024	3262.73	16.69	1.36	16.63	81
0	2025	4061.7	41.51	0.03	24.11	73
0	2008	4061.7	3.77	0.79	4.08	37
0	2009	1551.59	5.75	0.04	0.28	7
1	316	4061.7	6.1	1.28	4.6	51.5
0	1979	4061.7	24.03	0.82	9.18	15
0	1978	1178.08	5.55	0.19	16.12	15
1	1102	2521.14	6.95	0.01	8.59	58
1	1273	4139.9	24.03	0.23	4.72	97
0	1879	3674.73	13.52	4.61	28.1	478.57
0	2113	1712.36	3.46	1	28.6	1262.12
0	2108	1412.57	6.17	5.8	29.5	59.2
1	1418	2721.7	10.31	5.76	0.57	21
0	2101	2947.07	7.86	0.03	28.62	219
0	2009	1991.88	27.55	0.69	0.96	75
0	2016	1340.52	7.33	0.48	1.85	132
0	2013	3526.33	22.24	0.64	12.63	61
0	2025	728.496	2.32	0.42	0.82	26
0	2077	795.209	4.45	0.22	0.57	281.58
0	2078	1885.63	8.24	0.23	6.58	176
0	2077	5610.44	43.67	1.04	19.1	28
1	4	2636.18	11.41	4.71	5.08	177
0	2073	1693.88	6.34	0.3	0.73	13
0	2072	1641.5	3.97	0.14	1.47	13
0	2073	2560.39	8.26	0.11	0.66	891.9
0	2073	3605.06	19.36	0.79	2.15	36
0	2071	1960.95	9.72	0.07	3.3	8
1	1497	5454.88	3.76	1.42	12.18	423.03
0	2069	1077.2	4.75	0.16	0.07	63
0	2069	2059.44	7.54	2.39	0.26	21
0	2068	2468.27	12.13	1.89	25	72
0	2060	1423.34	16.11	0.45	3.54	203
1	1357	2227.42	7.92	6.4	11.22	254
0	2057	3279.51	18.21	0.21	2.81	20
1	4	3698.91	23.21	1.19	2.05	1044
0	2058	3707.84	25.94	3.98	1.76	31
0	2052	905.842	4.96	30.92	2.32	162
0	2058	2435.96	34.39	0.38	14.95	19
0	2056	2336.51	2.42	5.23	14.76	91
0	2045	2652.24	13.66	0.18	1.07	21
0	30	696.097	3.34	3.03	1.38	96
0	2017	2587.97	14.77	1.52	0.83	197
0	1995	2812.37	11.86	6.62	2.27	20
0	1997	3058	12.16	0.96	0.52	46.95
0	1993	3220.86	13.87	0.39	0.65	206
0	1987	4061.7	23.08	4.03	34.33	82
1	2043	5188.29	25.39	14.11	33.09	235
1	2	4443.18	18.58	33.3	36.38	222
0	1937	5279.45	6.17	18.95	19.84	142
0	1938	2288.57	17.2	1.36	14.07	89.72
0	1937	4950.97	5.06	5.21	13.55	261
1	1291	742.212	2.11	1.17	0.4	19
0	1931	2634.07	27.55	0.37	1.6	97.96
1	920	4061.7	27.15	0.99	3.14	32
0	1911	1024.45	27.31	0.01	0.6	16
0	1909	3736.62	7.7	0.42	22.43	129
0	1874	4539.44	9.38	0.26	8.74	33
0	1861	2118.71	10.29	7.42	12.49	53
0	2084	4061.7	17.67	3.12	1.88	134
0	2075	4345.74	16.53	1.24	6.9	137
0	2106	4061.7	11.75	3.01	29.9	49
0	2077	4608.18	39	1.97	4.8	66
0	2066	6202.48	19.67	7.19	2.55	138
0	2067	1516.1	6.27	1.05	1.96	0.05
0	2056	4614.59	19.65	1.01	8.16	90
0	30	1564.89	19.67	0.88	0.03	55
0	2058	4061.7	13.79	15.19	19.59	16
1	1	2397.48	4.9	0.1	22.47	21
0	1988	271.951	1.05	0.03	24.83	15
1	73	4061.7	22.86	0.1	9.8	32
0	1990	1246.01	1.73	102	4.51	33
0	2004	4704.37	19.67	2.88	2.91	41
1	449	2659.47	17.14	0.27	8.6	147
0	2003	1246.01	3.57	3.48	12.85	105
0	2000	1803.74	4.5	0.06	1.31	15
0	2003	3984.17	6.1	6.26	27.84	180.98
0	2004	1874.45	6.03	0.05	31.63	186.47
0	1978	4061.7	6.08	0.38	31.02	28
0	1986	2731.41	9.74	0.63	12.28	102
0	1983	3259.39	12.23	18.68	1.02	1406
0	1982	1899.07	6.92	0.07	0.74	387.34
0	1947	2866.14	8.27	0.01	1.76	13
1	13	1973.42	22.79	0.18	38.37	158
0	1945	2462.86	6.11	0.11	0.45	606
0	1946	2065.65	4.28	0.1	9.32	282
0	1944	3032.6	18.44	0.12	11.04	10
0	1981	5797.09	35.7	6.16	19.43	58
1	18	5673.18	27.02	3.53	12.09	1698
1	360	4217.98	10.31	0.04	0.06	102.87
1	1315	2257.66	5.63	0.01	1.79	88
1	697	4061.7	6.95	0.03	5.24	195
0	1938	6762.24	20.3	4.44	31.82	343
0	1937	10469.5	12.14	4.26	30.84	2290
0	1930	838.61	3.61	3.06	27.08	146
0	1934	4061.7	7.58	23.51	9.37	140
0	1931	3661.14	14.49	52	35.99	88
0	1922	8397.6	32.25	6.49	7.35	154
0	1926	4061.7	37.95	1.6	2.11	39
1	1975	6628.61	29.93	0.17	0.44	17
0	1920	4422.48	29.01	3.01	3.6	20
0	1905	4762.12	24.94	10.4	24.74	133
1	14	3502.72	16.71	7.43	23.07	1260
0	1876	2536.47	34.39	9.46	37.9	379
0	1875	1239.97	6.15	0.06	0.53	40
0	30	2494.03	14.37	10.4	9.48	253
0	1876	5067.45	24.93	22	1.37	18
0	1861	11549.5	10.81	10.13	2.45	45
1	5	2341.51	15.87	17.73	0.36	630
0	2079	4061.7	42.44	40.27	30.84	368
0	2081	3575.55	7.43	0.05	18.16	112
0	2078	5535.08	27.16	0.04	33.25	288
0	2078	1695.54	20.94	0.77	17.87	23
0	2072	617.526	5.78	0.13	5.01	68
0	2071	1002.49	3.65	4.58	1.97	126
0	2073	3667.48	13.91	1.51	17.28	65
0	2066	5933.16	25.69	0.13	3.79	682
0	2071	1859.06	11.89	0.12	4.44	44
0	2065	2950.89	17.82	7.73	19.51	222
1	1213	2161.56	11.91	51.75	35.07	387
0	2063	2050.71	27.86	74.92	15.36	107
0	2063	981.557	3.08	0.04	0.98	37
0	2058	1464.33	6.15	0.01	0.39	115
1	1	1285.31	4.18	1.48	15.39	21
0	1993	2291.8	36.98	6.47	3.89	27
0	1990	2621.97	8.68	9.22	29.2	1496
0	1976	6148.16	17.95	1.01	37.68	167
0	1975	4337.22	16.78	0.07	10.05	94
0	1957	10964.7	14.72	0.11	15.78	19
0	1955	2642.93	4.21	0.04	1.41	16
1	803	7183.76	18.72	41.09	38.59	163
0	1952	3000.14	11.55	0.37	0.93	51.65
0	1933	4264.11	21.75	0.04	2.54	45.35
0	1919	4061.7	5.73	29.33	14.92	99
0	1920	2131.97	42.44	0.04	1.09	29
1	1176	4171.99	8.43	0.03	4.38	28
0	1920	1456.33	10.61	3.38	33.55	216
1	202	5108.87	8.54	4.42	27.42	207
0	1915	3302.08	7.63	1.52	6.05	173
0	1901	1050.95	6.22	0.01	12.99	366.48
0	1874	4783.11	27.31	0.07	24.69	8
1	1080	4061.7	38.45	3.2	36.3	17
0	1875	1545.27	7.84	2.89	14.8	533.98
1	1063	3526.33	31.53	2.73	1.26	21
0	2065	1606.72	3.61	0.08	15.55	63
0	2059	3526.33	7.76	37.53	28.53	64
0	2057	3526.33	31.53	5.3	5.21	61.27
0	1952	7274.34	37.95	22.22	35.34	25
0	2073	3006.42	14.72	1.63	6.92	87
0	2059	3526.33	25.39	30.21	39.97	277
1	8	7408.93	38.35	4.07	0.29	191
0	1862	3399.79	7.11	4.4	19	35
0	1864	3494.44	10.94	0.01	1.68	7
1	698	10142.1	4.21	0.03	2.44	37
0	1853	4681.06	31.86	8.43	6.11	130
0	1844	4572.72	8.43	0.18	14.07	24
0	1784	1337	4.21	10.79	24.03	136
0	1807	4061.7	16.76	2.79	3.87	148
0	1803	5400.1	19.67	0.64	9.69	50
1	1287	1063.07	4.41	0.01	2.05	13
0	1791	2552.31	6.6	0.08	2.21	28
0	1798	2821.34	14.14	0.11	1.6	225.2
0	1785	4108.5	35.49	0.27	1.73	9
0	1793	567.642	1.1	0.05	0.98	18
1	15	4467.65	26.97	0.44	1.15	591
0	1787	2405.68	10.77	2.98	36.66	133
0	1783	4642.82	15.67	13.91	41.54	190
0	1787	10008	9.36	4.94	6.41	108
0	1785	1514.58	6.26	0.04	3.76	48
0	1780	3072.39	12.95	0.044	4.27	49
0	1769	2212.72	9.36	0.29	8.78	38
0	1766	5515.47	20.09	10.4	26.12	256
0	1735	3823.21	24.35	0.8	18.45	314
0	1755	9462.24	24.94	17	28.91	91
0	1756	1199.77	4.65	1.3	13.48	53
0	1707	2113.35	9.96	1.49	3.9	18
0	1705	2100.94	9.73	0.03	7.51	8
1	1357	2085.43	7.05	0.06	0.64	219
0	30	1447.18	3.84	0.064	18.17	96
0	1686	2477.66	46.65	0.372	3.57	63
1	130	4182.74	13.53	0.04	3.26	641
0	1674	2084.04	10.63	0.09	9.52	132
0	1666	3559.72	14.39	0.04	4.47	34.57
0	1668	4134.01	18.83	50.02	0.3	6.5
1	6	5985.71	5.15	0.35	6.46	153
0	1665	6062.27	23.33	8.4	25	223
0	1665	3741.22	15.4	3.77	3.03	147
1	347	11083.9	15.86	0.72	20.92	169
0	1661	3923.19	10.58	0.252	25	410
0	1664	3644.36	20.16	1.16	0.98	926.69
0	1657	1435.65	41.39	0.048	5.49	147
1	493	6564.38	27.43	30	25	458
1	971	4859.74	4.48	68.01	15.54	1068
0	1594	2485.56	8.14	0.23	2.13	18
0	1591	3692.78	23.42	0.1	2.82	86
0	1589	5113.9	33.68	0.192	4.54	130
1	398	6157.55	23.76	0.15	2.81	62
0	1583	4638.94	27.22	0.84	3.21	722.67
0	1581	4373.88	12.75	0.04	25	386
0	1568	2477.66	8.85	2.42	4.7	81
0	1561	4818.82	15.03	3.52	1.08	126
0	1530	1671.02	3.89	34.51	3.02	65
0	1529	2906.43	12.28	0.19	1.72	100
0	30	3571.8	14.94	1.96	25	137
1	5	5200.14	30.89	102	25	1353
1	349	5727.33	10.87	0.01	1.2	35
0	1617	952.407	3.46	0.2	4.26	208
1	599	4373.88	6.82	1.55	4.03	1622.45
0	1615	4012.31	13.31	34	20.06	223
0	1614	4545.06	12.19	44	25	173
0	1617	1822.43	11.61	3.02	25	137
0	1601	3480.65	15.65	1.93	1.88	28
0	1585	2335.55	8.58	100	22.43	163
1	5	4983.21	43.91	2.64	9.01	894
0	1581	5529.33	47.25	13.6	7.55	142
0	1459	4365.74	18.29	0.03	0.87	47
0	1457	12416.6	14.87	2.4	4.55	108
0	1451	843.641	4.69	0.15	0.57	60
0	1437	5996.03	6.36	1.27	0.36	92
1	7	2170.33	26.22	0.108	15.4	92
0	1435	1802.98	4.9	0.44	0.25	265
0	1432	3692.78	10.87	0.04	1.2	51.83
0	854	3378.68	15.86	0.2	25	518
0	1404	698.528	3.46	1.96	2.01	101
0	1867	4884.31	3.84	0.16	14.7	36
1	2	5064.66	7.59	14.39	21.4	99
0	1869	944.884	1.8	0.43	0.43	9
0	1864	4061.7	5.8	5.29	4.59	190
0	1860	1351.23	2.48	3.2	1.5	78
0	1859	2131.09	2.21	0.34	1.47	239
0	1857	4231.5	13.36	0.18	10.28	41
0	1848	5603.53	26.07	2.35	3.63	208
0	1852	2994.2	1.99	0.04	1.05	91
0	1844	10231.1	9.12	0.14	32.94	65
0	1807	4061.7	9.25	13.76	19.92	36
0	1810	6244.61	39	2.9	43.06	265
0	1807	3595.98	6.49	38.87	1.45	72
0	1805	5348.14	14.87	3.43	8.89	172.15
0	1804	5954.65	38.97	1.3	16.56	35
0	1772	3672.6	5.49	1.05	2.66	41
0	1768	1092.11	8.92	0.304	2.43	112
1	1590	4790.18	34.85	24.06	15.18	66
0	1770	2676.16	23.31	1.25	0.64	299.03
0	1763	2198.05	9.71	0.06	7.09	32
1	1031	6653.61	1.94	2.83	7.28	56
0	1757	5326.03	24.28	1.67	28.1	75
0	1762	9110.4	12.4	1.54	13.27	35
1	1128	3119.92	13.99	0.34	5.71	11
0	1704	2620.4	1.52	80	0.27	407
0	1682	3104.97	11.66	0.01	4.33	65
1	563	4797.36	8.34	11.62	2.59	203
0	1678	402.61	1.69	0.064	0.89	426
1	327	1199.54	3.76	3.38	3.37	1234
0	1669	9452.36	13.48	16.4	2.94	168.25
1	336	7330.7	6.36	1.24	16.09	42
1	5	13590.4	9.54	102	0.07	13
0	1651	8381.41	26.97	0.376	25	142
1	1650	7693.24	3.14	74.92	6.56	83
0	1650	4266.96	7.58	0.04	4.56	8
1	363	12571.7	2.48	0.16	5.46	30
1	1256	4691.11	30.35	0.03	1.83	11
0	1645	12351.8	34.47	24.4	19.12	167
1	1646	9106.52	1.94	0.04	21.76	12
0	1646	7011.1	19.24	2.36	1.83	35
1	484	3637.34	16.65	30.64	8.96	203
0	1638	1951.13	7.22	0.01	5.98	129
0	1625	1340.8	21.92	3.16	3.08	176
1	1	1918.04	10.87	0.15	1.26	64
0	1598	2135.3	10.87	2.84	1.78	183
0	1593	3870.67	8.24	19.87	0.32	257
0	1594	1899.67	6.9	3.83	3.88	255
0	1582	3205.96	9.18	0.04	1.59	57.69
0	1581	3427.04	11.37	31	25	188
0	1567	6361.97	19.24	2.36	1.43	23
0	1566	6914.94	4.65	4.4	19.44	60
0	1567	1973.2	35.44	0.39	4.23	159
1	116	6143.55	3.77	0.38	21.06	516
0	1529	3505.85	47.32	1.92	8.66	185
1	1	8924.07	16.55	0.63	3.4	54
1	90	7423.2	12.39	0.03	1.1	38
1	1624	8908.55	25	23.8	24.04	339
0	1618	4061.7	4.48	1.9	0.57	68
1	646	4061.7	9.35	6	13.24	1895.91
1	14	9767.5	19.94	102	19.54	312
0	1583	5956	5.24	1.88	3.85	516
0	1583	4977.74	35.72	2.56	1.69	65
0	1458	3808.74	17.77	0.09	4.86	61
0	1582	2751.24	9.64	0.04	0.97	114
0	1453	5710.07	29.93	0.49	11.29	319.54
0	1456	9195.03	2.25	0.16	3.23	72.2
0	1450	1614.94	3.98	102	9.66	272.85
0	1452	2614.5	10.28	0.26	0.64	75
0	1450	6437.79	28.8	1.5	3.18	268
1	4	7308.3	22.26	102	16.12	29
0	1551	2238.7	8.27	0.61	25	73
0	1550	2049.93	10.81	1.02	25	55
1	112	11470.8	16.69	0.07	10.65	271
1	123	13472.2	5.03	2.44	6.47	58
0	1550	1837.02	13.87	0.86	7.12	333
1	2	8805.51	9.54	78	8.05	140
0	1549	4061.7	13.88	0.02	7.05	321
1	1549	6660.47	9.73	9.6	23.36	314
1	2	3190.77	19.59	24	2.22	144
0	1546	10531.6	29.26	38	25	26
0	1548	7170.35	13.17	22.28	25	5
0	1598	4893.68	10.52	102	7.11	184
1	12	8985.85	25.13	12.4	13.12	408
1	816	2420.92	4.48	5.48	4.59	155
1	7	10304.8	12.2	3.94	1.26	1808
0	1717	3662	7.36	0.3	25	399
1	1730	6137.22	5.4	13.61	3.44	231
1	5	3665.64	41.12	68.52	22.47	133.54
0	1733	4640.44	5.03	13.44	0.74	359
0	1728	1625.03	38.35	15.56	1.33	101
0	1726	3854.8	21.05	26.6	0.39	114
0	1714	4058.89	12.24	0.06	5.31	43
0	1713	8261.57	5	0.14	0.75	35
1	368	3526.33	29.38	22.32	1.95	79.29
1	3	11053.9	6.94	100	2.13	340
1	5	3543.31	11.81	21.2	14.06	389
0	1578	5248.66	35.47	46.24	6.15	74
0	1709	4061.7	20.88	96	4.95	21
1	2	10798.7	1.77	4.61	4.58	807
0	1548	4540.61	39.23	78	6.05	151
1	1547	12095.3	43.3	0.03	2.83	34
0	1733	6146.42	14.81	1.74	20.8	152
0	1578	4061.7	33.68	12	25	210.5
0	1579	3223.12	25.54	120	7.4	926.69
1	8	1585.25	10.52	102	24.04	66.64
0	1573	4061.7	46.91	59.11	3.13	106
1	47	3695.78	25.18	2.04	14.35	228
0	1541	4061.7	15.9	45.17	5.79	290
0	1541	4115.98	29.22	64.2	12.6	609
0	1539	9225.79	1.97	0.07	21.84	278
0	1534	2793.41	6.94	120	9.48	197.24
1	9	6578.97	17.81	51.75	9.23	283.42
1	341	3216.78	28.55	102	2.86	11
1	4	12391.3	15.64	62.33	25	51
1	2	8193.31	17.67	1.97	25	667
0	1532	3343.48	15.15	0.03	4.41	47
0	1528	6294.81	45.15	0.077	2.82	188
0	1528	3622.7	48.46	60.09	7.35	225
1	4	3159.82	11.78	12.49	25	294
1	70	2262.1	1.83	1.15	16.66	314
0	1520	2263.14	16.19	0.83	7.13	38
1	368	4061.7	3.46	6.43	11.1	395.92
0	1603	3613.99	20.9	0.144	2.75	154
0	1609	4287.4	8.88	0.116	3.25	20
0	30	3106.96	15.87	0.06	5.75	132
1	17	12715.4	9.96	0.13	2.38	796.49
1	3	3554.32	1.89	0.072	0.69	425.7
1	630	12658.6	42.11	0.13	5.73	68
0	1608	1860.09	7.71	6.58	2.04	1269
1	1607	5599.59	26.51	14.04	4.29	83
1	1602	11676.3	22.26	102	22.19	83
0	1603	11459.2	21.75	0.056	25	50
0	1604	5446.67	9.54	0.12	7.36	15
0	1602	5257.22	36.67	28.4	23.16	386
0	1600	8076.2	32.59	2.8	15.61	282
0	1602	6135.02	35.79	0.104	8.1	141
1	4	5247.25	9.94	5.09	19.02	238
0	1299	5742.56	33.88	0.48	11.05	145.58
0	1299	13012.9	9.36	0.324	15.61	177.55
1	12	3272.6	17.81	59.56	6.39	159.71
1	4	1543.33	6.35	16.81	7.81	116
0	1284	3922.41	15.96	1.08	25	1237.28
1	1	4845.23	29.39	0.41	6.5	33.85
1	1293	6943.71	27.44	2.28	5.46	149.78
0	1293	1154.55	5.89	34.8	12.71	323.11
0	1291	6559.25	3.46	0.06	0.92	231
0	1290	3788.65	44.65	50.11	5.18	58
0	1290	5194.03	28.12	0.04	1.46	6.5
0	1289	5991	24.47	25	18.62	39
0	1282	5072.84	24.61	19.52	1.57	160
0	1289	4061.7	10.54	1.88	3.12	105
0	1288	1852.49	5.11	0.07	0.8	25
0	1773	2349.86	12.77	0.32	0.43	50
1	255	3092.71	8.97	0.04	0.49	41
1	794	7969.52	4.69	0.23	5.79	267
1	3	2925.59	31.52	102	3.67	1871.44
1	494	7009.02	39.18	0.11	16.69	99
0	1766	3220.12	7.62	4.04	25	516
0	1765	10019	4.69	0.59	20.92	33
0	1761	4172.87	38.15	0.09	4.8	214
1	210	10937.3	7.76	3.12	4.16	142
0	1761	5408.16	11.91	13.18	8.17	243
1	18	5819.31	15.06	2.75	34.59	101
1	45	2199.35	9.17	0.12	1.17	91
1	1741	5605.32	5.4	13.6	16.94	148
1	1751	6590.18	31.59	0.128	9.59	12.7
0	1749	7334.94	41.29	1.04	8.8	17.5
1	4	2534.34	13.24	0.86	2.05	175
1	407	3647.3	18.77	81	25	647
1	1	4009.05	18.08	1.26	1.92	22
0	1743	3825.39	28.31	0.28	25	137
0	1741	2366.9	14.93	0.06	4.8	49
0	1747	1647.51	8.17	0.11	0.8	17
1	5	5202.48	14.09	74.13	25	459
1	239	9940.6	41.74	3.46	17.5	122
0	1721	5847.46	24.2	0.06	4.23	84
0	1722	1099.62	6.11	0.07	1.21	121
0	1721	6117.64	1.89	0.32	7.66	16
0	1592	2731.42	13.48	0.08	1.76	95
0	1592	1754.79	12.01	0.14	0.31	16
1	547	4299.32	34.85	0.1	2.29	41
1	2	8865.65	6.57	0.1	25	54
0	1564	3572.55	23.63	1.6	10.23	334
0	1562	1618.3	9.04	0.03	3.05	50
0	1556	7640.1	5.67	0.87	20.25	692
1	16	11314.7	48.31	0.09	1.77	172
1	512	8439.26	12.96	0.09	2.47	20
1	19	10491	19.94	44.57	1.55	86
0	1556	3685.86	42.44	0.04	0.76	518
1	2	12081.9	8.59	0.98	25	143
0	1528	5962.48	5.15	0.91	2.6	218
1	2	11177.5	46.72	0.01	0.52	20
0	1527	4138.14	25.13	0.24	1.84	9
0	1913	2800.75	18.41	14.26	25	185
0	1900	1643.14	25.13	0.32	3.06	17
0	1901	3992.92	4.69	0.04	20.92	6
0	1509	4061.7	16.65	1.91	1.02	25
0	1505	5858.71	41.64	18.94	0.97	128
1	21	1419.18	9.07	0.01	11.59	116
0	1504	3940.45	15.06	0.08	10.4	122
0	1503	7556.88	24.14	1.2	0.97	93
0	1502	1952.79	22.01	0.33	1.53	92
0	1501	9752.11	18.72	1.87	1.16	183
0	1502	2510.86	14.74	0.78	1.27	23
0	1505	5339.07	34.47	0.025	4.26	68
0	30	2617.04	11.7	0.04	31.02	216
0	1893	1493.03	3.45	0.14	14.8	1974
0	1907	3087.26	9.76	0.04	1.96	19.8
1	3	6764.39	37.89	1.72	7.62	158
0	1494	4880.01	24.86	0.17	2.2	257
1	60	11167.2	8.46	0.04	2.67	118
0	1493	11051.8	19.61	0.13	0.4	34
0	1495	5112.03	12.96	0.2	0.57	90
0	1890	7127.59	26.81	0.16	11.25	284
0	1575	8261.83	5.73	0.21	12.2	14
0	1576	2618.95	9.55	0.72	3.9	323
1	8	9993.89	9.54	102	23.54	340
1	198	3658.15	25.13	0.11	5.2	166
0	1573	9471.07	7.62	2.96	25	221
1	80	3562	13.17	0.13	7.92	139
0	1560	6518.87	5.07	0.05	1.9	314
0	1563	1820.78	5.15	0.068	15.41	42
0	1560	2262.08	7.8	12.8	25	285
0	1472	1397.78	11.41	1.08	25	123
0	1470	4293.03	21.83	20.8	25	623
1	1470	9121.69	8.59	2.24	3.86	87
0	1462	1512.98	7.8	0.04	2.49	121
0	1461	1179.95	9.39	1.32	4.19	214
0	1462	4076.2	25.12	8.8	25	195
1	375	2315.78	9.1	4.99	14.28	42
0	1721	1283.73	4.8	2.48	3.65	97
1	152	10977.6	4.5	4.4	25	365
0	1728	6484.97	14.12	0.14	1.16	45
0	1705	3971.9	26.51	12.8	6.07	229
0	1378	9911	45.19	0.096	1.39	127
0	1380	1204.33	4.26	2.12	1.22	28
0	1722	2136.49	11.78	0.42	5.27	126
0	1382	2612.62	6.36	2.12	13.96	281
0	1381	4102.25	31.09	102	12.81	350
0	1349	5120.61	37.49	0.02	25	47
1	6	5353.72	13.86	1.52	25	127.88
1	4	3847.83	12.64	1.04	25	208
1	2	9993.05	11.22	1	25	127
1	2	2104.32	4.18	22	16.74	389
0	1340	3690.99	20.07	0.04	7.29	426
0	1342	5065.05	18.91	2	0.43	260
1	2	3070.01	14.33	3	25	820
1	1714	8410.7	5.14	0.04	2.94	105
1	6	1276.95	13.85	2.36	25	713
1	484	1657.3	16.55	2.12	3.99	66
0	1700	2844.23	3.43	5.39	3.71	125
0	30	1450.04	26.31	3.05	0.34	154
0	1693	2242.25	6.32	10	2.2	171
0	1681	4732.48	14.79	0.8	2.49	36
0	1684	8429.54	26.4	0.04	2.02	41
0	1661	1897.44	33.35	0.15	1.57	39
1	1412	8718.36	5.46	0.04	2.03	98
0	1658	9101.37	9.76	5.2	4.21	176
0	1647	22721.9	14.12	0.2	1.02	112
0	1320	3245.63	18.18	1.8	4.39	90
1	5	8366.75	6.18	26.4	8.4	150
0	1318	2242.25	22.06	0.73	1.65	46
0	1309	3716.09	16.86	0.04	3.15	36
0	1311	3410.7	8.59	0.48	7.94	127
0	1309	4418.75	26.47	9.3	0.39	208
0	1312	3678.45	14.22	7.2	3.68	624
0	1398	5134.08	15.28	4.8	1.6	112
0	1396	3578.08	2.98	1.87	0.56	29
1	1394	10269.7	9.54	8.21	7.04	360
1	88	8146.56	7.62	4.8	13.18	154
0	1389	4183.41	12.65	8	0.83	362
0	1388	1427.59	12.39	8.2	3.28	639
1	41	5298.47	26.47	8.18	5.75	109
0	1389	5946.71	32.17	3.11	1.41	161
0	1389	3227.94	16.21	2.92	16.13	65
0	1386	2398.59	11.37	2.23	1.42	191
0	1382	1855.39	10.36	4.53	8.55	723
1	8	3322.44	28.17	5.51	6.09	894
0	1365	5201.28	14.83	9.31	5.2	21
0	1939	6779.09	9.64	0.83	2.52	462
0	30	2316.88	5.15	0.05	4.32	247
0	1295	1413.24	2.74	1.22	4.61	376
0	30	3655.43	7.34	8.93	25	169
0	1292	5491.62	11.22	1.56	0.65	112
0	1293	2295.65	3.07	0.5	1.72	146
0	30	3695.43	7.93	2.43	15.18	168
1	1	4290.67	7.54	1.22	3.67	428
0	1791	2529.49	10.97	3.56	1.38	586
0	681	3299.18	8.46	10.55	2.43	546
0	1791	1068.09	2.38	0.83	1.26	386
1	8	4755.07	8.49	10	34.82	468
0	30	2773.15	2.78	0.58	0.06	376
0	1789	1014.82	5.73	5.63	17.66	169
1	7	2840.27	28.8	2.58	34.59	568
0	1789	4984.69	6.62	2.35	37.68	641
1	8	2840.27	5.52	0.95	1.97	672
0	1967	3760.06	2.06	2.33	0.44	668
0	30	2587.3	3.37	30.58	4.03	602
0	1969	6466.85	3.46	9.55	3.57	606
0	30	1676.85	3.36	0.76	6.16	468
0	30	3886.34	2.21	2.42	1.14	22
0	30	1544.87	3.12	30	1.69	139
0	30	3920.25	9.78	30	22.34	104
0	1962	1106.62	1.38	30	0.57	700
1	4	6779.09	19.67	0.09	22.02	70
1	1134	8007.98	13.82	0.39	19.12	635
0	1965	3017.47	15.25	13.7	23.53	114
0	30	3397.34	2.02	0.22	5.2	366
0	30	2693.89	12.92	1.26	2.68	470
0	1964	1154.1	8.24	6.3	7.82	60.2
0	1957	6181.2	4.04	0.71	1.02	100
1	86	4025.09	2.25	0.11	0.8	639
0	1965	2244.12	9.65	0.69	6.68	6.5
0	1964	1106.62	2.59	6.03	1.83	6.03
0	1965	5124.49	6.25	0.05	2.64	0.05
0	1964	1938.73	7.02	0.11	19	70.9
1	1964	4510.3	4.11	0.38	25	85.3
0	1961	5270.63	1.28	9.18	99.4	140
0	30	1935.72	1.92	0.09	30.84	340
0	1961	1401.29	8	12.2	25	814
1	967	4600.1	5.14	13.8	25	465
0	30	1685.86	2.52	17.4	2.82	16.5
0	1962	3474.1	10.5	0.05	1.74	51.5
1	324	4872.94	4.83	0.38	11.05	26.7
0	30	1371.43	1.2	30	34.33	700
0	1851	997.079	1.13	0.19	0.87	31.3
0	1845	7369.18	34.04	30	12.41	17.2
0	1844	1761.01	17.25	0.04	16.94	44.3
0	30	2123.01	20.35	30	5.09	350
1	10	12409.6	5.9	0.05	22.02	700
1	1	8468.39	9.54	67	1.55	70.9
0	30	2654.28	13.22	0.38	25	85.3
0	30	2420.08	7.27	9.18	3.23	140
0	30	1993.06	2.7	30	1.31	60
1	157	4935.02	10.58	30	25	345
1	103	5432.45	9.79	20.6	9.49	133
0	30	3127.61	6.26	9.65	1.14	126
0	1829	2301.71	4.76	0.18	0.07	5.5
1	4	2132.08	6.51	30	15.4	72.5
0	1690	4213.41	14.41	0.75	8.24	5
1	1949	5177.33	9.33	4.62	25	100
1	188	2047.42	2.46	4.97	24.69	40.5
0	1286	6779.09	5.46	0.29	2.6	307
1	363	3892.51	5.48	0.05	37.68	5
1	7	5011.89	14.09	30	1.55	350
0	766	6181.2	2.59	30	0.36	60
0	792	2883.01	4.75	30	35.7	345
1	754	2947.16	11.01	20.6	2.52	133
0	1849	3563.19	12.83	9.65	0.93	126
0	1854	2086.72	5.55	3.8	28.53	344
0	1826	3339.05	11.89	1.73	12.41	125
1	1798	6181.2	6.88	14.7	5.91	5
0	30	2837.22	3.5	0.05	1.65	5
0	1854	6321.91	26.79	15.9	5.31	68.7
0	1849	4680.67	10.38	13.6	1.5	61.1
1	1852	6425.16	11.64	26.9	3.78	661
0	1845	4832.61	7.39	14.5	17.04	1974
1	556	4318.49	11.44	19.2	3.12	21
0	1816	7004.91	10.64	30	7.06	63.6
0	1816	1165.97	38.97	0.05	40.34	17.5
0	1850	2514.29	4.67	1.52	12.6	41.6
0	1814	2605.56	4.67	15.6	1.37	96.2
0	1814	2578.17	5.45	0.16	5.71	25.6
0	1812	4696	15.9	13.6	1.94	61.1
0	1810	3111.51	9	6.92	14.28	59.2
0	1809	4091.36	16.32	26.6	19.43	98
0	1809	4216.24	16.42	30	6.11	131
0	583	4034.9	4.04	4.97	1.94	85
1	11	3199.97	7.17	0.53	13.12	50
0	1804	5446.89	14.46	20.3	1.51	5
0	1693	4921.34	22.01	4.394	6.48	364.06
0	1693	2315.28	23.63	2.818	1.57	185.88
0	1693	1804.32	20.32	1.02	4.56	62.85
0	1507	2347.12	22.15	0.132	1.41	46.56
0	30	2733.92	13.6	8.43	4.8	97.69
0	1596	4738.55	39.81	6.212	0.86	340
0	1506	5383.2	18.02	11.39	22.15	68.76
1	2	5906.63	28.2	2.17	25	127.88
1	13	4876.83	40.16	97.028	29.3	755.82
0	1018	4093.63	24.43	22.27	4.87	34.89
0	30	3074.1	31.73	0.173	0.38	19.24
1	213	6181.2	10.03	0.518	28.72	134
0	1499	5696.55	16.43	0.059	9.18	9.37
1	149	2049.58	13.63	0.04	25	115.43
1	1287	6022.6	23.52	8.764	1.88	171.6
0	30	2227.54	24.31	4.091	1.97	80.87
1	2	6438.32	18.03	4	1.15	1892.48
0	1494	7908.28	24.25	2.511	10.6	12.54
0	2125	4176.62	18.04	1.464	0.29	257.13
0	30	3977.46	39.28	7.529	0.39	115.48
0	1489	4023.28	29.98	45.287	7.94	77.32
0	1489	4479.79	37.81	0.04	15.48	74.93
0	1490	2816.06	14.64	1.349	1.91	30.09
0	1490	2613.42	22.96	11.288	26.49	33.29
0	1481	2530.6	12.77	7.949	34.33	108.91
0	30	2423.11	13.38	5.641	14.35	170.29
0	1490	3501.59	21.54	67.195	16.12	369.04
0	30	2248.68	23.03	87.827	4.08	257.36
0	1480	4042.67	28.2	1.869	5.48	23.65
0	1266	4518.57	30.26	12.025	1.88	78
0	1129	4040.91	25.85	0.04	1.07	28.12
0	30	2615.18	28.83	1.15	39.97	7.42
0	30	2518.26	24.58	1.15	3.9	79.81
1	4	6835.01	18.73	120	31	590.46
0	1478	6466.85	12.83	12.563	7.28	206.79
0	1478	4731.86	41.12	78.844	6.48	490.7
1	1889	5132	13.99	1.079	38.59	90.48
1	4	7052.14	26.31	3.396	15.4	821.51
0	1477	1924.5	18.7	3.404	22.34	44.16
1	1019	4460.41	24.25	1.76	5.28	34.57
1	5	6403.48	26.18	1.125	1.55	752.88
1	5	4523.86	32.39	6.563	11.59	549.73
0	1463	1598.58	14.24	0.424	6.18	132.62
0	1329	5760.41	29.22	5.199	0.68	44.74
0	1328	2453.74	31.76	17.104	0.43	22.21
0	30	3170.89	15.73	14.408	2.82	1895.91
0	1326	3704.45	21.3	0.365	0.28	57.24
0	1327	5901.24	14.57	1.759	0.49	18.02
0	1458	4444.24	38.2	59.085	12.2	101.69
0	1456	1580.99	11.2	13.348	25	194.14
0	1445	5924.97	37.89	0.04	2.45	63.02
0	1445	7096.72	24.18	6.453	5.18	119.27
0	1445	3837.15	20.96	0.04	5.51	281.58
0	1444	1075.57	10.16	1.368	12.29	212.07
0	1444	3015.13	38.41	27.693	21.89	234
0	1470	5284.34	8.17	1.509	25	85.3
0	1533	3051.66	37.37	58.789	0.32	183.9
1	5	7555.04	15.64	56.33	12.4	447.1
1	112	6466.85	22.26	84.405	0.48	125.2
0	1541	4761.52	28.79	43.251	3.12	496.1
1	15	4890.8	19.94	46.628	25	21.4
0	1509	3668.2	23.35	2.464	7.05	57.7
0	1511	3114.9	29.26	0.37	33.25	78.6
0	1505	4626.5	46.82	43.19	36.63	41.4
0	1504	2988.41	24.47	0.03	7.72	82
0	30	3393.72	31.9	28.298	9.48	63
1	1196	4215.63	41.69	0.072	1.27	65.8
0	30	3696.94	31.9	21.584	2.83	12.7
0	30	1406.51	23.91	0.343	1.41	47.4
1	214	5003.57	35.03	87.42	2.36	383.7
0	1870	1816.54	23.05	2.675	25	357.8
0	1493	2039.48	22.62	2.448	1.46	198.1
1	9	3604.97	18.7	0.022	36.38	53.2
0	1491	3978.57	27.36	0.199	4.08	16.7
0	1489	3886.61	40.83	0.044	5.79	145.5
0	1484	3961.33	43.41	0.01	36.3	17.7
0	1484	4635.33	25.72	20.146	1.96	162.9
1	264	4294.65	48.31	0.296	11.92	75.1
0	30	2445.25	23.35	0.134	0.49	160.8
0	1483	1929.16	1.47	0.267	1.72	39.2
0	1482	4112.67	32.29	0.009	28.53	174.3
0	1475	3286.57	18.12	8.5	4.29	60.1
0	1475	4854.22	11	7.59	7.94	191
0	1475	3208.4	5.26	0.008	8.59	54.8
1	276	5384.18	2.78	0.062	22.74	199.2
1	17	8959.1	7.17	7	4.06	500
0	30	3862.88	39.99	7.907	8.78	41.5
1	2003	7569.85	27.36	0.028	6.15	72.9
1	2	3277.3	28.71	22	25	106.9
1	945	6181.2	1.86	0.04	25	284.5
0	30	1851.6	20.85	0.04	33.25	25.1
1	8	4061.01	7.17	5	29.3	67.6
1	57	4695.6	23.91	0.205	1.85	81
0	1450	5283.39	26.81	0.112455	28.72	235.8
1	136	3422.05	28.79	32.392	10.65	153.7
0	1441	4564.02	44.85	34	2.54	346.6
1	3	4320.41	47.48	30	1.26	188.8
0	1158	4215.67	45.21	0.032	0.47	28.9
0	1441	1844.62	27.55	9.206	12.29	147
0	1703	3026.82	37.89	0.037	0.43	191.8
0	30	3976.8	1.86	1.846	15.48	154.8
1	1698	4731.9	7.62	0.01	25	52.4
0	1695	2920.83	44.85	25.403	1.38	265
0	1695	3466.85	5.73	5.656	41.54	69.2
1	412	4930.17	11.22	0.188	1.47	386.7
0	1690	3219.01	34.09	0.035	26.32	35.1
0	1682	5223.05	29.18	1.484	0.88	37.7
0	2107	3697.94	27.09	0.011	5.53	404.1
1	2	4411.37	13.99	34	2.13	1957.1
0	2121	3728.47	35.3	10.234	13.96	87.7
1	619	3022.84	33.04	0.007	0.98	244.7
0	2116	3676.7	33.14	15.31	4.29	76.3
0	2126	4723.92	26.4	0.024	22.74	77.4
0	2114	2022.78	18.73	95.6	38.77	225.2
0	2107	5196.42	9.54	91.96	4.1	189.4
0	2102	4837.02	46	0.375	3.87	111.4
1	97	4842.34	46.72	14.194	11.92	210.5
0	30	3853.28	26.44	0.237	2.25	269.5
0	836	4360.85	34.96	0.04	1.98	333
0	2112	4866.29	45.95	0.896	15.48	12.5
0	2115	5141.83	26.4	0.013	25	52.1
0	2111	6181.2	2.37	0.053	7.83	95.1
0	2101	4862.17	48.46	18.05	8.58	133
1	912	6466.85	12.77	0.543	25	230.6
0	2107	4755.94	18.18	12.58	3.28	678
0	2102	4582.07	35.46	22.731	27.3	83.8
1	868	4435.79	26.59	17.161	3.13	10
0	2080	2440.3	34.12	0.141	3.13	154.9
0	2096	971.936	16.53	0.197	7.75	282.8
0	2096	1588.33	21.97	9.106	3.19	201.7
0	2084	3530.58	12.69	0.19	99.4	49.5
0	2099	946.915	15.77	1.531	3.13	107.3
0	2016	5442.82	9.65	0.05	11.7	176.5
0	30	3261.83	28.63	0.11	10.2	240.8
1	6	4519.97	46.47	34	6.39	22
0	30	3800.68	32.92	0.017	3.13	37.6
0	30	3111.16	11.61	22.596	72.3	333.4
0	1832	4261.87	13.22	0.007	14.2	116.5
0	1838	1652.11	4.04	22.201	18.5	243.9
1	1082	5360.09	28.39	0.018	4.96	12.7
0	1828	6779.09	2.32	0.128	29.9	13.3
1	334	6466.85	14.57	0.43	4.11	152
1	5	7382.14	28.94	0.321	31	39.7
1	3	3513.34	31.91	8	12.4	467.9
0	1960	3281.96	43.12	2.678	32.9	135.3
1	224	7935.11	26.47	5.231	46.4	378.5
0	30	2780.88	19.96	11.377	27	108.2
0	1963	3214.57	46.91	44	43.06	102.2
0	1962	1611.63	14.47	0.916	25.5	72
0	1956	6181.2	2.59	0.007	3.23	19.8
0	1955	3773.96	28.39	0.189	18.3	13.4
0	1753	4511.78	39.87	9.516	0.97	172.1
0	1899	969.975	2.93	2.64	46.4	661.7
0	2103	4547.49	27.36	0.125	4.44	145.2

## Sheet: figure 2d
HF events	S100A8A9 (ng/mL)
1	9577.07
0	721.8
0	1258
0	1530
0	4299
0	4701
0	4875
0	584.4
0	1307
1	4707.33
0	2906.4
0	1045.6
0	1881.8
0	2633
0	4322
0	1342
0	4755
0	2990.2
0	4816.8
0	4044
0	4720.6
0	4368
1	3477
0	1197.2
0	3098.4
0	7505.6
1	4493
1	1667.4
0	1068.23
0	7438.8
0	1349
0	1826.8
0	672.6
0	3357
0	1852.2
0	3497
0	1176.4
0	5563.4
0	2482
0	1374
1	9139
0	2436
0	2078
0	1172
0	5138.4
0	1889
0	3143.2
0	1939
0	4646
0	4826
1	1681.4
1	6148
1	11583.7
1	4512
1	4149.8
1	2839.8
0	2027.2
0	3182.4
0	776.03
0	1182.4
0	3137.2
0	2709.2
0	1339.2
0	1297.8
0	523
0	4369.6
0	2429.4
0	2005
0	3476
0	529.8
0	4159
1	1095
0	1272
0	2408.8
0	4704
0	2762
0	4567.2
1	8678.41
1	4306
1	9156.77
1	7103
1	5869.95
1	1790.4
0	4810
0	2896.4
0	3740.6
0	1005
0	4255
0	2465.6
0	3328
0	2908.4
0	4907
0	4871
0	4409
0	1103
0	4426
0	602
0	3919.6
0	1668
0	2736
0	5350.2
0	817
0	3270
0	1735.4
0	4902
1	6128.2
0	4752
0	2363.6
1	3528
1	4943
0	4546.6
0	3153
0	3980.4
0	3731
0	5529.4
0	1414.2
0	3759.8
0	1821.8
0	1898.6
0	1418.6
0	2191.6
0	4712.2
0	2638.8
0	1894.6
0	4439
0	1932.2
0	4383
0	1367.4
0	5944.6
0	4241.2
0	1718.4
0	1048.6
0	1281.2
0	4537
0	4872.8
1	4340
1	4440
0	1439
0	3326.2
0	3063.4
0	4792.51
0	1799
0	751.6
0	722.6
0	3154
0	4170
0	2898
0	4657
0	1475.8
0	4154
0	1892.6
0	4988.4
0	4131
0	5050.6
0	3314
0	8920.89
0	1332.6
0	1976
0	650.4
1	6670.6
1	4303
0	1825.8
0	2483.4
0	4566.2
0	1406
0	5037.4
0	6871.8
0	1813.49
0	3573.4
1	4147
1	9395.42
0	3890.2
0	2115.4
0	1825.8
0	1178
0	3104
0	4160
0	2070
0	1342
0	4502
0	2893.4
0	2257.2
0	3192.4
0	1920.8
0	1079.2
0	4374
0	3776.6
0	494
0	1883
0	4476
0	920.6
0	4368
0	2604.18
0	4412
0	4827
0	1984.8
0	2665
0	5163.4
0	4627.6
0	2459.6
0	1597
0	4308
0	1408
0	1570
1	4023
1	3922
1	1953.8
1	4148
1	9608.13
1	6353
0	9530.16
0	1752.2
0	4708
0	8308.8
0	4359
0	721
0	1652.8
0	3259
0	5201.2
0	3623
0	7620
0	2214.2
0	3075
0	1343.4
0	4208
1	1649.13
1	3453
1	9505.54
0	2467.8
0	450.6
0	2684.8
0	1021.6
0	1472
0	2764
0	4104.2
0	4114
0	1424
0	1526.4
0	1052.4
0	2814.47
0	2208
0	2985.4
0	4919
0	1493
0	4967.75
0	4390.84
0	4187
0	1697.6
0	419
1	9164.55
1	6628
1	1710.4
0	4125
0	2700.2
0	5006.4
0	2188.6
0	8160.8
0	1304.8
0	4636
0	7705.52
1	3074
1	4555
1	4749
1	6721.6
1	4892.6
1	7639.8
1	4030
1	1225.6
0	2597.8
0	2446.2
0	7561.6
0	3260.2
0	4844
0	3270.2
0	8090.2
0	2343.2
0	5385.6
0	2778.6
0	4990.2
0	5387.2
0	1444.4
0	1087
0	3437.4
0	2098.6
0	1333.8
0	9219.03
0	4579
0	1654.4
0	1624
0	1310
0	6071.07
0	4657
0	1632.8
0	1384.2
0	1339
1	3780
1	1973.2
0	1972
0	6500.22
0	1060.74
0	4265
0	9930.63
0	4739
0	513.4
0	940.4
0	4266
0	6547.94
0	3783.2
0	3494
0	5523.6
0	3223.2
0	769.8
0	8210.4
0	6136.32
0	3633
0	4482
0	4165.4
0	6449.8
0	5796
0	4555.71
0	4320.8
1	2459.4
1	6306
1	7495.2
1	8714.55
1	6755
1	433.2
0	4949
0	4508.52
0	4230
0	1466
0	5165.4
0	1120.4
0	1126.4
0	5024.4
0	2033.2
0	4734.2
0	1920
0	1113
0	3435.11
0	1839.95
0	6158.2
0	1488.2
0	2238.4
0	2677
0	4800
0	4405
0	3829.8
0	5070.4
0	4470
0	3260.4
0	3226.2
0	3862.6
0	4339
0	3338.6
0	1101.8
0	4113
0	1450
0	4360
0	4848.2
0	3456
0	427.6
0	463.4
0	2266.8
0	3893.6
0	1205.6
0	9470.64
0	3207.4
0	3705.34
0	9418.76
0	3362
0	1735
0	2978
0	4793
0	4600
0	1905
0	2090
0	4744
0	3908
0	1877
0	1176
0	4882
0	3067.2
0	5829.8
0	4964
0	1534
0	3246
0	3035.6
0	2867
0	2879.8
0	5204.25
0	3740
1	2917.6
0	1619.4
0	1025
0	5749.78
1	4852
1	1725.4
0	5851
0	2300.6
0	4228
0	3993.51
0	773
0	4352
0	4835
0	5883
1	4867
1	1763.2
1	1673.8
0	2687
0	7535.2
0	4923
1	5210
1	9021.02
1	1839.8
1	7964
0	4486
0	1065.6
0	4832
0	2003.8
0	5242
0	1337
0	8394.6
0	3075.6
0	1930.8
0	3787.2
0	5329.97
0	3607.6
0	8791.22
0	5437.47
0	5245.4
1	1763
1	3669
1	4147
1	3791
1	4236
1	4869
1	3438
1	6179
1	9478.62
1	6016.9
1	1998
1	8855
1	8307.6
0	6443
1	4190.27
1	5463.21
1	7600
1	7523.91
1	602.2
0	4332.4
0	5019.4
0	3026.8
0	3017
0	3689.4
0	5141.4
0	2479
0	5593.8
0	2604.18
0	4238
0	3693
0	7605.66
0	6938.53
0	6141.61
0	2262
0	4709.4
0	2233
0	6361.8
0	4968
0	1394
0	2629
0	3195.81
0	7017.6
0	4602
0	4239
0	4448
0	4891
0	4886
0	4964
0	4428
0	4207
0	4584
0	4369
0	1843
0	3726.2
0	1240.2
0	1031.2
0	2781.2
0	4569.6
0	2839.4
0	1686
0	1456.2
0	1930.2
0	1236.4
0	4021.8
0	2205.8
0	4469.4
0	4969.2
0	3248.2
0	4570
0	3495.6
0	3506.8
0	3346.6
0	2835
0	6452.4
0	2026
0	2295
0	7304
0	1875.8
0	1611.6
0	6064
0	1865
0	616.2
0	1498
0	2826
0	1054
0	3158
0	1862
0	1547
0	865.6
0	4280
0	1559
0	4568.2
0	2663
0	3563.6
0	3846.2
0	3481.8
0	1237.2
0	4668.2
0	1384.6
0	4894
0	4466
0	1368
0	5186.2
0	1180.62
0	9535.49
0	1353.6
1	6680.95
0	1914.6
1	6933.2
1	4995.8
0	604.6
0	3865.8
0	4232
0	1578.8
0	3117
0	3212.8
0	1078.2
0	1260.8
0	2689.6
0	2476.8
0	1270.8
0	3657.4
0	1544.2
0	1019
0	2388
0	1431.2
0	2240
0	1915.6
0	3837.8
0	1648.8
0	547
0	1109.8
0	4653.6
0	1549.6
0	1654.4
0	771.2
0	5848.4
0	2711
0	3061.4
0	2981
0	4461.2
0	3888.4
0	3276.2
0	6900.8
0	478.2
0	3197.6
1	1649.8
0	4392
0	4915.8
0	3844
0	1236.2
0	1686
0	1213.8
1	1752.6
1	8659.75
1	2854.4
1	533.6
1	4176.4
1	10770
0	2712.2
0	4462.2
0	888.2
0	2057
0	1387.4
0	3206.4
0	2071.4
0	1043.4
0	4603.4
0	2625
0	1246.6
0	9148.99
0	5044.8
0	1317
0	3699
0	2394.4
0	1067.6
0	2475.2
1	8738
1	6054
1	1835.97
1	5900
0	4526.2
0	5849.6
0	3745
0	3813.4
0	2138.6
0	2184.2
0	1656.4
0	2658.6
0	1451
0	810.4
0	1372
0	4574
0	3334.2
0	1581
1	7708.4
0	3245.6
1	516
1	3582
1	10848.4
0	5321
0	2455.4
0	4542
0	4877
0	3507.4
0	9296.85
0	4865
0	1956
0	1488
0	4314
1	4220
1	9133.42
1	8949.25
0	2177
0	4340
0	1619.2
0	1049.4
0	4483
0	3760.6
0	3765
0	2851.8
0	1835.2
1	13095.8
1	11104.2
0	3150.4
0	4116
0	7390.29
0	1395.8
0	4515
1	1925.88
1	5569
0	1220.4
0	5324.4
0	4149.8
0	6712.8
1	1903.4
1	4434
1	4238
1	3251
1	4553.4
1	4489
1	11188.5
0	3232
0	940.86
0	4596.37
0	1513.8
0	7589.4
0	2322
0	3909
0	1591
0	2051
0	3571.2
0	695.2
0	1591.4
0	2820
0	1967.8
0	2537.6
0	4372
0	1817.4
0	4657
0	3879.8
0	8390.2
0	3695.2
0	3075.2
0	1242.2
0	1426
0	3657.2
0	9577
0	3424.8
0	3005.8
0	4970.95
0	412.4
0	4158
0	4666
0	1513.6
0	2612.2
0	543.2
0	5677
0	4628.4
0	1180.2
0	1366.4
1	3586.2
0	1251.8
0	1350.4
1	4470
1	6466
1	10303
1	1678.39
1	503.58
1	3987
1	482.09
1	4203.39
0	1322
0	2647.6
0	3816.4
0	9872.94
0	1935
0	4371
0	4368.2
0	4593
0	5790.4
0	4975
1	4491
1	4082
1	7754
1	9493
1	4529
1	5154.6
1	5187
0	4345
0	1015.6
0	1168.8
0	1441.8
0	1279
0	7602.6
0	3630
0	2356.6
0	1476
0	9543.66
0	3847.8
0	2326
0	4670
0	1368
0	3083
0	4738
0	3190.2
0	3707.6
0	3829.2
0	5301.4
0	1094.8
0	1558
0	1174
0	3092.2
0	1768.8
0	1518.4
0	4287
0	1865
0	2345.8
0	2271.8
0	1627.6
0	4143
0	9309.82
0	9478.43
0	4583
0	2299
0	9185.3
0	5718.4
0	5923.6
0	8223.48
0	1583
0	1422
0	4808
0	1941
0	5431
0	4918.73
0	1670.8
0	3720.8
0	4163
0	647
0	1706.6
0	3188
0	1309.4
0	2238
0	3386.8
0	2360
0	1308.2
0	1690.2
0	5893
0	4856
1	1647.2
0	4542.2
0	3354.4
0	4431
0	4113.2
0	2495
0	6368.13
0	891.8
0	4493
0	3351
1	457.6
0	4118
0	3779
0	2125.2
0	1969
0	3396.2
0	4476
0	1641.8
0	4715
0	1523
0	4911
0	1892.2
0	3164.4
0	1064.6
0	1490.6
0	2961.2
0	4880.8
0	5814.49
0	4169
0	2028
0	4964
1	4933.2
1	4483
1	3884
1	4995.8
1	13159
1	11402
1	9556.25
1	9751.41
1	10577.2
1	10740.5
1	4228
1	11263
1	3118.2
1	4498
1	325.8
1	5150.2
1	13780.5
1	5415.8
1	10672.8
0	2753.8
0	4748.6
0	1087
0	3092
0	2717
0	2625
0	5120.2
0	8777.51
0	4069
0	1627.8
0	9131.44
0	4325
0	1555
0	4468
0	3344
0	4865
0	4504
0	4292
0	2087
0	1155.8
0	3461.8
0	3063.6
0	5620.2
0	1741.6
0	2510.4
0	3338.4
0	3101
0	1740.4
0	2667.8
0	2461.4
0	3604.6
0	1382.2
0	5017.4
0	2069.2
0	5176.2
0	2218.4
0	1262.4
0	2921.4
0	4544
0	1885.6
0	2861.2
0	1213.4
0	3271.6
0	3777.6
0	2153.8
0	5626
0	4684
0	9208.65
0	1560.6
0	8161.2
0	2293
0	3333.6
0	3462.4
0	6299
0	5289
0	4298.8
0	3548.6
0	5604.95
0	4912
0	2066
0	5953.7
0	3727
0	6132.12
0	9864.31
0	6847.64
0	4238
0	1087
0	1325.8
0	1274.4
0	2560.4
0	3292.4
0	4811.2
0	1023
0	4003.4
0	3649.2
0	4000.8
0	2991.2
0	4227
0	4781
1	8860.45
1	5410
0	4612.6
0	4064.2
0	3752.6
0	3161.2
1	7186
1	1742.2
1	10292
1	1483.4
1	3587
1	10849
1	8561
1	8722
1	6555.38
0	5407.6
0	4474.4
0	5207.8
0	5727.7
0	4508.8
0	5121.2
0	2855.8
0	4383.8
0	3735
0	7932.8
0	4622.2
0	8240.67
0	4936.2
0	4083.8
0	4927.8
0	4764.2
1	8080
0	2982.8
1	8963
0	5817
0	5113.8
0	678.63
0	2233.49
0	1535.83
0	4718.8
1	9455
1	7377.8
1	9530.31
1	5830
1	17075.4
1	9278
1	8995.99
1	9171
1	8513
1	14733
1	9810
0	2043.4
0	4091.8
0	4225.6
0	2836.6
0	3248
0	2542.2
0	2240
0	5756.4
0	4492.6
0	9343
0	9412
0	3845.8
0	1779.8
0	2158.4
0	3145.4
0	2296.8
0	2106.2
0	6791
0	5056.4
0	2284.8
0	4877.6
0	3828
0	9104.54
0	4515.6
0	1734.4
0	1889
1	12534.4
0	2109.8
0	2739
1	10881.5
1	12532.8
1	1807.2
1	9557
1	5089
1	10734
1	9693
1	4553.4
1	1796.8
0	3916.2
0	3103.4
0	4697.35
0	11801.8
0	5139.6
0	5469.71
0	5483.4
0	2519.6
0	3845.8
0	3388.2
0	5233.8
0	5123.8
0	4388.8
0	2785.4
1	3776.4
0	3893.4
1	1693.61
0	5344.6
0	3085.6
0	857.2
0	2824.8
1	8756
1	9575
0	13272
1	7868.2

## Sheet: figure 2e
HF events	Follow-up time/time to event(d)	S100A8A9 (ng/mL)
1	545	9577.07
0	511	721.8
0	1675	1258
0	1609	1530
0	1445	4299
0	1061	4701
0	1115	4875
0	1653	584.4
0	1501	1307
1	2	4707.33
0	617	2906.4
0	702	1045.6
0	1501	1881.8
0	1511	2633
0	1256	4322
0	1030	1342
0	1259	4755
0	30	2990.2
0	934	4816.8
0	1533	4044
0	1350	4720.6
0	1273	4368
1	1765	3477
0	622	1197.2
0	591	3098.4
0	926	7505.6
1	1760	4493
1	246	1667.4
0	611	1068.23
0	898	7438.8
0	1075	1349
0	1664	1826.8
0	1678	672.6
0	30	3357
0	1621	1852.2
0	776	3497
0	30	1176.4
0	639	5563.4
0	1204	2482
0	1093	1374
1	352	9139
0	821	2436
0	896	2078
0	1919	1172
0	1608	5138.4
0	1312	1889
0	996	3143.2
0	967	1939
0	904	4646
0	715	4826
1	15	1681.4
1	4	6148
1	3	11583.7
1	431	4512
1	338	4149.8
1	7	2839.8
0	794	2027.2
0	779	3182.4
0	668	776.03
0	603	1182.4
0	923	3137.2
0	515	2709.2
0	1646	1339.2
0	1081	1297.8
0	1731	523
0	1549	4369.6
0	1326	2429.4
0	946	2005
0	1254	3476
0	883	529.8
0	30	4159
1	426	1095
0	627	1272
0	906	2408.8
0	1132	4704
0	1304	2762
0	1697	4567.2
1	5	8678.41
1	9	4306
1	5	9156.77
1	4	7103
1	3	5869.95
1	96	1790.4
0	582	4810
0	777	2896.4
0	761	3740.6
0	664	1005
0	925	4255
0	919	2465.6
0	940	3328
0	509	2908.4
0	1076	4907
0	1321	4871
0	30	4409
0	1083	1103
0	1202	4426
0	1213	602
0	1368	3919.6
0	952	1668
0	1399	2736
0	930	5350.2
0	910	817
0	1103	3270
0	1674	1735.4
0	1133	4902
1	90	6128.2
0	30	4752
0	1142	2363.6
1	793	3528
1	128	4943
0	818	4546.6
0	1358	3153
0	901	3980.4
0	1107	3731
0	1925	5529.4
0	1931	1414.2
0	1136	3759.8
0	1136	1821.8
0	1111	1898.6
0	1080	1418.6
0	1697	2191.6
0	1656	4712.2
0	30	2638.8
0	1197	1894.6
0	1258	4439
0	878	1932.2
0	772	4383
0	1162	1367.4
0	635	5944.6
0	1199	4241.2
0	1174	1718.4
0	1654	1048.6
0	1724	1281.2
0	1515	4537
0	1601	4872.8
1	3	4340
1	3	4440
0	773	1439
0	512	3326.2
0	1290	3063.4
0	1648	4792.51
0	1666	1799
0	30	751.6
0	1171	722.6
0	960	3154
0	1303	4170
0	1174	2898
0	1071	4657
0	1598	1475.8
0	602	4154
0	1092	1892.6
0	1185	4988.4
0	586	4131
0	580	5050.6
0	1140	3314
0	1662	8920.89
0	913	1332.6
0	1936	1976
0	1128	650.4
1	3	6670.6
1	218	4303
0	1154	1825.8
0	770	2483.4
0	764	4566.2
0	1502	1406
0	1666	5037.4
0	1388	6871.8
0	610	1813.49
0	898	3573.4
1	126	4147
1	686	9395.42
0	712	3890.2
0	623	2115.4
0	612	1825.8
0	905	1178
0	1946	3104
0	1140	4160
0	1119	2070
0	951	1342
0	1183	4502
0	1942	2893.4
0	1301	2257.2
0	1284	3192.4
0	30	1920.8
0	1683	1079.2
0	1643	4374
0	1521	3776.6
0	1503	494
0	1316	1883
0	1359	4476
0	1270	920.6
0	1223	4368
0	1028	2604.18
0	1011	4412
0	1864	4827
0	1872	1984.8
0	1080	2665
0	1076	5163.4
0	1672	4627.6
0	1213	2459.6
0	1235	1597
0	1396	4308
0	1597	1408
0	1502	1570
1	4	4023
1	892	3922
1	322	1953.8
1	570	4148
1	6	9608.13
1	378	6353
0	1169	9530.16
0	766	1752.2
0	625	4708
0	931	8308.8
0	1074	4359
0	1920	721
0	1659	1652.8
0	1603	3259
0	1196	5201.2
0	1393	3623
0	1232	7620
0	873	2214.2
0	1859	3075
0	1921	1343.4
0	1310	4208
1	992	1649.13
1	8	3453
1	476	9505.54
0	716	2467.8
0	548	450.6
0	906	2684.8
0	30	1021.6
0	1926	1472
0	1920	2764
0	1125	4104.2
0	1742	4114
0	1607	1424
0	1186	1526.4
0	1445	1052.4
0	1243	2814.47
0	982	2208
0	928	2985.4
0	1165	4919
0	1152	1493
0	1064	4967.75
0	1031	4390.84
0	1653	4187
0	1600	1697.6
0	1712	419
1	712	9164.55
1	6	6628
1	557	1710.4
0	1387	4125
0	1695	2700.2
0	1591	5006.4
0	30	2188.6
0	30	8160.8
0	1388	1304.8
0	987	4636
0	1045	7705.52
1	15	3074
1	15	4555
1	1107	4749
1	1	6721.6
1	4	4892.6
1	234	7639.8
1	12	4030
1	1	1225.6
0	628	2597.8
0	625	2446.2
0	570	7561.6
0	564	3260.2
0	1883	4844
0	1291	3270.2
0	1103	8090.2
0	1097	2343.2
0	1117	5385.6
0	1432	2778.6
0	1286	4990.2
0	1634	5387.2
0	1192	1444.4
0	1181	1087
0	1540	3437.4
0	1488	2098.6
0	1487	1333.8
0	1446	9219.03
0	1454	4579
0	1391	1654.4
0	1386	1624
0	1297	1310
0	1212	6071.07
0	1039	4657
0	859	1632.8
0	769	1384.2
0	703	1339
1	12	3780
1	1	1973.2
0	798	1972
0	655	6500.22
0	645	1060.74
0	582	4265
0	513	9930.63
0	1105	4739
0	1762	513.4
0	1741	940.4
0	1283	4266
0	1094	6547.94
0	1148	3783.2
0	1263	3494
0	709	5523.6
0	633	3223.2
0	618	769.8
0	600	8210.4
0	30	6136.32
0	1862	3633
0	1866	4482
0	1499	4165.4
0	1389	6449.8
0	1285	5796
0	1219	4555.71
0	826	4320.8
1	4	2459.4
1	741	6306
1	1536	7495.2
1	1	8714.55
1	542	6755
1	931	433.2
0	1450	4949
0	611	4508.52
0	594	4230
0	1535	1466
0	833	5165.4
0	775	1120.4
0	778	1126.4
0	767	5024.4
0	742	2033.2
0	703	4734.2
0	635	1920
0	620	1113
0	661	3435.11
0	659	1839.95
0	567	6158.2
0	911	1488.2
0	574	2238.4
0	893	2677
0	968	4800
0	1503	4405
0	1905	3829.8
0	1907	5070.4
0	1897	4470
0	1155	3260.4
0	1809	3226.2
0	30	3862.6
0	1299	4339
0	1282	3338.6
0	1700	1101.8
0	30	4113
0	1626	1450
0	1610	4360
0	30	4848.2
0	1544	3456
0	1533	427.6
0	1540	463.4
0	1495	2266.8
0	1519	3893.6
0	1492	1205.6
0	1206	9470.64
0	1474	3207.4
0	1339	3705.34
0	1330	9418.76
0	1512	3362
0	1436	1735
0	1389	2978
0	1420	4793
0	1353	4600
0	1354	1905
0	960	2090
0	1287	4744
0	1071	3908
0	1004	1877
0	996	1176
0	734	4882
0	695	3067.2
0	595	5829.8
0	1469	4964
0	1466	1534
0	1468	3246
0	1465	3035.6
0	989	2867
0	1724	2879.8
0	1528	5204.25
0	1409	3740
1	964	2917.6
0	1749	1619.4
0	1331	1025
0	1288	5749.78
1	747	4852
1	4	1725.4
0	910	5851
0	1281	2300.6
0	888	4228
0	1821	3993.51
0	970	773
0	1265	4352
0	1863	4835
0	1556	5883
1	14	4867
1	447	1763.2
1	310	1673.8
0	585	2687
0	899	7535.2
0	1758	4923
1	8	5210
1	1	9021.02
1	741	1839.8
1	356	7964
0	1347	4486
0	734	1065.6
0	1115	4832
0	1877	2003.8
0	558	5242
0	1323	1337
0	744	8394.6
0	651	3075.6
0	650	1930.8
0	530	3787.2
0	1637	5329.97
0	1517	3607.6
0	1505	8791.22
0	1472	5437.47
0	1473	5245.4
1	5	1763
1	15	3669
1	81	4147
1	14	3791
1	15	4236
1	14	4869
1	5	3438
1	8	6179
1	2	9478.62
1	1	6016.9
1	11	1998
1	7	8855
1	2	8307.6
0	150	6443
1	85	4190.27
1	4	5463.21
1	52	7600
1	5	7523.91
1	5	602.2
0	559	4332.4
0	526	5019.4
0	756	3026.8
0	743	3017
0	701	3689.4
0	640	5141.4
0	1055	2479
0	669	5593.8
0	661	2604.18
0	614	4238
0	599	3693
0	588	7605.66
0	583	6938.53
0	581	6141.61
0	536	2262
0	546	4709.4
0	544	2233
0	529	6361.8
0	526	4968
0	525	1394
0	525	2629
0	518	3195.81
0	505	7017.6
0	1458	4602
0	966	4239
0	1343	4448
0	1596	4891
0	1392	4886
0	1167	4964
0	1146	4428
0	1098	4207
0	1070	4584
0	1150	4369
0	1880	1843
0	1830	3726.2
0	30	1240.2
0	1805	1031.2
0	1798	2781.2
0	1703	4569.6
0	1682	2839.4
0	1825	1686
0	1757	1456.2
0	1739	1930.2
0	1712	1236.4
0	1647	4021.8
0	1641	2205.8
0	1555	4469.4
0	1549	4969.2
0	1915	3248.2
0	1526	4570
0	1492	3495.6
0	1476	3506.8
0	1418	3346.6
0	1424	2835
0	1526	6452.4
0	1394	2026
0	1423	2295
0	1387	7304
0	1355	1875.8
0	1326	1611.6
0	1299	6064
0	1274	1865
0	1251	616.2
0	1220	1498
0	1190	2826
0	1184	1054
0	1127	3158
0	994	1862
0	918	1547
0	904	865.6
0	596	4280
0	531	1559
0	511	4568.2
0	1799	2663
0	1892	3563.6
0	1744	3846.2
0	1696	3481.8
0	824	1237.2
0	1780	4668.2
0	1783	1384.6
0	1618	4894
0	1367	4466
0	971	1368
0	1050	5186.2
0	663	1180.62
0	1444	9535.49
0	854	1353.6
1	7	6680.95
0	1052	1914.6
1	310	6933.2
1	1	4995.8
0	1061	604.6
0	1065	3865.8
0	653	4232
0	522	1578.8
0	1690	3117
0	1860	3212.8
0	30	1078.2
0	1797	1260.8
0	1632	2689.6
0	1618	2476.8
0	1575	1270.8
0	1490	3657.4
0	1351	1544.2
0	1324	1019
0	1224	2388
0	1706	1431.2
0	30	2240
0	1781	1915.6
0	30	3837.8
0	1851	1648.8
0	30	547
0	740	1109.8
0	1060	4653.6
0	707	1549.6
0	1346	1654.4
0	1640	771.2
0	717	5848.4
0	1309	2711
0	1619	3061.4
0	1454	2981
0	715	4461.2
0	750	3888.4
0	721	3276.2
0	572	6900.8
0	30	478.2
0	1851	3197.6
1	7	1649.8
0	1796	4392
0	719	4915.8
0	1850	3844
0	1717	1236.2
0	1385	1686
0	1597	1213.8
1	7	1752.6
1	1914	8659.75
1	7	2854.4
1	1134	533.6
1	6	4176.4
1	1435	10770
0	757	2712.2
0	722	4462.2
0	684	888.2
0	30	2057
0	1918	1387.4
0	1836	3206.4
0	30	2071.4
0	1761	1043.4
0	1756	4603.4
0	1612	2625
0	1528	1246.6
0	1422	9148.99
0	1322	5044.8
0	590	1317
0	1441	3699
0	1843	2394.4
0	1753	1067.6
0	1673	2475.2
1	406	8738
1	242	6054
1	6	1835.97
1	7	5900
0	781	4526.2
0	562	5849.6
0	566	3745
0	1901	3813.4
0	1842	2138.6
0	1770	2184.2
0	1578	1656.4
0	1580	2658.6
0	1455	1451
0	1599	810.4
0	1255	1372
0	1122	4574
0	1663	3334.2
0	1889	1581
1	1	7708.4
0	30	3245.6
1	3	516
1	13	3582
1	4	10848.4
0	678	5321
0	531	2455.4
0	518	4542
0	1117	4877
0	1828	3507.4
0	1417	9296.85
0	1264	4865
0	1120	1956
0	1056	1488
0	595	4314
1	8	4220
1	3	9133.42
1	1422	8949.25
0	1899	2177
0	1814	4340
0	1793	1619.2
0	1763	1049.4
0	30	4483
0	1420	3760.6
0	1233	3765
0	1812	2851.8
0	686	1835.2
1	6	13095.8
1	3	11104.2
0	594	3150.4
0	1276	4116
0	1447	7390.29
0	937	1395.8
0	1411	4515
1	5	1925.88
1	556	5569
0	787	1220.4
0	689	5324.4
0	587	4149.8
0	578	6712.8
1	2	1903.4
1	3	4434
1	372	4238
1	12	3251
1	3	4553.4
1	1566	4489
1	178	11188.5
0	671	3232
0	672	940.86
0	667	4596.37
0	666	1513.8
0	964	7589.4
0	565	2322
0	566	3909
0	1496	1591
0	1894	2051
0	1842	3571.2
0	1827	695.2
0	1856	1591.4
0	1807	2820
0	1788	1967.8
0	1567	2537.6
0	1488	4372
0	1396	1817.4
0	1247	4657
0	900	3879.8
0	861	8390.2
0	735	3695.2
0	1873	3075.2
0	1789	1242.2
0	1393	1426
0	900	3657.2
0	30	9577
0	1935	3424.8
0	704	3005.8
0	664	4970.95
0	541	412.4
0	1903	4158
0	1869	4666
0	1728	1513.6
0	1630	2612.2
0	1480	543.2
0	1421	5677
0	1352	4628.4
0	863	1180.2
0	1816	1366.4
1	7	3586.2
0	1722	1251.8
0	1768	1350.4
1	4	4470
1	6	6466
1	1	10303
1	178	1678.39
1	450	503.58
1	777	3987
1	150	482.09
1	315	4203.39
0	1720	1322
0	948	2647.6
0	559	3816.4
0	551	9872.94
0	539	1935
0	1810	4371
0	1611	4368.2
0	1430	4593
0	30	5790.4
0	1024	4975
1	3	4491
1	4	4082
1	7	7754
1	6	9493
1	390	4529
1	420	5154.6
1	945	5187
0	758	4345
0	745	1015.6
0	742	1168.8
0	729	1441.8
0	706	1279
0	700	7602.6
0	685	3630
0	554	2356.6
0	545	1476
0	521	9543.66
0	510	3847.8
0	1044	2326
0	1266	4670
0	1421	1368
0	1644	3083
0	1883	4738
0	1844	3190.2
0	1841	3707.6
0	1849	3829.2
0	1835	5301.4
0	1900	1094.8
0	1759	1558
0	1730	1174
0	1693	3092.2
0	1674	1768.8
0	30	1518.4
0	1673	4287
0	1633	1865
0	1617	2345.8
0	1563	2271.8
0	1563	1627.6
0	1541	4143
0	1477	9309.82
0	1456	9478.43
0	1470	4583
0	1416	2299
0	1411	9185.3
0	1357	5718.4
0	1160	5923.6
0	1056	8223.48
0	993	1583
0	1386	1422
0	1123	4808
0	1787	1941
0	859	5431
0	1252	4918.73
0	915	1670.8
0	1765	3720.8
0	1225	4163
0	1531	647
0	706	1706.6
0	958	3188
0	30	1309.4
0	1785	2238
0	1774	3386.8
0	1652	2360
0	1564	1308.2
0	1743	1690.2
0	1500	5893
0	1277	4856
1	126	1647.2
0	30	4542.2
0	1807	3354.4
0	1610	4431
0	1604	4113.2
0	1208	2495
0	1043	6368.13
0	540	891.8
0	955	4493
0	1887	3351
1	120	457.6
0	1855	4118
0	1408	3779
0	759	2125.2
0	733	1969
0	520	3396.2
0	517	4476
0	507	1641.8
0	1616	4715
0	1575	1523
0	1898	4911
0	1806	1892.2
0	1752	3164.4
0	1746	1064.6
0	1670	1490.6
0	1555	2961.2
0	1351	4880.8
0	1292	5814.49
0	1400	4169
0	30	2028
0	1873	4964
1	4	4933.2
1	7	4483
1	10	3884
1	9	4995.8
1	7	13159
1	12	11402
1	930	9556.25
1	6	9751.41
1	1	10577.2
1	7	10740.5
1	7	4228
1	7	11263
1	369	3118.2
1	585	4498
1	1134	325.8
1	1	5150.2
1	1	13780.5
1	246	5415.8
1	6	10672.8
0	766	2753.8
0	755	4748.6
0	737	1087
0	736	3092
0	696	2717
0	694	2625
0	672	5120.2
0	568	8777.51
0	563	4069
0	560	1627.8
0	544	9131.44
0	532	4325
0	1624	1555
0	1260	4468
0	1532	3344
0	1455	4865
0	1414	4504
0	1911	4292
0	1908	2087
0	1904	1155.8
0	1884	3461.8
0	1770	3063.6
0	1827	5620.2
0	1809	1741.6
0	30	2510.4
0	1808	3338.4
0	1805	3101
0	30	1740.4
0	1782	2667.8
0	30	2461.4
0	1761	3604.6
0	1745	1382.2
0	1725	5017.4
0	1711	2069.2
0	1687	5176.2
0	1693	2218.4
0	1685	1262.4
0	1941	2921.4
0	1684	4544
0	1889	1885.6
0	1663	2861.2
0	1631	1213.4
0	1645	3271.6
0	30	3777.6
0	30	2153.8
0	1536	5626
0	30	4684
0	1484	9208.65
0	1392	1560.6
0	1382	8161.2
0	1374	2293
0	1349	3333.6
0	1318	3462.4
0	1317	6299
0	1325	5289
0	1318	4298.8
0	1315	3548.6
0	1307	5604.95
0	1246	4912
0	1227	2066
0	1187	5953.7
0	1093	3727
0	1086	6132.12
0	1049	9864.31
0	1038	6847.64
0	1015	4238
0	992	1087
0	896	1325.8
0	875	1274.4
0	865	2560.4
0	799	3292.4
0	674	4811.2
0	951	1023
0	1778	4003.4
0	1777	3649.2
0	1689	4000.8
0	1553	2991.2
0	1218	4227
0	1098	4781
1	5	8860.45
1	359	5410
0	687	4612.6
0	1786	4064.2
0	1536	3752.6
0	1792	3161.2
1	4	7186
1	31	1742.2
1	13	10292
1	571	1483.4
1	3	3587
1	1800	10849
1	113	8561
1	1872	8722
1	634	6555.38
0	693	5407.6
0	522	4474.4
0	1806	5207.8
0	1779	5727.7
0	1718	4508.8
0	1681	5121.2
0	1508	2855.8
0	1506	4383.8
0	1525	3735
0	1413	7932.8
0	1332	4622.2
0	1215	8240.67
0	1561	4936.2
0	731	4083.8
0	1651	4927.8
0	1635	4764.2
1	42	8080
0	938	2982.8
1	5	8963
0	1823	5817
0	832	5113.8
0	659	678.63
0	965	2233.49
0	1928	1535.83
0	1491	4718.8
1	15	9455
1	6	7377.8
1	1	9530.31
1	6	5830
1	319	17075.4
1	612	9278
1	504	8995.99
1	8	9171
1	157	8513
1	329	14733
1	6	9810
0	758	2043.4
0	728	4091.8
0	692	4225.6
0	680	2836.6
0	613	3248
0	950	2542.2
0	567	2240
0	551	5756.4
0	546	4492.6
0	1460	9343
0	1063	9412
0	1876	3845.8
0	1840	1779.8
0	1766	2158.4
0	1834	3145.4
0	30	2296.8
0	1609	2106.2
0	1582	6791
0	30	5056.4
0	1713	2284.8
0	1750	4877.6
0	1327	3828
0	1226	9104.54
0	1571	4515.6
0	1567	1734.4
0	945	1889
1	3	12534.4
0	1619	2109.8
0	512	2739
1	6	10881.5
1	4	12532.8
1	399	1807.2
1	8	9557
1	1	5089
1	1	10734
1	33	9693
1	264	4553.4
1	5	1796.8
0	777	3916.2
0	771	3103.4
0	665	4697.35
0	1836	11801.8
0	30	5139.6
0	1732	5469.71
0	30	5483.4
0	1803	2519.6
0	1548	3845.8
0	1360	3388.2
0	1325	5233.8
0	938	5123.8
0	1694	4388.8
0	770	2785.4
1	1	3776.4
0	1627	3893.4
1	881	1693.61
0	560	5344.6
0	30	3085.6
0	30	857.2
0	1769	2824.8
1	1813	8756
1	10	9575
0	1254	13272
1	1	7868.2

## Sheet: figure 2f
HF events	Follow-up time/time to event(d)	S100A8A9 (ng/mL)	cTnI (ng/mL)	hs-CRP (mg/L)	BNP (pg/mL)
1	545	9577.07	0.15	6.1	33
0	511	721.8	0.37	6.18	6
0	1675	1258	2.42	2.02	247
0	1609	1530	1.464	1.73	20
0	1445	4299	0.14	7.04	360
0	1061	4701	0.14	1.14	926.69
0	1115	4875	0.64	1.97	27
0	1653	584.4	0.34	4.44	112
0	1501	1307	0.18	5.46	27
1	2	4707.33	0.44	1.26	752.88
0	617	2906.4	0.45	4.06	89.72
0	702	1045.6	0.48	11.92	386
0	1501	1881.8	2.42	2.94	6
0	1511	2633	0.05	0.4	60
0	1256	4322	0.09	0.44	345
0	1030	1342	30	0.29	49
0	1259	4755	0.18	24.69	410
0	30	2990.2	0.04	5.24	408
0	934	4816.8	0.37	5.53	108
0	1533	4044	20.6	11.05	404.1
0	1350	4720.6	20.58	2.77	16
0	1273	4368	1.464	27.27	891.9
1	1765	3477	102	5.08	130
0	622	1197.2	0.1	3.05	86.24
0	591	3098.4	0.05	27	84
0	926	7505.6	0.11	1.24	141
1	1760	4493	0.42	35.26	216
1	246	1667.4	1.55	4.1	218
0	611	1068.23	0.04	28.53	72
0	898	7438.8	0.04	5.98	516
0	1075	1349	7.44	26.32	132
0	1664	1826.8	0.04	4.23	62.85
0	1678	672.6	0.04	4.44	6
0	30	3357	0.19	1.6	161
0	1621	1852.2	3.16	26.12	78.6
0	776	3497	0.23	1.43	87
0	30	1176.4	0.12	0.07	103
0	639	5563.4	0.06	6.39	260
0	1204	2482	0.18	0.97	75
0	1093	1374	0.14	1.79	86
1	352	9139	0.11	8.4	160
0	821	2436	4.53	1.51	97.96
0	896	2078	0.09	3.05	37
0	1919	1172	10.234	25	25
0	1608	5138.4	0.34	1.83	35
0	1312	1889	0.05	4.65	12.7
0	996	3143.2	6.62	24.11	189.4
0	967	1939	19.52	26.49	281
0	904	4646	0.46	2.64	189
0	715	4826	1.87	1.14	168.25
1	15	1681.4	46.24	4.16	112
1	4	6148	5.51	4.6	411
1	3	11583.7	82	72.3	238
1	431	4512	0.83	5.06	231
1	338	4149.8	3.98	2.91	323
1	7	2839.8	2.96	28.6	20
0	794	2027.2	0.05	1.27	40
0	779	3182.4	12.8	12.01	155
0	668	776.03	1.464	4.08	189.4
0	603	1182.4	0.99	3.99	127
0	923	3137.2	30	5.31	100
0	515	2709.2	0.05	9.88	60
0	1646	1339.2	0.267	11.59	66
0	1081	1297.8	0.04	4.8	8
0	1731	523	0.04	14.07	161.05
0	1549	4369.6	19.52	19.12	5
0	1326	2429.4	19.52	1.85	99
0	946	2005	0.42	0.3	378.5
0	1254	3476	21.584	2.64	19
0	883	529.8	19.52	8.24	20
0	30	4159	3.03	1.27	20
1	426	1095	40.07	2.02	203
0	627	1272	15.6	27	40
0	906	2408.8	9.3	12.18	80.87
0	1132	4704	30	3.89	130
0	1304	2762	0.07	1.26	36
0	1697	4567.2	2.89	12.28	316.63
1	5	8678.41	0.336	9.01	137
1	9	4306	10.58	40.85	723
1	5	9156.77	25	38.37	154
1	4	7103	0.04	25	1260
1	3	5869.95	0.05	4.03	630
1	96	1790.4	0.04	1.57	891.9
0	582	4810	0.188	0.97	49
0	777	2896.4	0.064	6.5	174.3
0	761	3740.6	3.11	7.55	516
0	664	1005	0.14	22.43	1974
0	925	4255	6.58	1.02	35
0	919	2465.6	2.12	0.43	23
0	940	3328	0.45	1.22	213.81
0	509	2908.4	0.26	2.35	39
0	1076	4907	3.38	1.38	39
0	1321	4871	1.22	2.25	70.9
0	30	4409	0.04	1.27	34
0	1083	1103	0.22	1.6	364.06
0	1202	4426	0.267	1.46	229
0	1213	602	0.188	1.74	100
0	1368	3919.6	37.42	4.83	8
0	952	1668	19.52	4.58	10
0	1399	2736	1.464	2.37	20
0	930	5350.2	0.37	1.1	45
0	910	817	0.267	2.82	27
0	1103	3270	0.45	9.69	349.8
0	1674	1735.4	30	14.07	53
0	1133	4902	1.36	34.47	36
1	90	6128.2	14.194	2.84	160
0	30	4752	1.464	1.07	247
0	1142	2363.6	0.37	2.05	22
1	793	3528	0.38	0.57	137
1	128	4943	5.3	0.98	13.3
0	818	4546.6	0.37	25	37
0	1358	3153	13.76	4.61	43
0	901	3980.4	0.45	5.31	9
0	1107	3731	5.2	1.07	6.5
0	1925	5529.4	0.05	15.4	314
0	1931	1414.2	1.464	3.9	21
0	1136	3759.8	1.76	0.07	43
0	1136	1821.8	0.267	1.08	128
0	1111	1898.6	13.61	12.41	41
0	1080	1418.6	0.34	6.09	51.5
0	1697	2191.6	1.464	2.22	19.8
0	1656	4712.2	12.8	14.28	12.7
0	30	2638.8	0.34	19	75
0	1197	1894.6	0.19	3.13	197
0	1258	4439	96	1.39	31.3
0	878	1932.2	13.87	14.07	147
0	772	4383	0.372	25	222
0	1162	1367.4	0.82	22.15	12.7
0	635	5944.6	0.072	0.49	13
0	1199	4241.2	0.05	20.92	108
0	1174	1718.4	19.52	6.68	108
0	1654	1048.6	0.39	2.82	37
0	1724	1281.2	6.3	3.05	176
0	1515	4537	0.72	6.93	19.24
0	1601	4872.8	6.62	22.15	87
1	3	4340	2.35	0.88	100.85
1	3	4440	41.5	8.66	680
0	773	1439	0.11	0.75	8
0	512	3326.2	9.18	3.73	168.25
0	1290	3063.4	2.42	21.89	41
0	1648	4792.51	0.05	2.47	43
0	1666	1799	30	0.76	20
0	30	751.6	24.06	29.5	378.5
0	1171	722.6	0.37	14.35	606
0	960	3154	0.29	11.7	362
0	1303	4170	6.453	23.36	282.8
0	1174	2898	1.464	19.1	31.3
0	1071	4657	0.384	22.43	23.65
0	1598	1475.8	2.89	7.94	60.1
0	602	4154	2.01	24.04	1974
0	1092	1892.6	0.372	1.14	37
0	1185	4988.4	3.38	0.97	82
0	586	4131	0.267	0.49	36
0	580	5050.6	0.09	3.92	28
0	1140	3314	1.349	4.29	20
0	1662	8920.89	0.27	8.58	189.4
0	913	1332.6	0.05	0.65	36
0	1936	1976	1.464	12.05	79.81
0	1128	650.4	0.267	19.1	28
1	3	6670.6	0.1	2.86	344
1	218	4303	84	19.43	112
0	1154	1825.8	0.34	5.2	28
0	770	2483.4	30	26.32	13
0	764	4566.2	0.192	22.34	189
0	1502	1406	8.43	25	50
0	1666	5037.4	21.584	9.06	20
0	1388	6871.8	0.064	1.47	160
0	610	1813.49	2.73	1.45	28
0	898	3573.4	0.134	1.98	45
1	126	4147	8.43	15.48	149.78
1	686	9395.42	9.18	15.61	108
0	712	3890.2	0.08	2.35	39.2
0	623	2115.4	2	0.96	64
0	612	1825.8	0.09	10.37	6.5
0	905	1178	24.06	11.1	87
0	1946	3104	1.5	4.61	18
0	1140	4160	13.61	0.32	170.29
0	1119	2070	0.06	4.73	606
0	951	1342	14.8	1.43	32.86
0	1183	4502	0.04	6.68	39.2
0	1942	2893.4	0.24	6.1	13.3
0	1301	2257.2	0.42	25	128
0	1284	3192.4	0.04	7.11	891.9
0	30	1920.8	0.05	26.32	5
0	1683	1079.2	19.52	40.02	126
0	1643	4374	1.464	3.71	63.02
0	1521	3776.6	1.93	1.83	206
0	1503	494	2.42	0.47	27
0	1316	1883	0.21	0.49	169
0	1359	4476	2.448	25	20
0	1270	920.6	0.48	5.09	49
0	1223	4368	1.24	1.38	97
0	1028	2604.18	0.14	20.06	20
0	1011	4412	30	23.16	319.54
0	1864	4827	2.42	1.39	53
0	1872	1984.8	0.34	1.85	20
0	1080	2665	2.36	0.38	66
0	1076	5163.4	0.04	24.69	168.25
0	1672	4627.6	21.584	12.2	72.9
0	1213	2459.6	1.464	1.14	108
0	1235	1597	19.52	0.72	47
0	1396	4308	0.04	4.33	37.7
0	1597	1408	11.15	25	79.81
0	1502	1570	1.88	1.57	39
1	4	4023	0.04	43.06	26.7
1	892	3922	0.04	4.32	99
1	322	1953.8	1.464	1.07	722.67
1	570	4148	1.03	6.68	19
1	6	9608.13	67	17.66	140
1	378	6353	0.27	0.8	108
0	1169	9530.16	0.39	1.85	31.3
0	766	1752.2	4.94	11.25	167
0	625	4708	2.23	41.54	247
0	931	8308.8	1.88	1.72	197
0	1074	4359	3.98	1.51	17
0	1920	721	0.15	5.71	20
0	1659	1652.8	0.17	6.93	13
0	1603	3259	0.19	4.29	35
0	1196	5201.2	0.37	3.25	63.02
0	1393	3623	7.2	4.87	47
0	1232	7620	21.584	25.5	183
0	873	2214.2	26.97	23.36	69.2
0	1859	3075	0.04	21.89	231
0	1921	1343.4	1.89	1.24	87
0	1310	4208	1.43	1.59	97
1	992	1649.13	0.34	1.5	72.2
1	8	3453	3.11	37.64	1260
1	476	9505.54	0.205	12.2	13
0	716	2467.8	0.38	2.13	172.15
0	548	450.6	0.05	25	32
0	906	2684.8	0.37	6.18	107
0	30	1021.6	21.584	37.68	32
0	1926	1472	12.8	19.44	13.3
0	1920	2764	1.52	2.91	86
0	1125	4104.2	0.34	1.49	72.2
0	1742	4114	0.42	6.92	35
0	1607	1424	0.42	5.49	189
0	1186	1526.4	7.42	2.52	131
0	1445	1052.4	1.531	0.34	79.29
0	1243	2814.47	0.267	12.41	100
0	982	2208	0.064	1.31	172.15
0	928	2985.4	0.37	5.31	186.47
0	1165	4919	0.23	0.53	9.37
0	1152	1493	1.17	11.1	51.5
0	1064	4967.75	30	14.28	49
0	1031	4390.84	0.22	12.6	37
0	1653	4187	4.58	3.12	364.06
0	1600	1697.6	2.42	0.98	19
0	1712	419	30	4.7	20
1	712	9164.55	96	4.29	189.4
1	6	6628	8.36	0.07	1312.25
1	557	1710.4	0.064	1.96	45.35
0	1387	4125	6.62	8.55	216
0	1695	2700.2	14.26	14.07	197
0	1591	5006.4	0.05	2.22	100
0	30	2188.6	0.49	22.74	188
0	30	8160.8	0.11	25	926.69
0	1388	1304.8	0.39	1.37	143
0	987	4636	32.8	2.83	189
0	1045	7705.52	4.58	5.09	20
1	15	3074	13.8	25	99
1	15	4555	3.19	22.43	368
1	1107	4749	102	1.55	122
1	1	6721.6	4.091	15.4	258
1	4	4892.6	35.23	3.87	465
1	234	7639.8	6.47	35.7	79.29
1	12	4030	83	9.01	411
1	1	1225.6	0.76	16.69	63
0	628	2597.8	0.06	0.39	722.67
0	625	2446.2	0.47	0.98	189
0	570	7561.6	0.04	25	31
0	564	3260.2	0.86	34.33	19
0	1883	4844	4.01	0.76	31.3
0	1291	3270.2	0.04	4.7	183
0	1103	8090.2	14.8	3.23	191
0	1097	2343.2	0.34	5.31	19
0	1117	5385.6	0.27	1.76	28.12
0	1432	2778.6	2.73	2.68	32
0	1286	4990.2	0.27	20.25	60
0	1634	5387.2	0.128	0.91	891.9
0	1192	1444.4	0.11	8.78	18
0	1181	1087	0.34	0.06	28
0	1540	3437.4	0.37	25	27
0	1488	2098.6	0.42	0.65	282
0	1487	1333.8	2.448	0.76	31.3
0	1446	9219.03	1.96	8.58	6
0	1454	4579	0.37	3.88	191.8
0	1391	1654.4	0.05	3.78	143
0	1386	1624	5.3	2.67	86.24
0	1297	1310	3.53	0.92	183
0	1212	6071.07	0.8	1.79	107
0	1039	4657	2.448	5.46	20
0	859	1632.8	1.16	1.88	97.69
0	769	1384.2	0.06	8.16	208
0	703	1339	91.96	39.97	80.87
1	12	3780	102	6.46	315
1	1	1973.2	0.28	3.87	623
0	798	1972	2.42	18.62	84
0	655	6500.22	0.07	2.68	17
0	645	1060.74	0.27	3.14	12.7
0	582	4265	103	24.37	1312.25
0	513	9930.63	0.04	6.16	5
0	1105	4739	0.05	4.41	265.84
0	1762	513.4	0.267	7.51	19.8
0	1741	940.4	24.06	0.39	48
0	1283	4266	0.3	0.72	80
0	1094	6547.94	0.365	1.08	316.63
0	1148	3783.2	2.42	0.76	96.2
0	1263	3494	6.62	9.49	183
0	709	5523.6	6.61	16.09	143
0	633	3223.2	2	3.57	387.34
0	618	769.8	3.62	1.79	20
0	600	8210.4	24.06	15.61	79.81
0	30	6136.32	1.36	1.94	36
0	1862	3633	30	1.6	90
0	1866	4482	1.15	13.12	34
0	1499	4165.4	0.11	4.08	20
0	1389	6449.8	0.3	11.25	369.04
0	1285	5796	6.58	1.43	41
0	1219	4555.71	0.72	9.48	66
0	826	4320.8	0.04	0.38	19.8
1	4	2459.4	4.68	1.55	333.4
1	741	6306	0.18	12.2	6.5
1	1536	7495.2	0.04	1.33	20
1	1	8714.55	0.125	25	125
1	542	6755	0.05	1.21	8
1	931	433.2	1.17	6.07	32.86
0	1450	4949	0.14	5.01	28
0	611	4508.52	2.8	7.05	243
0	594	4230	102	0.55	55
0	1535	1466	0.27	1.39	27
0	833	5165.4	0.11	7.28	96.2
0	775	1120.4	21.584	0.98	84
0	778	1126.4	6.62	5.31	19
0	767	5024.4	0.05	12.28	168.25
0	742	2033.2	0.14	2.82	130
0	703	4734.2	14.8	3.28	55
0	635	1920	0.45	0.65	35
0	620	1113	1.17	0.43	386
0	661	3435.11	1.52	3.13	21
0	659	1839.95	0.188	0.97	44.74
0	567	6158.2	0.128	0.68	378.5
0	911	1488.2	1.88	15.4	289
0	574	2238.4	0.044	3.28	90
0	893	2677	0.04	1.57	468
0	968	4800	0.14	4.03	195
0	1503	4405	1.9	8.78	13
0	1905	3829.8	0.056	12.71	168.25
0	1907	5070.4	0.07	5.48	46
0	1897	4470	0.05	2.29	100
0	1155	3260.4	6.4	2.36	216
0	1809	3226.2	0.04	2.59	17.7
0	30	3862.6	2.448	6.05	132
0	1299	4339	0.375	1.2	28
0	1282	3338.6	0.34	1.09	30
0	1700	1101.8	8	1.6	56
0	30	4113	0.18	2.32	45
0	1626	1450	0.26	9.06	239
0	1610	4360	0.384	0.38	227
0	30	4848.2	2.4	1.94	53
0	1544	3456	0.48	11.05	27
0	1533	427.6	6.16	24.42	191.8
0	1540	463.4	50.9	18.62	130
0	1495	2266.8	0.18	0.87	49
0	1519	3893.6	0.23	7.35	75
0	1492	1205.6	0.188	4.83	47
0	1206	9470.64	0.04	3.15	247
0	1474	3207.4	0.11	0.15	21
0	1339	3705.34	26.26	2.99	13
0	1330	9418.76	0.237	4.44	28
0	1512	3362	1.17	0.06	210.5
0	1436	1735	0.34	4.8	17.2
0	1389	2978	0.18	0.64	48
0	1420	4793	0.189	6.05	96
0	1353	4600	0.11	12.09	160
0	1354	1905	2.818	1.53	265
0	960	2090	30	2.99	28
0	1287	4744	18	14.33	6.5
0	1071	3908	10.234	5.01	31.3
0	1004	1877	0.267	25	19
0	996	1176	30	34.33	723
0	734	4882	0.06	4.23	84
0	695	3067.2	22.27	4.32	56
0	595	5829.8	30.92	2.52	18
0	1469	4964	0.04	5.27	105
0	1466	1534	0.04	23.53	516
0	1468	3246	0.05	12.63	21
0	1465	3035.6	0.18	0.97	41
0	989	2867	0.04	8.78	17
0	1724	2879.8	0.267	22.21	9.37
0	1528	5204.25	0.34	4.03	31.3
0	1409	3740	1.16	10.6	37
1	964	2917.6	1.464	1.17	161.05
0	1749	1619.4	0.34	1.68	75
0	1331	1025	1.464	4.32	247
0	1288	5749.78	2.42	12.18	19.24
1	747	4852	22.27	25	60
1	4	1725.4	0.54	25	77.4
0	910	5851	30	0.8	75
0	1281	2300.6	0.42	13.48	41
0	888	4228	1.02	26.12	87
0	1821	3993.51	2	15.61	18
0	970	773	0.056	22.34	116.5
0	1265	4352	2.448	3.9	265
0	1863	4835	0.04	1.38	35
0	1556	5883	0.11	6.58	25
1	14	4867	0.189	2.05	59.2
1	447	1763.2	0.14	1.31	83
1	310	1673.8	1.89	0.06	9
0	585	2687	2.96	4.06	118
0	899	7535.2	20.28	2.77	19
0	1758	4923	7.529	0.49	39.2
1	8	5210	0.21	24.05	166
1	1	9021.02	13.87	25	1269
1	741	1839.8	0.267	25	51.5
1	356	7964	1.24	14.2	891.9
0	1347	4486	2.36	1.94	66
0	734	1065.6	0.22	1.85	11
0	1115	4832	0.98	0.71	5
0	1877	2003.8	0.37	1.2	96
0	558	5242	0.04	4.1	715
0	1323	1337	24.06	15.69	90
0	744	8394.6	14.408	0.69	20
0	651	3075.6	0.06	6.41	602
0	650	1930.8	0.72	25	189.4
0	530	3787.2	2.89	6.56	66
0	1637	5329.97	5.74	9.59	86.24
0	1517	3607.6	0.42	2.62	16
0	1505	8791.22	0.28	2.67	211
0	1472	5437.47	3.16	1.95	282.8
0	1473	5245.4	4.58	7.94	5
1	5	1763	30	4.06	150
1	15	3669	3.06	0.27	77.4
1	81	4147	0.14	0.97	12.7
1	14	3791	0.62	0.03	21
1	15	4236	21.2	22.43	25.6
1	14	4869	1.66	5.71	366
1	5	3438	3	0.98	323.11
1	8	6179	12.58	7.81	256
1	2	9478.62	8.93	0.74	20
1	1	6016.9	0.86	6.39	189.4
1	11	1998	7.2	3.21	154
1	7	8855	1.93	4.1	723
1	2	8307.6	6.13	38.77	246
0	150	6443	0.04	29.68	223
1	85	4190.27	0.84	29.5	316.63
1	4	5463.21	46.24	7.81	100
1	52	7600	25	25	82
1	5	7523.91	0.12	4.29	214
1	5	602.2	0.26	11.22	97
0	559	4332.4	0.37	2.82	39.2
0	526	5019.4	8.43	7.94	13.3
0	756	3026.8	4.97	7.51	34
0	743	3017	0.04	2.11	33
0	701	3689.4	84	24.73	213.81
0	640	5141.4	12.2	17.66	60
0	1055	2479	0.372	6.07	11
0	669	5593.8	1.3	0.66	63.02
0	661	2604.18	0.34	0.28	47
0	614	4238	9.19	0.56	183.9
0	599	3693	0.04	43.06	926.69
0	588	7605.66	5.3	25	114
0	583	6938.53	0.365	2.62	75
0	581	6141.61	1.15	25.55	229
0	536	2262	20.58	0.28	21
0	546	4709.4	0.2	7.36	25
0	544	2233	1.15	8.59	88
0	529	6361.8	96	7.12	15
0	526	4968	0.26	1.21	314
0	525	1394	7.36	1.41	145.58
0	525	2629	0.14	11.92	5
0	518	3195.81	0.22	5.01	100
0	505	7017.6	3.56	1.88	183
0	1458	4602	1.3	1.57	28
0	966	4239	85	6.11	129
0	1343	4448	1.74	1.84	20
0	1596	4891	3.06	5.08	44.74
0	1392	4886	0.204	33.25	216
0	1167	4964	120	4.41	76.3
0	1146	4428	9.18	1.39	130
0	1098	4207	5.656	3.85	75
0	1070	4584	2.92	4.83	63
0	1150	4369	0.33	2.52	221
0	1880	1843	14.8	28.53	54
0	1830	3726.2	30	37.23	66
0	30	1240.2	0.1	25	108
0	1805	1031.2	3.52	4.32	265
0	1798	2781.2	6	31.63	190
0	1703	4569.6	0.34	17.66	112
0	1682	2839.4	1.531	25	20
0	1825	1686	1.464	0.76	9
0	1757	1456.2	7.19	1.14	57.69
0	1739	1930.2	0.267	12.09	12.54
0	1712	1236.4	0.11	1.49	10
0	1647	4021.8	19.52	1.65	216
0	1641	2205.8	0.04	0.06	12
0	1555	4469.4	0.37	12.09	13
0	1549	4969.2	0.37	1.85	99
0	1915	3248.2	0.267	4.21	7
0	1526	4570	0.04	2.59	5
0	1492	3495.6	0.14	2.52	64
0	1476	3506.8	0.044	20.92	108
0	1418	3346.6	19.52	4.83	46
0	1424	2835	0.365	4.21	12.7
0	1526	6452.4	0.67	20.92	128
0	1394	2026	2.89	0.91	9.37
0	1423	2295	1.6	2.59	357.8
0	1387	7304	20.6	4.02	606
0	1355	1875.8	1.759	0.18	19
0	1326	1611.6	0.16	1.2	13
0	1299	6064	19.52	7.06	41
0	1274	1865	0.04	41.54	108
0	1251	616.2	0.42	6.68	130
0	1220	1498	14.8	2.99	168.25
0	1190	2826	2.96	1.33	87
0	1184	1054	19.52	0.82	102.87
0	1127	3158	4.94	6.93	190
0	994	1862	10	20.06	80
0	918	1547	2.42	0.43	5
0	904	865.6	0.04	2.59	130
0	596	4280	0.09	10.37	12
0	531	1559	1.89	1.47	8
0	511	4568.2	0.37	3.14	5
0	1799	2663	0.79	1.47	141
0	1892	3563.6	3.16	5.08	378.5
0	1744	3846.2	0.34	16.66	41.4
0	1696	3481.8	2.42	1.02	19.24
0	824	1237.2	0.059	1.65	20
0	1780	4668.2	0.04	2.99	15
0	1783	1384.6	3.21	3.25	176
0	1618	4894	2.42	0.74	108
0	1367	4466	0.44	3.13	127
0	971	1368	40.11	8.6	73
0	1050	5186.2	20.96	3.57	20
0	663	1180.62	2.42	29.9	20
0	1444	9535.49	2.28	1.07	197
0	854	1353.6	0.45	1.09	323
1	7	6680.95	10.55	4.73	54
0	1052	1914.6	0.1	3.14	57.69
1	310	6933.2	0.37	4.08	45
1	1	4995.8	0.132	25	26
0	1061	604.6	0.34	3.88	160
0	1065	3865.8	0.42	0.86	457
0	653	4232	1.52	99.4	678
0	522	1578.8	1.17	14.35	926.69
0	1690	3117	0.13	20.06	342.5
0	1860	3212.8	0.05	11.78	321
0	30	1078.2	1.88	7.11	169
0	1797	1260.8	0.22	5.2	28
0	1632	2689.6	2.88	1.08	39.2
0	1618	2476.8	1.41	5.09	28
0	1575	1270.8	8	4.86	51.5
0	1490	3657.4	0.18	7.82	13
0	1351	1544.2	0.064	15.48	51.5
0	1324	1019	30	25	364.06
0	1224	2388	2.42	22.15	107
0	1706	1431.2	0.141	0.06	222
0	30	2240	0.29	7.05	105
0	1781	1915.6	1.05	3.15	11
0	30	3837.8	10.234	0.97	40.5
0	1851	1648.8	8.68	0.98	92
0	30	547	0.34	22.74	35
0	740	1109.8	4.58	10.05	5
0	1060	4653.6	0.07	4.6	140
0	707	1549.6	1.6	3.71	9
0	1346	1654.4	0.48	1.94	53
0	1640	771.2	0.34	2.82	13
0	717	5848.4	2.23	2.02	20
0	1309	2711	8.43	28.53	98
0	1619	3061.4	34.51	2.72	28
0	1454	2981	2.12	0.31	102.87
0	715	4461.2	0.48	2.37	87
0	750	3888.4	0.04	17.01	189.4
0	721	3276.2	2.448	1.07	10
0	572	6900.8	102	11.04	18
0	30	478.2	2.42	0.35	129
0	1851	3197.6	0.18	4.44	20
1	7	1649.8	0.42	15.4	154
0	1796	4392	1.08	1.33	387.34
0	719	4915.8	10.4	17.04	231
0	1850	3844	0.14	12.41	15
0	1717	1236.2	6.3	4.41	114
0	1385	1686	19.52	35.07	197
0	1597	1213.8	19.52	1.57	162.9
1	7	1752.6	0.56	7.4	752.88
1	1914	8659.75	2.89	32.57	22
1	7	2854.4	0.04	7.35	141
1	1134	533.6	0.23	4.44	65
1	6	4176.4	17	3.87	904
1	1435	10770	0.04	16.63	281.58
0	757	2712.2	1.92	3.57	11
0	722	4462.2	8.43	1.02	27
0	684	888.2	0.16	24.83	87
0	30	2057	6.62	19.12	530
0	1918	1387.4	4.4	25	1622.45
0	1836	3206.4	6.65	4.1	339
0	30	2071.4	19.52	4.38	316.63
0	1761	1043.4	0.267	1.37	68
0	1756	4603.4	0.16	30.84	189.4
0	1612	2625	19.52	0.32	75
0	1528	1246.6	0.05	1.51	12
0	1422	9148.99	2.48	1.27	97.96
0	1322	5044.8	0.267	5.79	15
0	590	1317	0.72	39.97	45
0	1441	3699	2.73	4.29	86
0	1843	2394.4	0.11	8.74	94
0	1753	1067.6	30	0.26	108
0	1673	2475.2	0.11	33.09	13
1	406	8738	0.06	16.56	36
1	242	6054	2.11	6.39	20
1	6	1835.97	0.252	0.07	428
1	7	5900	0.06	26.49	112
0	781	4526.2	0.199	24.11	47
0	562	5849.6	1.27	5.51	7
0	566	3745	8	4.83	80
0	1901	3813.4	0.68	0.45	20
0	1842	2138.6	6.62	8.74	231
0	1770	2184.2	2.42	14.13	97.96
0	1578	1656.4	0.05	0.64	60
0	1580	2658.6	0.19	11.92	926.69
0	1455	1451	0.068	5.2	152
0	1599	810.4	0.34	7.55	48
0	1255	1372	2.42	23.53	5
0	1122	4574	0.42	1.72	20
0	1663	3334.2	1.464	4.08	112
0	1889	1581	0.29	2.45	28
1	1	7708.4	38.98	12.6	5
0	30	3245.6	3.38	8.63	516
1	3	516	0.38	5.18	69
1	13	3582	17.4	6.16	395
1	4	10848.4	4.4	0.56	206.79
0	678	5321	0.05	34.59	926.69
0	531	2455.4	30	1.08	60
0	518	4542	6.62	18.78	53
0	1117	4877	1.02	16.56	101
0	1828	3507.4	0.232	14.7	35
0	1417	9296.85	0.04	0.39	197
0	1264	4865	0.86	0.71	6
0	1120	1956	0.05	4.65	19
0	1056	1488	0.72	25	140
0	595	4314	7.59	20.06	28
1	8	4220	0.096	8.05	680
1	3	9133.42	0.048	6.68	125
1	1422	8949.25	1.24	0.74	96
0	1899	2177	0.375	99.4	468
0	1814	4340	1.53	6.18	28.9
0	1793	1619.2	0.72	25	516
0	1763	1049.4	2.42	11.97	97.69
0	30	4483	0.34	2.82	49
0	1420	3760.6	1.6	11.97	386.7
0	1233	3765	0.044	7.4	91
0	1812	2851.8	0.072	16.69	18
0	686	1835.2	0.11	5.91	160
1	6	13095.8	0.05	24.04	189
1	3	11104.2	0.6	3.67	1895.91
0	594	3150.4	56.05	1.26	191
0	1276	4116	1.96	1.83	65
0	1447	7390.29	1.464	2.47	47
0	937	1395.8	0.18	20.06	51.65
0	1411	4515	0.14	11.25	216
1	5	1925.88	2.12	8.05	1044
1	556	5569	0.04	0.89	112
0	787	1220.4	2.01	7.12	19.8
0	689	5324.4	1.48	0.31	13
0	587	4149.8	84	0.38	137
0	578	6712.8	0.28	10.05	360
1	2	1903.4	0.1	5.51	85.3
1	3	4434	3.94	12.09	1984
1	372	4238	0.11	4.23	59.2
1	12	3251	26.26	25	568
1	3	4553.4	26.6	30.84	307
1	1566	4489	102	2.44	1260
1	178	11188.5	0.37	18.5	31.3
0	671	3232	0.04	5.79	518
0	672	940.86	9.2	23.16	60
0	667	4596.37	1.3	15.4	66
0	666	1513.8	0.04	1.53	138
0	964	7589.4	13.6	5.31	28
0	565	2322	0.04	2.45	32
0	566	3909	0.267	5.79	29.5
0	1496	1591	0.3	0.43	18.02
0	1894	2051	1.6	5.24	27
0	1842	3571.2	4.394	14.35	334
0	1827	695.2	19.52	6.46	891.9
0	1856	1591.4	0.18	25	78
0	1807	2820	0.34	0.65	46
0	1788	1967.8	3.62	0.06	19.8
0	1567	2537.6	0.18	14.7	189.4
0	1488	4372	13.18	12.2	20
0	1396	1817.4	0.05	22.34	99
0	1247	4657	4.58	0.8	14
0	900	3879.8	0.267	0.98	66
0	861	8390.2	0.372	6.25	97.96
0	735	3695.2	0.63	0.32	68
0	1873	3075.2	30	5.18	5
0	1789	1242.2	19.52	9.52	5.5
0	1393	1426	0.134	25	20
0	900	3657.2	0.44	24.83	28
0	30	9577	68.01	5.09	19.8
0	1935	3424.8	0.17	12.41	55
0	704	3005.8	8.09	31.63	468
0	664	4970.95	9.206	1.14	606
0	541	412.4	0.04	16.69	138
0	1903	4158	0.14	4.21	108
0	1869	4666	0.16	14.7	96
0	1728	1513.6	0.23	19.92	216
0	1630	2612.2	1.89	25	86
0	1480	543.2	46.31	6.11	478.57
0	1421	5677	1.17	25	13
0	1352	4628.4	22.77	1.9	378.5
0	863	1180.2	1.17	3.05	27
0	1816	1366.4	1.464	5.14	210.41
1	7	3586.2	35.23	20.25	20
0	1722	1251.8	1.17	4.26	19.8
0	1768	1350.4	0.14	8.42	183
1	4	4470	0.85	5.09	229
1	6	6466	1.79	19.54	1269
1	1	10303	85	24.04	229
1	178	1678.39	1.63	0.66	15
1	450	503.58	9.18	2.68	284
1	777	3987	1.22	3.9	192
1	150	482.09	30	22.74	214
1	315	4203.39	0.27	2.32	369.04
0	1720	1322	0.11	27.84	96.2
0	948	2647.6	1.869	11.7	67
0	559	3816.4	0.48	2.15	189
0	551	9872.94	0.044	0.3	20
0	539	1935	7.529	1.16	78.6
0	1810	4371	0.296	35.7	161.05
0	1611	4368.2	0.42	2.84	24
0	1430	4593	4.12	0.34	63.02
0	30	5790.4	0.05	4.33	606
0	1024	4975	0.192	31.02	64
1	3	4491	85	8.59	106.9
1	4	4082	0.04	1.55	133
1	7	7754	0.21	8.05	1108
1	6	9493	54.41	23.54	102
1	390	4529	0.22	0.43	83
1	420	5154.6	0.34	14.94	516
1	945	5187	0.71	1.71	74
0	758	4345	0.05	2.82	76.3
0	745	1015.6	0.1	16.94	101
0	742	1168.8	0.05	1.51	214
0	729	1441.8	21.584	2.91	169
0	706	1279	0.267	11.1	13
0	700	7602.6	0.72	13.18	168.25
0	685	3630	13.18	1.95	29.5
0	554	2356.6	0.27	1.15	83
0	545	1476	0.24	3.54	141
0	521	9543.66	1.55	26.49	197
0	510	3847.8	12.58	26.49	230.6
0	1044	2326	1.869	12.29	33
0	1266	4670	5.3	0.56	183.9
0	1421	1368	2.42	3.67	1353
0	1644	3083	0.05	2.2	6
0	1883	4738	1.87	2.02	160
0	1844	3190.2	0.34	6.41	159
0	1841	3707.6	7.907	3.63	12.7
0	1849	3829.2	0.04	30.84	423.03
0	1835	5301.4	0.267	0.25	34.57
0	1900	1094.8	1.464	1.05	468
0	1759	1558	0.056	5.2	5.5
0	1730	1174	19.52	3.88	170.29
0	1693	3092.2	20.58	1.57	75
0	1674	1768.8	30	3.58	130
0	30	1518.4	0.37	1.39	183
0	1673	4287	0.04	22.74	47
0	1633	1865	0.18	1.5	47
0	1617	2345.8	0.38	3.78	46.95
0	1563	2271.8	0.42	16.69	97
0	1563	1627.6	0.34	14.28	63
0	1541	4143	13.8	1.94	53
0	1477	9309.82	0.38	16.56	35
0	1456	9478.43	13.18	25	63.02
0	1470	4583	4.97	1.98	102.87
0	1416	2299	0.09	3.6	364.06
0	1411	9185.3	10.55	1.57	75
0	1357	5718.4	0.365	7.05	47
0	1160	5923.6	0.04	1.6	20
0	1056	8223.48	2.448	12.85	36
0	993	1583	2.448	25	28
0	1386	1422	0.372	12.2	16
0	1123	4808	0.26	18.62	364.06
0	1787	1941	37.95	10.65	378.5
0	859	5431	0.05	4.29	86
0	1252	4918.73	4.97	1.79	31.3
0	915	1670.8	0.37	13.84	63.02
0	1765	3720.8	0.04	4.87	319.54
0	1225	4163	2.675	2.03	101
0	1531	647	0.28	5.75	130
0	706	1706.6	16.51	28.72	6.5
0	958	3188	0.134	6.11	189
0	30	1309.4	0.48	16.56	19
0	1785	2238	0.04	0.98	410
0	1774	3386.8	1.16	1.51	21
0	1652	2360	0.267	3.71	5
0	1564	1308.2	1.464	4.39	53
0	1743	1690.2	19.52	1.76	87
0	1500	5893	0.13	2.67	126
0	1277	4856	0.31	0.66	108
1	126	1647.2	7.907	10.4	265
0	30	4542.2	43.251	2.64	68
0	1807	3354.4	1.02	3.86	7
0	1610	4431	20.58	5.08	47
0	1604	4113.2	30	25	19.24
0	1208	2495	1.464	4.08	41
0	1043	6368.13	0.05	12.29	364.06
0	540	891.8	9.18	29.68	170.29
0	955	4493	0.07	26.49	47
0	1887	3351	15.84	6.5	99
1	120	457.6	0.34	5.71	52.69
0	1855	4118	1.17	1.2	50
0	1408	3779	0.11	8.74	50
0	759	2125.2	0.11	0.43	39
0	733	1969	1.66	10.37	19
0	520	3396.2	1.464	6.92	257
0	517	4476	4.8	2.6	20
0	507	1641.8	1.464	0.98	18
0	1616	4715	102	0.49	101.69
0	1575	1523	1.89	7.25	18
0	1898	4911	0.04	7.51	35
0	1806	1892.2	1.16	5.48	39.2
0	1752	3164.4	3.52	4.39	25
0	1746	1064.6	2.448	11.92	229
0	1670	1490.6	0.42	38.59	364.06
0	1555	2961.2	1.3	1.47	191
0	1351	4880.8	0.45	0.18	38
0	1292	5814.49	2	1.57	86
0	1400	4169	0.13	5.31	198.1
0	30	2028	0.267	0.68	21
0	1873	4964	6.212	7.75	90
1	4	4933.2	88	25	468
1	7	4483	34	8.05	39
1	10	3884	102	14.39	114
1	9	4995.8	82	9.01	54
1	7	13159	9.18	9.01	229
1	12	11402	12.4	2.82	234
1	930	9556.25	13.6	6.05	69
1	6	9751.41	0.2	22.19	635
1	1	10577.2	0.04	12.82	623
1	7	10740.5	1.9	9.01	635
1	7	4228	8.8	2.36	340
1	7	11263	95.6	13.12	166
1	369	3118.2	0.08	5.2	257.13
1	585	4498	6.62	1.72	27
1	1134	325.8	1.16	15.48	333
1	1	5150.2	9.55	38.59	169
1	1	13780.5	45.47	2.13	1984
1	246	5415.8	1	2.37	18.02
1	6	10672.8	5.53	22.79	623
0	766	2753.8	0.11	7.05	41
0	755	4748.6	2.33	4.59	32
0	737	1087	8.8	15.55	170.29
0	736	3092	38.87	6.05	15
0	696	2717	8.43	1.84	14
0	694	2625	38.58	28.1	340
0	672	5120.2	48	5.24	192
0	568	8777.51	0.16	2.74	27
0	563	4069	0.12	23.53	146
0	560	1627.8	0.04	25	722.67
0	544	9131.44	0.11	15.48	5
0	532	4325	0.22	4.29	191
0	1624	1555	0.72	5.24	41
0	1260	4468	2.12	25	79.29
0	1532	3344	22.11	20.25	37
0	1455	4865	0.04	1.95	46
0	1414	4504	0.62	3.06	28
0	1911	4292	0.13	8.8	29
0	1908	2087	0.34	1.21	102.87
0	1904	1155.8	1.464	0.65	142
0	1884	3461.8	19.52	3.08	926.69
0	1770	3063.6	0.29	28.53	133
0	1827	5620.2	0.42	19	91
0	1809	1741.6	0.11	15.55	87
0	30	2510.4	4.4	0.06	41.6
0	1808	3338.4	0.1	0.89	48
0	1805	3101	0.45	6.5	128
0	30	1740.4	19.52	12.41	92
0	1782	2667.8	1.89	1.74	423.03
0	30	2461.4	0.18	0.43	27
0	1761	3604.6	1.96	25	926.69
0	1745	1382.2	3.16	0.47	72
0	1725	5017.4	0.67	0.43	99
0	1711	2069.2	25.4	24.83	314
0	1687	5176.2	0.18	25	32
0	1693	2218.4	0.18	1.84	32
0	1685	1262.4	1.17	2.74	468
0	1941	2921.4	0.11	0.97	90
0	1684	4544	2.73	1.26	13
0	1889	1885.6	0.18	2.35	5.5
0	1663	2861.2	1.464	37.68	9
0	1631	1213.4	22.11	11.05	35
0	1645	3271.6	4.58	24.69	16
0	30	3777.6	96	29.5	20
0	30	2153.8	11.39	2.64	1234
0	1536	5626	0.1	1.02	21
0	30	4684	6.58	4.6	103
0	1484	9208.65	0.05	39.97	108
0	1392	1560.6	2.42	4.61	168.25
0	1382	8161.2	0.14	2.29	75
0	1374	2293	0.05	9.16	96.2
0	1349	3333.6	4.12	99.4	891.9
0	1318	3462.4	1.17	3.9	316.63
0	1317	6299	11.288	5.14	5
0	1325	5289	6.47	4.1	23
0	1318	4298.8	2.92	5.09	12
0	1315	3548.6	1.89	1.02	109
0	1307	5604.95	0.296	0.75	189.4
0	1246	4912	0.48	40.66	140
0	1227	2066	102	4.41	10
0	1187	5953.7	1.93	1.02	9
0	1093	3727	1.66	0.44	49
0	1086	6132.12	13.61	17.23	57.69
0	1049	9864.31	0.34	1.57	247
0	1038	6847.64	0.72	6.1	21
0	1015	4238	0.11	1.57	19
0	992	1087	102	0.43	35
0	896	1325.8	1.464	24.04	99
0	875	1274.4	0.42	0.97	152
0	865	2560.4	1.349	3.23	129
0	799	3292.4	0.42	1.24	17
0	674	4811.2	21.584	36.63	9.37
0	951	1023	0.18	0.44	9
0	1778	4003.4	0.18	8.16	68
0	1777	3649.2	0.37	2.37	51.5
0	1689	4000.8	20.58	18.16	19
0	1553	2991.2	0.14	2.68	18
0	1218	4227	11.04	3.44	134
0	1098	4781	0.05	1.74	323
1	5	8860.45	0.38	3.9	722
1	359	5410	85	4.06	20
0	687	4612.6	0.82	32.9	28
0	1786	4064.2	1.6	4.23	100
0	1536	3752.6	1.464	16.13	926.69
0	1792	3161.2	15.54	3.9	256
1	4	7186	30	12.09	208
1	31	1742.2	102	12.09	1353
1	13	10292	3.06	1.81	131
1	571	1483.4	1.759	0.3	214
1	3	3587	12.4	35.07	395.92
1	1800	10849	2.9	0.34	9
1	113	8561	2.39	3.9	161.05
1	1872	8722	0.11	1.26	56
1	634	6555.38	28.298	1.38	98
0	693	5407.6	0.064	29.9	28
0	522	4474.4	0.32	12.4	180
0	1806	5207.8	0.04	25	99
0	1779	5727.7	0.04	8.59	50
0	1718	4508.8	0.34	2.82	53
0	1681	5121.2	0.48	25	364.06
0	1508	2855.8	9.18	0.4	99
0	1506	4383.8	14.8	0.57	9
0	1525	3735	0.34	2.68	17.7
0	1413	7932.8	0.365	6.09	39
0	1332	4622.2	1.464	2.52	546
0	1215	8240.67	102	2.66	516
0	1561	4936.2	0.15	1.84	20
0	731	4083.8	0.27	8.78	108
0	1651	4927.8	0.22	6.93	46
0	1635	4764.2	0.37	4.11	208
1	42	8080	0.04	0.39	53
0	938	2982.8	0.232	0.49	180.98
1	5	8963	8.18	7.97	814
0	1823	5817	0.25	1.57	83
0	832	5113.8	1.52	1.98	65
0	659	678.63	1.464	23.16	92
0	965	2233.49	0.3	25	31
0	1928	1535.83	0.132	0.38	103
0	1491	4718.8	1.52	18.16	12.7
1	15	9455	15.84	0.29	137
1	6	7377.8	0.192	2.68	17.5
1	1	9530.31	0.39	7.97	350
1	6	5830	1.464	12.09	20
1	319	17075.4	0.16	3.78	60
1	612	9278	102	0.49	465
1	504	8995.99	0.59	1.46	60
1	8	9171	22	25	54
1	157	8513	0.32	3.37	225
1	329	14733	1.24	0.39	97
1	6	9810	88	37.64	127.88
0	758	2043.4	0.04	0.38	426
0	728	4091.8	0.38	5.24	99
0	692	4225.6	0.48	26.32	18
0	680	2836.6	0.23	7.05	189.4
0	613	3248	49.02	4.11	113
0	950	2542.2	0.05	4.02	107
0	567	2240	12.58	7.05	43
0	551	5756.4	0.05	3.05	101
0	546	4492.6	1.89	34.59	29.5
0	1460	9343	4.12	4.03	639
0	1063	9412	1.24	11.59	17
0	1876	3845.8	68	25	5
0	1840	1779.8	0.27	4.87	229
0	1766	2158.4	1.464	0.98	10
0	1834	3145.4	1.464	0.74	100
0	30	2296.8	6.58	1.21	27
0	1609	2106.2	38.6	1.68	28
0	1582	6791	0.18	25	364.06
0	30	5056.4	0.18	7.72	19.8
0	1713	2284.8	0.372	1.16	37.6
0	1750	4877.6	2	3.03	41
0	1327	3828	0.09	0.8	21
0	1226	9104.54	0.14	2.43	37
0	1571	4515.6	0.424	0.55	21
0	1567	1734.4	1.464	25	51.5
0	945	1889	2.448	12.29	216
1	3	12534.4	31.51	25	49.5
0	1619	2109.8	2.42	2.02	28
0	512	2739	0.72	1.79	19
1	6	10881.5	12.58	12.81	431
1	4	12532.8	81	9.88	343
1	399	1807.2	20.58	3.99	55
1	8	9557	85	25	294
1	1	5089	80	25	64
1	1	10734	0.73	16.74	106
1	33	9693	54.41	41.54	349
1	264	4553.4	2.89	0.64	53
1	5	1796.8	22.84	1.77	46.56
0	777	3916.2	0.11	4.65	6
0	771	3103.4	2.4	0.65	5.5
0	665	4697.35	0.056	1.51	366.48
0	1836	11801.8	1.87	12.4	31.3
0	30	5139.6	30	25.5	100
0	1732	5469.71	12.8	5.01	5.5
0	30	5483.4	0.06	28.53	44.3
0	1803	2519.6	102	1.68	20
0	1548	3845.8	1.17	20.92	49
0	1360	3388.2	0.04	6.15	107
0	1325	5233.8	2.23	2.2	228
0	938	5123.8	0.06	9.88	21
0	1694	4388.8	0.15	3.81	5
0	770	2785.4	4.58	2.35	95
1	1	3776.4	4	2.38	82
0	1627	3893.4	19.52	25	108
1	881	1693.61	0.05	2.52	31
0	560	5344.6	0.26	8.05	2290
0	30	3085.6	0.04	1.07	216
0	30	857.2	2.42	25	891.9
0	1769	2824.8	19.52	2.52	47
1	1813	8756	38.58	0.55	195
1	10	9575	0.16	0.07	1353
0	1254	13272	0.04	4.74	108
1	1	7868.2	0.072	13.55	58

## Sheet: figure 3a
Risk stratification (S100A8/A9 quartile)	HF events	Follow-up time/time to event(d)
Low	1	4
Low	0	2059
Low	0	1739
Low	0	1755
Low	0	1913
Low	1	58
Low	0	1900
Low-to-Intermediate	1	3
Low	0	1888
Low	0	2033
Low-to-Intermediate	0	2023
Intermediate-to-High	0	2013
Low	0	30
Low	0	2037
Low-to-Intermediate	0	2008
Low-to-Intermediate	0	2032
Low-to-Intermediate	1	1645
Low	0	2029
Intermediate-to-High	0	2010
Low	0	2022
Low-to-Intermediate	0	1763
Low	0	1753
Low-to-Intermediate	0	1724
Low-to-Intermediate	0	1721
Low	0	1913
Low	0	1915
Intermediate-to-High	0	1915
High	1	134
Low	0	1978
Intermediate-to-High	1	1911
Low-to-Intermediate	0	1931
High	1	1418
Low-to-Intermediate	0	2032
Low	0	1743
Low	0	2083
Low	0	2026
Low-to-Intermediate	0	2078
Low	0	1840
Low-to-Intermediate	0	1692
High	1	985
Low-to-Intermediate	1	1146
Low-to-Intermediate	0	1863
Low	1	854
Low-to-Intermediate	0	1861
Low	0	1857
High	1	1388
Low	0	1859
Low-to-Intermediate	0	1852
Intermediate-to-High	1	391
Intermediate-to-High	0	1849
Low-to-Intermediate	0	1843
Low-to-Intermediate	0	1847
Low	0	1847
Low	0	1808
Low-to-Intermediate	0	1808
Low-to-Intermediate	0	1805
Low	0	1780
Low	0	1801
Low-to-Intermediate	1	2
Low	0	1801
Low	0	1802
Intermediate-to-High	0	1801
Low	0	1772
Low-to-Intermediate	0	1769
Low	0	1768
Low	0	1769
Intermediate-to-High	0	1755
Intermediate-to-High	0	1766
Intermediate-to-High	1	1
Low	1	390
Low	0	1765
Low-to-Intermediate	1	1
Intermediate-to-High	0	1734
High	0	1762
Low-to-Intermediate	0	1757
High	1	1810
Low-to-Intermediate	0	1708
Low	0	1711
Low-to-Intermediate	0	1705
Intermediate-to-High	0	1689
Intermediate-to-High	0	1682
Intermediate-to-High	0	1674
Intermediate-to-High	0	1677
Low	0	1668
Low-to-Intermediate	1	1191
Low	1	184
Intermediate-to-High	0	1677
Low	0	1666
High	1	784
Intermediate-to-High	1	1
Low-to-Intermediate	0	1657
Low-to-Intermediate	0	1658
Low	0	1656
Low	0	1647
Low-to-Intermediate	0	1650
Low	0	1647
Low-to-Intermediate	0	1648
Low	0	30
High	1	316
Intermediate-to-High	0	1647
Intermediate-to-High	0	1636
Low	1	4
Low-to-Intermediate	1	460
Low-to-Intermediate	0	1636
High	0	1635
Low	0	1633
Intermediate-to-High	1	1632
Low-to-Intermediate	0	1626
Intermediate-to-High	0	1629
Low	0	1629
Low-to-Intermediate	0	1592
Intermediate-to-High	1	1
Low	0	1566
Low-to-Intermediate	0	1562
Intermediate-to-High	1	1
Low	0	1618
Intermediate-to-High	0	1613
Low	0	1429
Low-to-Intermediate	1	6
Low-to-Intermediate	0	1456
Low-to-Intermediate	1	515
High	1	139
Intermediate-to-High	0	1454
Low-to-Intermediate	1	3
Intermediate-to-High	0	1428
Intermediate-to-High	0	1428
Low-to-Intermediate	0	1427
Low	0	1421
High	0	1414
Low	0	1420
Low-to-Intermediate	0	1420
Low-to-Intermediate	0	1414
Intermediate-to-High	0	1408
Intermediate-to-High	1	3
Intermediate-to-High	1	2
High	1	775
High	1	5
Low	0	1409
High	0	1400
High	0	1404
High	0	1400
Low	1	123
High	1	1405
Intermediate-to-High	0	1404
Low	0	1405
High	0	1409
High	0	1409
Low-to-Intermediate	0	1411
Intermediate-to-High	0	1409
Low-to-Intermediate	0	1402
Low-to-Intermediate	0	1391
Low-to-Intermediate	1	883
Low-to-Intermediate	0	1388
Low	0	1386
Low-to-Intermediate	1	1
High	1	3
High	1	339
Low	0	1391
Intermediate-to-High	1	337
Intermediate-to-High	0	1386
Low	0	1378
Low	0	1361
Low-to-Intermediate	0	1385
Intermediate-to-High	0	1377
High	0	1381
Low-to-Intermediate	1	5
Low-to-Intermediate	1	223
Intermediate-to-High	1	1266
Low	0	1343
Intermediate-to-High	0	1371
High	0	1371
High	1	1358
Intermediate-to-High	1	6
Intermediate-to-High	0	1361
High	1	395
Intermediate-to-High	0	1363
Low-to-Intermediate	0	1356
High	0	1358
Low	1	510
High	0	1356
Intermediate-to-High	0	1361
Intermediate-to-High	0	1359
Low-to-Intermediate	0	1358
High	1	6
High	0	1347
High	0	1346
Low-to-Intermediate	0	1347
High	0	1345
High	1	16
Intermediate-to-High	0	1346
High	1	100
Intermediate-to-High	0	1338
Low-to-Intermediate	0	1605
Intermediate-to-High	0	1343
Low-to-Intermediate	0	1337
Low-to-Intermediate	0	1332
Intermediate-to-High	0	1316
Low-to-Intermediate	0	1314
High	1	622
Low	0	1316
Low-to-Intermediate	1	11
Low	0	1329
Low-to-Intermediate	0	1325
Low-to-Intermediate	0	1328
Low	0	1338
Low	0	1298
Low-to-Intermediate	0	1322
Low	0	1316
Intermediate-to-High	0	1315
High	1	63
High	1	238
Low-to-Intermediate	1	173
Low-to-Intermediate	0	1331
High	0	1338
High	1	113
Low-to-Intermediate	1	36
High	1	470
Intermediate-to-High	0	1317
High	0	1317
Low-to-Intermediate	0	1314
High	1	9
Intermediate-to-High	0	1324
High	0	1301
High	1	265
Low	1	191
High	1	1
Low	0	1299
Low	1	397
Intermediate-to-High	0	1313
Intermediate-to-High	0	1313
Low-to-Intermediate	0	1313
Low-to-Intermediate	1	102
High	1	70
High	1	191
High	0	1299
Low-to-Intermediate	1	6
Intermediate-to-High	1	385
Intermediate-to-High	1	3
Intermediate-to-High	0	1292
Low-to-Intermediate	0	1294
Low-to-Intermediate	0	1285
Intermediate-to-High	0	1286
Low-to-Intermediate	1	1
Low	0	1279
Low	0	1282
Low-to-Intermediate	0	1638
Low-to-Intermediate	0	1625
Low-to-Intermediate	0	1626
Low	0	1625
Low-to-Intermediate	0	1617
High	0	1616
Low-to-Intermediate	0	1620
Low-to-Intermediate	0	30
Low	0	2084
Low-to-Intermediate	1	4
Low	0	1913
Low-to-Intermediate	0	2059
Low	0	2056
Low-to-Intermediate	1	342
Low-to-Intermediate	1	1530
Low	0	2025
Low-to-Intermediate	0	2024
Intermediate-to-High	1	1543
Low-to-Intermediate	0	2018
Low-to-Intermediate	0	2014
Low	1	1390
Low	0	2004
Low-to-Intermediate	0	2001
Low-to-Intermediate	0	1996
Low-to-Intermediate	0	1987
Intermediate-to-High	1	1614
High	1	3
Intermediate-to-High	1	774
Low-to-Intermediate	0	1910
Low-to-Intermediate	0	1901
Low	0	1875
Low-to-Intermediate	0	1853
Low-to-Intermediate	1	4
Low	0	2063
Low-to-Intermediate	0	2023
Low-to-Intermediate	1	432
High	0	2038
Low-to-Intermediate	0	1942
Low-to-Intermediate	1	1284
High	0	1906
Low-to-Intermediate	0	1849
Low	0	2039
Low-to-Intermediate	1	1133
High	0	1914
Low	0	1901
Low-to-Intermediate	0	1887
Low	0	2112
Low	0	2113
Low	0	2109
High	0	2105
Low	0	2130
Low-to-Intermediate	0	2109
Low	0	2018
Low-to-Intermediate	1	120
Low	0	2053
Low-to-Intermediate	0	2043
Low	0	1982
Low-to-Intermediate	0	1920
High	0	2117
Low	0	2117
Low	0	2106
Intermediate-to-High	0	1928
Low	0	2106
Low-to-Intermediate	0	2105
Low	0	2019
Low-to-Intermediate	0	2059
Intermediate-to-High	0	2048
Intermediate-to-High	1	894
Low	0	2027
Low	0	2029
Low-to-Intermediate	0	2024
Intermediate-to-High	0	2025
Intermediate-to-High	0	2008
Low	0	2009
Intermediate-to-High	1	316
Intermediate-to-High	0	1979
Low	0	1978
Low-to-Intermediate	1	1102
Intermediate-to-High	1	1273
Intermediate-to-High	0	1879
Low	0	2113
Low	0	2108
Low-to-Intermediate	1	1418
Low-to-Intermediate	0	2101
Low	0	2009
Low	0	2016
Low-to-Intermediate	0	2013
Low	0	2025
Low	0	2077
Low	0	2078
High	0	2077
Low-to-Intermediate	1	4
Low	0	2073
Low	0	2072
Low-to-Intermediate	0	2073
Low-to-Intermediate	0	2073
Low	0	2071
High	1	1497
Low	0	2069
Low	0	2069
Low-to-Intermediate	0	2068
Low	0	2060
Low	1	1357
Low-to-Intermediate	0	2057
Intermediate-to-High	1	4
Intermediate-to-High	0	2058
Low	0	2052
Low-to-Intermediate	0	2058
Low	0	2056
Low-to-Intermediate	0	2045
Low	0	30
Low-to-Intermediate	0	2017
Low-to-Intermediate	0	1995
Low-to-Intermediate	0	1997
Low-to-Intermediate	0	1993
Intermediate-to-High	0	1987
High	1	2043
Intermediate-to-High	1	2
High	0	1937
Low	0	1938
Intermediate-to-High	0	1937
Low	1	1291
Low-to-Intermediate	0	1931
Intermediate-to-High	1	920
Low	0	1911
Intermediate-to-High	0	1909
Intermediate-to-High	0	1874
Low	0	1861
Intermediate-to-High	0	2084
Intermediate-to-High	0	2075
Intermediate-to-High	0	2106
Intermediate-to-High	0	2077
High	0	2066
Low	0	2067
Intermediate-to-High	0	2056
Low	0	30
Intermediate-to-High	0	2058
Low-to-Intermediate	1	1
Low	0	1988
Intermediate-to-High	1	73
Low	0	1990
Intermediate-to-High	0	2004
Low-to-Intermediate	1	449
Low	0	2003
Low	0	2000
Intermediate-to-High	0	2003
Low	0	2004
Intermediate-to-High	0	1978
Low-to-Intermediate	0	1986
Low-to-Intermediate	0	1983
Low	0	1982
Low-to-Intermediate	0	1947
Low	1	13
Low-to-Intermediate	0	1945
Low	0	1946
Low-to-Intermediate	0	1944
High	0	1981
High	1	18
Intermediate-to-High	1	360
Low	1	1315
Intermediate-to-High	1	697
High	0	1938
High	0	1937
Low	0	1930
Intermediate-to-High	0	1934
Intermediate-to-High	0	1931
High	0	1922
Intermediate-to-High	0	1926
High	1	1975
Intermediate-to-High	0	1920
Intermediate-to-High	0	1905
Low-to-Intermediate	1	14
Low-to-Intermediate	0	1876
Low	0	1875
Low-to-Intermediate	0	30
Intermediate-to-High	0	1876
High	0	1861
Low	1	5
Intermediate-to-High	0	2079
Low-to-Intermediate	0	2081
High	0	2078
Low	0	2078
Low	0	2072
Low	0	2071
Intermediate-to-High	0	2073
High	0	2066
Low	0	2071
Low-to-Intermediate	0	2065
Low	1	1213
Low	0	2063
Low	0	2063
Low	0	2058
Low	1	1
Low	0	1993
Low-to-Intermediate	0	1990
High	0	1976
Intermediate-to-High	0	1975
High	0	1957
Low-to-Intermediate	0	1955
High	1	803
Low-to-Intermediate	0	1952
Intermediate-to-High	0	1933
Intermediate-to-High	0	1919
Low	0	1920
Intermediate-to-High	1	1176
Low	0	1920
High	1	202
Low-to-Intermediate	0	1915
Low	0	1901
Intermediate-to-High	0	1874
Intermediate-to-High	1	1080
Low	0	1875
Low-to-Intermediate	1	1063
Low	0	2065
Low-to-Intermediate	0	2059
Low-to-Intermediate	0	2057
High	0	1952
Low-to-Intermediate	0	2073
Low-to-Intermediate	0	2059
High	1	8
Low-to-Intermediate	0	1862
Low-to-Intermediate	0	1864
High	1	698
Intermediate-to-High	0	1853
Intermediate-to-High	0	1844
Low	0	1784
Intermediate-to-High	0	1807
High	0	1803
Low	1	1287
Low-to-Intermediate	0	1791
Low-to-Intermediate	0	1798
Intermediate-to-High	0	1785
Low	0	1793
Intermediate-to-High	1	15
Low-to-Intermediate	0	1787
Intermediate-to-High	0	1783
High	0	1787
Low	0	1785
Low-to-Intermediate	0	1780
Low	0	1769
High	0	1766
Intermediate-to-High	0	1735
High	0	1755
Low	0	1756
Low	0	1707
Low	0	1705
Low	1	1357
Low	0	30
Low-to-Intermediate	0	1686
Intermediate-to-High	1	130
Low	0	1674
Low-to-Intermediate	0	1666
Intermediate-to-High	0	1668
High	1	6
High	0	1665
Intermediate-to-High	0	1665
High	1	347
Intermediate-to-High	0	1661
Intermediate-to-High	0	1664
Low	0	1657
High	1	493
Intermediate-to-High	1	971
Low-to-Intermediate	0	1594
Intermediate-to-High	0	1591
High	0	1589
High	1	398
Intermediate-to-High	0	1583
Intermediate-to-High	0	1581
Low-to-Intermediate	0	1568
Intermediate-to-High	0	1561
Low	0	1530
Low-to-Intermediate	0	1529
Low-to-Intermediate	0	30
High	1	5
High	1	349
Low	0	1617
Intermediate-to-High	1	599
Intermediate-to-High	0	1615
Intermediate-to-High	0	1614
Low	0	1617
Low-to-Intermediate	0	1601
Low	0	1585
Intermediate-to-High	1	5
High	0	1581
Intermediate-to-High	0	1459
High	0	1457
Low	0	1451
High	0	1437
Low	1	7
Low	0	1435
Intermediate-to-High	0	1432
Low-to-Intermediate	0	854
Low	0	1404
Intermediate-to-High	0	1867
Intermediate-to-High	1	2
Low	0	1869
Intermediate-to-High	0	1864
Low	0	1860
Low	0	1859
Intermediate-to-High	0	1857
High	0	1848
Low-to-Intermediate	0	1852
High	0	1844
Intermediate-to-High	0	1807
High	0	1810
Low-to-Intermediate	0	1807
High	0	1805
High	0	1804
Intermediate-to-High	0	1772
Low	0	1768
Intermediate-to-High	1	1590
Low-to-Intermediate	0	1770
Low	0	1763
High	1	1031
High	0	1757
High	0	1762
Low-to-Intermediate	1	1128
Low-to-Intermediate	0	1704
Low-to-Intermediate	0	1682
Intermediate-to-High	1	563
Low	0	1678
Low	1	327
High	0	1669
High	1	336
High	1	5
High	0	1651
High	1	1650
Intermediate-to-High	0	1650
High	1	363
Intermediate-to-High	1	1256
High	0	1645
High	1	1646
High	0	1646
Low-to-Intermediate	1	484
Low	0	1638
Low	0	1625
Low	1	1
Low	0	1598
Intermediate-to-High	0	1593
Low	0	1594
Low-to-Intermediate	0	1582
Low-to-Intermediate	0	1581
High	0	1567
High	0	1566
Low	0	1567
High	1	116
Low-to-Intermediate	0	1529
High	1	1
High	1	90
High	1	1624
Intermediate-to-High	0	1618
Intermediate-to-High	1	646
High	1	14
High	0	1583
Intermediate-to-High	0	1583
Intermediate-to-High	0	1458
Low-to-Intermediate	0	1582
High	0	1453
High	0	1456
Low	0	1450
Low-to-Intermediate	0	1452
High	0	1450
High	1	4
Low	0	1551
Low	0	1550
High	1	112
High	1	123
Low	0	1550
High	1	2
Intermediate-to-High	0	1549
High	1	1549
Low-to-Intermediate	1	2
High	0	1546
High	0	1548
Intermediate-to-High	0	1598
High	1	12
Low-to-Intermediate	1	816
High	1	7
Intermediate-to-High	0	1717
High	1	1730
Intermediate-to-High	1	5
Intermediate-to-High	0	1733
Low	0	1728
Intermediate-to-High	0	1726
Intermediate-to-High	0	1714
High	0	1713
Low-to-Intermediate	1	368
High	1	3
Low-to-Intermediate	1	5
High	0	1578
Intermediate-to-High	0	1709
High	1	2
Intermediate-to-High	0	1548
High	1	1547
High	0	1733
Intermediate-to-High	0	1578
Low-to-Intermediate	0	1579
Low	1	8
Intermediate-to-High	0	1573
Intermediate-to-High	1	47
Intermediate-to-High	0	1541
Intermediate-to-High	0	1541
High	0	1539
Low-to-Intermediate	0	1534
High	1	9
Low-to-Intermediate	1	341
High	1	4
High	1	2
Low-to-Intermediate	0	1532
High	0	1528
Low-to-Intermediate	0	1528
Low-to-Intermediate	1	4
Low	1	70
Low	0	1520
Intermediate-to-High	1	368
Low-to-Intermediate	0	1603
Intermediate-to-High	0	1609
Low-to-Intermediate	0	30
High	1	17
Low-to-Intermediate	1	3
High	1	630
Low	0	1608
High	1	1607
High	1	1602
High	0	1603
High	0	1604
High	0	1602
High	0	1600
High	0	1602
High	1	4
High	0	1299
High	0	1299
Low-to-Intermediate	1	12
Low	1	4
Intermediate-to-High	0	1284
Intermediate-to-High	1	1
High	1	1293
Low	0	1293
High	0	1291
Intermediate-to-High	0	1290
High	0	1290
High	0	1289
High	0	1282
Intermediate-to-High	0	1289
Low	0	1288
Low-to-Intermediate	0	1773
Low-to-Intermediate	1	255
High	1	794
Low-to-Intermediate	1	3
High	1	494
Low-to-Intermediate	0	1766
High	0	1765
Intermediate-to-High	0	1761
High	1	210
High	0	1761
High	1	18
Low	1	45
High	1	1741
High	1	1751
High	0	1749
Low-to-Intermediate	1	4
Intermediate-to-High	1	407
Intermediate-to-High	1	1
Intermediate-to-High	0	1743
Low-to-Intermediate	0	1741
Low	0	1747
High	1	5
High	1	239
High	0	1721
Low	0	1722
High	0	1721
Low-to-Intermediate	0	1592
Low	0	1592
Intermediate-to-High	1	547
High	1	2
Low-to-Intermediate	0	1564
Low	0	1562
High	0	1556
High	1	16
High	1	512
High	1	19
Intermediate-to-High	0	1556
High	1	2
High	0	1528
High	1	2
Intermediate-to-High	0	1527
Low-to-Intermediate	0	1913
Low	0	1900
Intermediate-to-High	0	1901
Intermediate-to-High	0	1509
High	0	1505
Low	1	21
Intermediate-to-High	0	1504
High	0	1503
Low	0	1502
High	0	1501
Low-to-Intermediate	0	1502
High	0	1505
Low-to-Intermediate	0	30
Low	0	1893
Low-to-Intermediate	0	1907
High	1	3
Intermediate-to-High	0	1494
High	1	60
High	0	1493
High	0	1495
High	0	1890
High	0	1575
Low-to-Intermediate	0	1576
High	1	8
Intermediate-to-High	1	198
High	0	1573
Low-to-Intermediate	1	80
High	0	1560
Low	0	1563
Low	0	1560
Low	0	1472
Intermediate-to-High	0	1470
High	1	1470
Low	0	1462
Low	0	1461
Intermediate-to-High	0	1462
Low	1	375
Low	0	1721
High	1	152
High	0	1728
Intermediate-to-High	0	1705
High	0	1378
Low	0	1380
Low	0	1722
Low-to-Intermediate	0	1382
Intermediate-to-High	0	1381
High	0	1349
High	1	6
Intermediate-to-High	1	4
High	1	2
Low	1	2
Intermediate-to-High	0	1340
Intermediate-to-High	0	1342
Low-to-Intermediate	1	2
High	1	1714
Low	1	6
Low	1	484
Low-to-Intermediate	0	1700
Low	0	30
Low	0	1693
Intermediate-to-High	0	1681
High	0	1684
Low	0	1661
High	1	1412
High	0	1658
High	0	1647
Low-to-Intermediate	0	1320
High	1	5
Low	0	1318
Intermediate-to-High	0	1309
Low-to-Intermediate	0	1311
Intermediate-to-High	0	1309
Intermediate-to-High	0	1312
High	0	1398
Low-to-Intermediate	0	1396
High	1	1394
High	1	88
Intermediate-to-High	0	1389
Low	0	1388
High	1	41
High	0	1389
Low-to-Intermediate	0	1389
Low-to-Intermediate	0	1386
Low	0	1382
Low-to-Intermediate	1	8
High	0	1365
High	0	1939
Low	0	30
Low	0	1295
Intermediate-to-High	0	30
High	0	1292
Low	0	1293
Intermediate-to-High	0	30
Intermediate-to-High	1	1
Low-to-Intermediate	0	1791
Low-to-Intermediate	0	681
Low	0	1791
Intermediate-to-High	1	8
Low-to-Intermediate	0	30
Low	0	1789
Low-to-Intermediate	1	7
Intermediate-to-High	0	1789
Low-to-Intermediate	1	8
Intermediate-to-High	0	1967
Low-to-Intermediate	0	30
High	0	1969
Low	0	30
Intermediate-to-High	0	30
Low	0	30
Intermediate-to-High	0	30
Low	0	1962
High	1	4
High	1	1134
Low-to-Intermediate	0	1965
Low-to-Intermediate	0	30
Low-to-Intermediate	0	30
Low	0	1964
High	0	1957
Intermediate-to-High	1	86
Low	0	1965
Low	0	1964
High	0	1965
Low	0	1964
Intermediate-to-High	1	1964
High	0	1961
Low	0	30
Low	0	1961
Intermediate-to-High	1	967
Low	0	30
Low-to-Intermediate	0	1962
Intermediate-to-High	1	324
Low	0	30
Low	0	1851
High	0	1845
Low	0	1844
Low	0	30
High	1	10
High	1	1
Low-to-Intermediate	0	30
Low-to-Intermediate	0	30
Low	0	30
Intermediate-to-High	1	157
High	1	103
Low-to-Intermediate	0	30
Low	0	1829
Low	1	4
Intermediate-to-High	0	1690
High	1	1949
Low	1	188
High	0	1286
Intermediate-to-High	1	363
Intermediate-to-High	1	7
High	0	766
Low-to-Intermediate	0	792
Low-to-Intermediate	1	754
Low-to-Intermediate	0	1849
Low	0	1854
Low-to-Intermediate	0	1826
High	1	1798
Low-to-Intermediate	0	30
High	0	1854
Intermediate-to-High	0	1849
High	1	1852
Intermediate-to-High	0	1845
Intermediate-to-High	1	556
High	0	1816
Low	0	1816
Low-to-Intermediate	0	1850
Low-to-Intermediate	0	1814
Low-to-Intermediate	0	1814
Intermediate-to-High	0	1812
Low-to-Intermediate	0	1810
Intermediate-to-High	0	1809
Intermediate-to-High	0	1809
Intermediate-to-High	0	583
Low-to-Intermediate	1	11
High	0	1804
Intermediate-to-High	0	1693
Low	0	1693
Low	0	1693
Low-to-Intermediate	0	1507
Low-to-Intermediate	0	30
Intermediate-to-High	0	1596
High	0	1506
High	1	2
Intermediate-to-High	1	13
Intermediate-to-High	0	1018
Low-to-Intermediate	0	30
High	1	213
High	0	1499
Low	1	149
High	1	1287
Low	0	30
High	1	2
High	0	1494
Intermediate-to-High	0	2125
Intermediate-to-High	0	30
Intermediate-to-High	0	1489
Intermediate-to-High	0	1489
Low-to-Intermediate	0	1490
Low-to-Intermediate	0	1490
Low-to-Intermediate	0	1481
Low-to-Intermediate	0	30
Low-to-Intermediate	0	1490
Low	0	30
Intermediate-to-High	0	1480
Intermediate-to-High	0	1266
Intermediate-to-High	0	1129
Low-to-Intermediate	0	30
Low-to-Intermediate	0	30
High	1	4
High	0	1478
Intermediate-to-High	0	1478
High	1	1889
High	1	4
Low	0	1477
Intermediate-to-High	1	1019
High	1	5
Intermediate-to-High	1	5
Low	0	1463
High	0	1329
Low-to-Intermediate	0	1328
Low-to-Intermediate	0	30
Intermediate-to-High	0	1326
High	0	1327
Intermediate-to-High	0	1458
Low	0	1456
High	0	1445
High	0	1445
Intermediate-to-High	0	1445
Low	0	1444
Low-to-Intermediate	0	1444
High	0	1470
Low-to-Intermediate	0	1533
High	1	5
High	1	112
Intermediate-to-High	0	1541
Intermediate-to-High	1	15
Intermediate-to-High	0	1509
Low-to-Intermediate	0	1511
Intermediate-to-High	0	1505
Low-to-Intermediate	0	1504
Low-to-Intermediate	0	30
Intermediate-to-High	1	1196
Intermediate-to-High	0	30
Low	0	30
Intermediate-to-High	1	214
Low	0	1870
Low	0	1493
Low-to-Intermediate	1	9
Intermediate-to-High	0	1491
Intermediate-to-High	0	1489
Intermediate-to-High	0	1484
Intermediate-to-High	0	1484
Intermediate-to-High	1	264
Low-to-Intermediate	0	30
Low	0	1483
Intermediate-to-High	0	1482
Low-to-Intermediate	0	1475
Intermediate-to-High	0	1475
Low-to-Intermediate	0	1475
High	1	276
High	1	17
Intermediate-to-High	0	30
High	1	2003
Low-to-Intermediate	1	2
High	1	945
Low	0	30
Intermediate-to-High	1	8
Intermediate-to-High	1	57
High	0	1450
Low-to-Intermediate	1	136
Intermediate-to-High	0	1441
Intermediate-to-High	1	3
Intermediate-to-High	0	1158
Low	0	1441
Low-to-Intermediate	0	1703
Intermediate-to-High	0	30
Intermediate-to-High	1	1698
Low-to-Intermediate	0	1695
Low-to-Intermediate	0	1695
Intermediate-to-High	1	412
Low-to-Intermediate	0	1690
High	0	1682
Intermediate-to-High	0	2107
Intermediate-to-High	1	2
Intermediate-to-High	0	2121
Low-to-Intermediate	1	619
Intermediate-to-High	0	2116
Intermediate-to-High	0	2126
Low	0	2114
High	0	2107
Intermediate-to-High	0	2102
Intermediate-to-High	1	97
Intermediate-to-High	0	30
Intermediate-to-High	0	836
Intermediate-to-High	0	2112
High	0	2115
High	0	2111
Intermediate-to-High	0	2101
High	1	912
Intermediate-to-High	0	2107
Intermediate-to-High	0	2102
Intermediate-to-High	1	868
Low-to-Intermediate	0	2080
Low	0	2096
Low	0	2096
Low-to-Intermediate	0	2084
Low	0	2099
High	0	2016
Low-to-Intermediate	0	30
Intermediate-to-High	1	6
Intermediate-to-High	0	30
Low-to-Intermediate	0	30
Intermediate-to-High	0	1832
Low	0	1838
High	1	1082
High	0	1828
High	1	334
High	1	5
Low-to-Intermediate	1	3
Low-to-Intermediate	0	1960
High	1	224
Low-to-Intermediate	0	30
Low-to-Intermediate	0	1963
Low	0	1962
High	0	1956
Intermediate-to-High	0	1955
Intermediate-to-High	0	1753
Low	0	1899
Intermediate-to-High	0	2103

## Sheet: figure 3b
Risk stratification (S100A8/A9 quartile)	HF events	Follow-up time/time to event(d)
High	1	545
Low	0	511
Low	0	1675
Low	0	1609
Intermediate-to-High	0	1445
Intermediate-to-High	0	1061
Intermediate-to-High	0	1115
Low	0	1653
Low	0	1501
Intermediate-to-High	1	2
Low-to-Intermediate	0	617
Low	0	702
Low	0	1501
Low-to-Intermediate	0	1511
Intermediate-to-High	0	1256
Low	0	1030
Intermediate-to-High	0	1259
Low-to-Intermediate	0	30
Intermediate-to-High	0	934
Intermediate-to-High	0	1533
Intermediate-to-High	0	1350
Intermediate-to-High	0	1273
Low-to-Intermediate	1	1765
Low	0	622
Low-to-Intermediate	0	591
High	0	926
Intermediate-to-High	1	1760
Low	1	246
Low	0	611
High	0	898
Low	0	1075
Low	0	1664
Low	0	1678
Low-to-Intermediate	0	30
Low	0	1621
Low-to-Intermediate	0	776
Low	0	30
High	0	639
Low-to-Intermediate	0	1204
Low	0	1093
High	1	352
Low-to-Intermediate	0	821
Low-to-Intermediate	0	896
Low	0	1919
High	0	1608
Low	0	1312
Low-to-Intermediate	0	996
Low-to-Intermediate	0	967
Intermediate-to-High	0	904
Intermediate-to-High	0	715
Low	1	15
High	1	4
High	1	3
Intermediate-to-High	1	431
Intermediate-to-High	1	338
Low-to-Intermediate	1	7
Low-to-Intermediate	0	794
Low-to-Intermediate	0	779
Low	0	668
Low	0	603
Low-to-Intermediate	0	923
Low-to-Intermediate	0	515
Low	0	1646
Low	0	1081
Low	0	1731
Intermediate-to-High	0	1549
Low-to-Intermediate	0	1326
Low-to-Intermediate	0	946
Low-to-Intermediate	0	1254
Low	0	883
Intermediate-to-High	0	30
Low	1	426
Low	0	627
Low-to-Intermediate	0	906
Intermediate-to-High	0	1132
Low-to-Intermediate	0	1304
Intermediate-to-High	0	1697
High	1	5
Intermediate-to-High	1	9
High	1	5
High	1	4
High	1	3
Low	1	96
Intermediate-to-High	0	582
Low-to-Intermediate	0	777
Intermediate-to-High	0	761
Low	0	664
Intermediate-to-High	0	925
Low-to-Intermediate	0	919
Low-to-Intermediate	0	940
Low-to-Intermediate	0	509
High	0	1076
Intermediate-to-High	0	1321
Intermediate-to-High	0	30
Low	0	1083
Intermediate-to-High	0	1202
Low	0	1213
Intermediate-to-High	0	1368
Low	0	952
Low-to-Intermediate	0	1399
High	0	930
Low	0	910
Low-to-Intermediate	0	1103
Low	0	1674
High	0	1133
High	1	90
Intermediate-to-High	0	30
Low-to-Intermediate	0	1142
Low-to-Intermediate	1	793
High	1	128
Intermediate-to-High	0	818
Low-to-Intermediate	0	1358
Intermediate-to-High	0	901
Intermediate-to-High	0	1107
High	0	1925
Low	0	1931
Intermediate-to-High	0	1136
Low	0	1136
Low	0	1111
Low	0	1080
Low-to-Intermediate	0	1697
Intermediate-to-High	0	1656
Low-to-Intermediate	0	30
Low	0	1197
Intermediate-to-High	0	1258
Low-to-Intermediate	0	878
Intermediate-to-High	0	772
Low	0	1162
High	0	635
Intermediate-to-High	0	1199
Low	0	1174
Low	0	1654
Low	0	1724
Intermediate-to-High	0	1515
Intermediate-to-High	0	1601
Intermediate-to-High	1	3
Intermediate-to-High	1	3
Low	0	773
Low-to-Intermediate	0	512
Low-to-Intermediate	0	1290
Intermediate-to-High	0	1648
Low	0	1666
Low	0	30
Low	0	1171
Low-to-Intermediate	0	960
Intermediate-to-High	0	1303
Low-to-Intermediate	0	1174
Intermediate-to-High	0	1071
Low	0	1598
Intermediate-to-High	0	602
Low	0	1092
High	0	1185
Intermediate-to-High	0	586
High	0	580
Low-to-Intermediate	0	1140
High	0	1662
Low	0	913
Low-to-Intermediate	0	1936
Low	0	1128
High	1	3
Intermediate-to-High	1	218
Low	0	1154
Low-to-Intermediate	0	770
Intermediate-to-High	0	764
Low	0	1502
High	0	1666
High	0	1388
Low	0	610
Low-to-Intermediate	0	898
Intermediate-to-High	1	126
High	1	686
Intermediate-to-High	0	712
Low-to-Intermediate	0	623
Low	0	612
Low	0	905
Low-to-Intermediate	0	1946
Intermediate-to-High	0	1140
Low-to-Intermediate	0	1119
Low	0	951
Intermediate-to-High	0	1183
Low-to-Intermediate	0	1942
Low-to-Intermediate	0	1301
Low-to-Intermediate	0	1284
Low-to-Intermediate	0	30
Low	0	1683
Intermediate-to-High	0	1643
Intermediate-to-High	0	1521
Low	0	1503
Low	0	1316
Intermediate-to-High	0	1359
Low	0	1270
Intermediate-to-High	0	1223
Low-to-Intermediate	0	1028
Intermediate-to-High	0	1011
Intermediate-to-High	0	1864
Low-to-Intermediate	0	1872
Low-to-Intermediate	0	1080
High	0	1076
Intermediate-to-High	0	1672
Low-to-Intermediate	0	1213
Low	0	1235
Intermediate-to-High	0	1396
Low	0	1597
Low	0	1502
Intermediate-to-High	1	4
Intermediate-to-High	1	892
Low-to-Intermediate	1	322
Intermediate-to-High	1	570
High	1	6
High	1	378
High	0	1169
Low	0	766
Intermediate-to-High	0	625
High	0	931
Intermediate-to-High	0	1074
Low	0	1920
Low	0	1659
Low-to-Intermediate	0	1603
High	0	1196
Low-to-Intermediate	0	1393
High	0	1232
Low-to-Intermediate	0	873
Low-to-Intermediate	0	1859
Low	0	1921
Intermediate-to-High	0	1310
Low	1	992
Low-to-Intermediate	1	8
High	1	476
Low-to-Intermediate	0	716
Low	0	548
Low-to-Intermediate	0	906
Low	0	30
Low	0	1926
Low-to-Intermediate	0	1920
Intermediate-to-High	0	1125
Intermediate-to-High	0	1742
Low	0	1607
Low	0	1186
Low	0	1445
Low-to-Intermediate	0	1243
Low-to-Intermediate	0	982
Low-to-Intermediate	0	928
High	0	1165
Low	0	1152
High	0	1064
Intermediate-to-High	0	1031
Intermediate-to-High	0	1653
Low	0	1600
Low	0	1712
High	1	712
High	1	6
Low	1	557
Intermediate-to-High	0	1387
Low-to-Intermediate	0	1695
High	0	1591
Low-to-Intermediate	0	30
High	0	30
Low	0	1388
Intermediate-to-High	0	987
High	0	1045
Low-to-Intermediate	1	15
Intermediate-to-High	1	15
Intermediate-to-High	1	1107
High	1	1
High	1	4
High	1	234
Intermediate-to-High	1	12
Low	1	1
Low-to-Intermediate	0	628
Low-to-Intermediate	0	625
High	0	570
Low-to-Intermediate	0	564
Intermediate-to-High	0	1883
Low-to-Intermediate	0	1291
High	0	1103
Low-to-Intermediate	0	1097
High	0	1117
Low-to-Intermediate	0	1432
High	0	1286
High	0	1634
Low	0	1192
Low	0	1181
Low-to-Intermediate	0	1540
Low-to-Intermediate	0	1488
Low	0	1487
High	0	1446
Intermediate-to-High	0	1454
Low	0	1391
Low	0	1386
Low	0	1297
High	0	1212
Intermediate-to-High	0	1039
Low	0	859
Low	0	769
Low	0	703
Intermediate-to-High	1	12
Low-to-Intermediate	1	1
Low-to-Intermediate	0	798
High	0	655
Low	0	645
Intermediate-to-High	0	582
High	0	513
Intermediate-to-High	0	1105
Low	0	1762
Low	0	1741
Intermediate-to-High	0	1283
High	0	1094
Intermediate-to-High	0	1148
Low-to-Intermediate	0	1263
High	0	709
Low-to-Intermediate	0	633
Low	0	618
High	0	600
High	0	30
Low-to-Intermediate	0	1862
Intermediate-to-High	0	1866
Intermediate-to-High	0	1499
High	0	1389
High	0	1285
Intermediate-to-High	0	1219
Intermediate-to-High	0	826
Low-to-Intermediate	1	4
High	1	741
High	1	1536
High	1	1
High	1	542
Low	1	931
High	0	1450
Intermediate-to-High	0	611
Intermediate-to-High	0	594
Low	0	1535
High	0	833
Low	0	775
Low	0	778
High	0	767
Low-to-Intermediate	0	742
Intermediate-to-High	0	703
Low-to-Intermediate	0	635
Low	0	620
Low-to-Intermediate	0	661
Low	0	659
High	0	567
Low	0	911
Low-to-Intermediate	0	574
Low-to-Intermediate	0	893
Intermediate-to-High	0	968
Intermediate-to-High	0	1503
Intermediate-to-High	0	1905
High	0	1907
Intermediate-to-High	0	1897
Low-to-Intermediate	0	1155
Low-to-Intermediate	0	1809
Intermediate-to-High	0	30
Intermediate-to-High	0	1299
Low-to-Intermediate	0	1282
Low	0	1700
Intermediate-to-High	0	30
Low	0	1626
Intermediate-to-High	0	1610
Intermediate-to-High	0	30
Low-to-Intermediate	0	1544
Low	0	1533
Low	0	1540
Low-to-Intermediate	0	1495
Intermediate-to-High	0	1519
Low	0	1492
High	0	1206
Low-to-Intermediate	0	1474
Intermediate-to-High	0	1339
High	0	1330
Low-to-Intermediate	0	1512
Low	0	1436
Low-to-Intermediate	0	1389
Intermediate-to-High	0	1420
Intermediate-to-High	0	1353
Low	0	1354
Low-to-Intermediate	0	960
Intermediate-to-High	0	1287
Intermediate-to-High	0	1071
Low	0	1004
Low	0	996
High	0	734
Low-to-Intermediate	0	695
High	0	595
High	0	1469
Low	0	1466
Low-to-Intermediate	0	1468
Low-to-Intermediate	0	1465
Low-to-Intermediate	0	989
Low-to-Intermediate	0	1724
High	0	1528
Intermediate-to-High	0	1409
Low-to-Intermediate	1	964
Low	0	1749
Low	0	1331
High	0	1288
Intermediate-to-High	1	747
Low	1	4
High	0	910
Low-to-Intermediate	0	1281
Intermediate-to-High	0	888
Intermediate-to-High	0	1821
Low	0	970
Intermediate-to-High	0	1265
Intermediate-to-High	0	1863
High	0	1556
Intermediate-to-High	1	14
Low	1	447
Low	1	310
Low-to-Intermediate	0	585
High	0	899
High	0	1758
High	1	8
High	1	1
Low	1	741
High	1	356
Intermediate-to-High	0	1347
Low	0	734
Intermediate-to-High	0	1115
Low-to-Intermediate	0	1877
High	0	558
Low	0	1323
High	0	744
Low-to-Intermediate	0	651
Low-to-Intermediate	0	650
Intermediate-to-High	0	530
High	0	1637
Low-to-Intermediate	0	1517
High	0	1505
High	0	1472
High	0	1473
Low	1	5
Intermediate-to-High	1	15
Intermediate-to-High	1	81
Intermediate-to-High	1	14
Intermediate-to-High	1	15
Intermediate-to-High	1	14
Low-to-Intermediate	1	5
High	1	8
High	1	2
High	1	1
Low-to-Intermediate	1	11
High	1	7
High	1	2
High	0	150
Intermediate-to-High	1	85
High	1	4
High	1	52
High	1	5
Low	1	5
Intermediate-to-High	0	559
High	0	526
Low-to-Intermediate	0	756
Low-to-Intermediate	0	743
Intermediate-to-High	0	701
High	0	640
Low-to-Intermediate	0	1055
High	0	669
Low-to-Intermediate	0	661
Intermediate-to-High	0	614
Intermediate-to-High	0	599
High	0	588
High	0	583
High	0	581
Low-to-Intermediate	0	536
Intermediate-to-High	0	546
Low-to-Intermediate	0	544
High	0	529
High	0	526
Low	0	525
Low-to-Intermediate	0	525
Low-to-Intermediate	0	518
High	0	505
Intermediate-to-High	0	1458
Intermediate-to-High	0	966
Intermediate-to-High	0	1343
High	0	1596
High	0	1392
High	0	1167
Intermediate-to-High	0	1146
Intermediate-to-High	0	1098
Intermediate-to-High	0	1070
Intermediate-to-High	0	1150
Low	0	1880
Intermediate-to-High	0	1830
Low	0	30
Low	0	1805
Low-to-Intermediate	0	1798
Intermediate-to-High	0	1703
Low-to-Intermediate	0	1682
Low	0	1825
Low	0	1757
Low-to-Intermediate	0	1739
Low	0	1712
Intermediate-to-High	0	1647
Low-to-Intermediate	0	1641
Intermediate-to-High	0	1555
High	0	1549
Low-to-Intermediate	0	1915
Intermediate-to-High	0	1526
Low-to-Intermediate	0	1492
Low-to-Intermediate	0	1476
Low-to-Intermediate	0	1418
Low-to-Intermediate	0	1424
High	0	1526
Low-to-Intermediate	0	1394
Low-to-Intermediate	0	1423
High	0	1387
Low	0	1355
Low	0	1326
High	0	1299
Low	0	1274
Low	0	1251
Low	0	1220
Low-to-Intermediate	0	1190
Low	0	1184
Low-to-Intermediate	0	1127
Low	0	994
Low	0	918
Low	0	904
Intermediate-to-High	0	596
Low	0	531
Intermediate-to-High	0	511
Low-to-Intermediate	0	1799
Low-to-Intermediate	0	1892
Intermediate-to-High	0	1744
Low-to-Intermediate	0	1696
Low	0	824
Intermediate-to-High	0	1780
Low	0	1783
High	0	1618
Intermediate-to-High	0	1367
Low	0	971
High	0	1050
Low	0	663
High	0	1444
Low	0	854
High	1	7
Low-to-Intermediate	0	1052
High	1	310
High	1	1
Low	0	1061
Intermediate-to-High	0	1065
Intermediate-to-High	0	653
Low	0	522
Low-to-Intermediate	0	1690
Low-to-Intermediate	0	1860
Low	0	30
Low	0	1797
Low-to-Intermediate	0	1632
Low-to-Intermediate	0	1618
Low	0	1575
Low-to-Intermediate	0	1490
Low	0	1351
Low	0	1324
Low-to-Intermediate	0	1224
Low	0	1706
Low-to-Intermediate	0	30
Low-to-Intermediate	0	1781
Intermediate-to-High	0	30
Low	0	1851
Low	0	30
Low	0	740
Intermediate-to-High	0	1060
Low	0	707
Low	0	1346
Low	0	1640
High	0	717
Low-to-Intermediate	0	1309
Low-to-Intermediate	0	1619
Low-to-Intermediate	0	1454
Intermediate-to-High	0	715
Intermediate-to-High	0	750
Low-to-Intermediate	0	721
High	0	572
Low	0	30
Low-to-Intermediate	0	1851
Low	1	7
Intermediate-to-High	0	1796
High	0	719
Intermediate-to-High	0	1850
Low	0	1717
Low	0	1385
Low	0	1597
Low	1	7
High	1	1914
Low-to-Intermediate	1	7
Low	1	1134
Intermediate-to-High	1	6
High	1	1435
Low-to-Intermediate	0	757
Intermediate-to-High	0	722
Low	0	684
Low-to-Intermediate	0	30
Low	0	1918
Low-to-Intermediate	0	1836
Low-to-Intermediate	0	30
Low	0	1761
Intermediate-to-High	0	1756
Low-to-Intermediate	0	1612
Low	0	1528
High	0	1422
High	0	1322
Low	0	590
Intermediate-to-High	0	1441
Low-to-Intermediate	0	1843
Low	0	1753
Low-to-Intermediate	0	1673
High	1	406
High	1	242
Low	1	6
High	1	7
Intermediate-to-High	0	781
High	0	562
Intermediate-to-High	0	566
Intermediate-to-High	0	1901
Low-to-Intermediate	0	1842
Low-to-Intermediate	0	1770
Low	0	1578
Low-to-Intermediate	0	1580
Low	0	1455
Low	0	1599
Low	0	1255
Intermediate-to-High	0	1122
Low-to-Intermediate	0	1663
Low	0	1889
High	1	1
Low-to-Intermediate	0	30
Low	1	3
Low-to-Intermediate	1	13
High	1	4
High	0	678
Low-to-Intermediate	0	531
Intermediate-to-High	0	518
Intermediate-to-High	0	1117
Low-to-Intermediate	0	1828
High	0	1417
Intermediate-to-High	0	1264
Low-to-Intermediate	0	1120
Low	0	1056
Intermediate-to-High	0	595
Intermediate-to-High	1	8
High	1	3
High	1	1422
Low-to-Intermediate	0	1899
Intermediate-to-High	0	1814
Low	0	1793
Low	0	1763
Intermediate-to-High	0	30
Intermediate-to-High	0	1420
Intermediate-to-High	0	1233
Low-to-Intermediate	0	1812
Low	0	686
High	1	6
High	1	3
Low-to-Intermediate	0	594
Intermediate-to-High	0	1276
High	0	1447
Low	0	937
Intermediate-to-High	0	1411
Low-to-Intermediate	1	5
High	1	556
Low	0	787
High	0	689
Intermediate-to-High	0	587
High	0	578
Low	1	2
Intermediate-to-High	1	3
Intermediate-to-High	1	372
Low-to-Intermediate	1	12
Intermediate-to-High	1	3
Intermediate-to-High	1	1566
High	1	178
Low-to-Intermediate	0	671
Low	0	672
Intermediate-to-High	0	667
Low	0	666
High	0	964
Low-to-Intermediate	0	565
Intermediate-to-High	0	566
Low	0	1496
Low-to-Intermediate	0	1894
Low-to-Intermediate	0	1842
Low	0	1827
Low	0	1856
Low-to-Intermediate	0	1807
Low-to-Intermediate	0	1788
Low-to-Intermediate	0	1567
Intermediate-to-High	0	1488
Low	0	1396
Intermediate-to-High	0	1247
Intermediate-to-High	0	900
High	0	861
Intermediate-to-High	0	735
Low-to-Intermediate	0	1873
Low	0	1789
Low	0	1393
Low-to-Intermediate	0	900
High	0	30
Low-to-Intermediate	0	1935
Low-to-Intermediate	0	704
High	0	664
Low	0	541
Intermediate-to-High	0	1903
Intermediate-to-High	0	1869
Low	0	1728
Low-to-Intermediate	0	1630
Low	0	1480
High	0	1421
Intermediate-to-High	0	1352
Low	0	863
Low	0	1816
Low-to-Intermediate	1	7
Low	0	1722
Low	0	1768
Intermediate-to-High	1	4
High	1	6
High	1	1
Low	1	178
Low	1	450
Intermediate-to-High	1	777
Low	1	150
Intermediate-to-High	1	315
Low	0	1720
Low-to-Intermediate	0	948
Intermediate-to-High	0	559
High	0	551
Low-to-Intermediate	0	539
Intermediate-to-High	0	1810
Intermediate-to-High	0	1611
Intermediate-to-High	0	1430
High	0	30
High	0	1024
Intermediate-to-High	1	3
Intermediate-to-High	1	4
High	1	7
High	1	6
Intermediate-to-High	1	390
High	1	420
High	1	945
Intermediate-to-High	0	758
Low	0	745
Low	0	742
Low	0	729
Low	0	706
High	0	700
Low-to-Intermediate	0	685
Low-to-Intermediate	0	554
Low	0	545
High	0	521
Intermediate-to-High	0	510
Low-to-Intermediate	0	1044
Intermediate-to-High	0	1266
Low	0	1421
Low-to-Intermediate	0	1644
Intermediate-to-High	0	1883
Low-to-Intermediate	0	1844
Intermediate-to-High	0	1841
Intermediate-to-High	0	1849
High	0	1835
Low	0	1900
Low	0	1759
Low	0	1730
Low-to-Intermediate	0	1693
Low	0	1674
Low	0	30
Intermediate-to-High	0	1673
Low	0	1633
Low-to-Intermediate	0	1617
Low-to-Intermediate	0	1563
Low	0	1563
Intermediate-to-High	0	1541
High	0	1477
High	0	1456
Intermediate-to-High	0	1470
Low-to-Intermediate	0	1416
High	0	1411
High	0	1357
High	0	1160
High	0	1056
Low	0	993
Low	0	1386
Intermediate-to-High	0	1123
Low-to-Intermediate	0	1787
High	0	859
High	0	1252
Low	0	915
Intermediate-to-High	0	1765
Intermediate-to-High	0	1225
Low	0	1531
Low	0	706
Low-to-Intermediate	0	958
Low	0	30
Low-to-Intermediate	0	1785
Low-to-Intermediate	0	1774
Low-to-Intermediate	0	1652
Low	0	1564
Low	0	1743
High	0	1500
Intermediate-to-High	0	1277
Low	1	126
Intermediate-to-High	0	30
Low-to-Intermediate	0	1807
Intermediate-to-High	0	1610
Intermediate-to-High	0	1604
Low-to-Intermediate	0	1208
High	0	1043
Low	0	540
Intermediate-to-High	0	955
Low-to-Intermediate	0	1887
Low	1	120
Intermediate-to-High	0	1855
Intermediate-to-High	0	1408
Low-to-Intermediate	0	759
Low-to-Intermediate	0	733
Low-to-Intermediate	0	520
Intermediate-to-High	0	517
Low	0	507
Intermediate-to-High	0	1616
Low	0	1575
High	0	1898
Low	0	1806
Low-to-Intermediate	0	1752
Low	0	1746
Low	0	1670
Low-to-Intermediate	0	1555
High	0	1351
High	0	1292
Intermediate-to-High	0	1400
Low-to-Intermediate	0	30
High	0	1873
High	1	4
Intermediate-to-High	1	7
Intermediate-to-High	1	10
High	1	9
High	1	7
High	1	12
High	1	930
High	1	6
High	1	1
High	1	7
Intermediate-to-High	1	7
High	1	7
Low-to-Intermediate	1	369
Intermediate-to-High	1	585
Low	1	1134
High	1	1
High	1	1
High	1	246
High	1	6
Low-to-Intermediate	0	766
Intermediate-to-High	0	755
Low	0	737
Low-to-Intermediate	0	736
Low-to-Intermediate	0	696
Low-to-Intermediate	0	694
High	0	672
High	0	568
Intermediate-to-High	0	563
Low	0	560
High	0	544
Intermediate-to-High	0	532
Low	0	1624
Intermediate-to-High	0	1260
Low-to-Intermediate	0	1532
Intermediate-to-High	0	1455
Intermediate-to-High	0	1414
Intermediate-to-High	0	1911
Low-to-Intermediate	0	1908
Low	0	1904
Low-to-Intermediate	0	1884
Low-to-Intermediate	0	1770
High	0	1827
Low	0	1809
Low-to-Intermediate	0	30
Low-to-Intermediate	0	1808
Low-to-Intermediate	0	1805
Low	0	30
Low-to-Intermediate	0	1782
Low-to-Intermediate	0	30
Low-to-Intermediate	0	1761
Low	0	1745
High	0	1725
Low-to-Intermediate	0	1711
High	0	1687
Low-to-Intermediate	0	1693
Low	0	1685
Low-to-Intermediate	0	1941
Intermediate-to-High	0	1684
Low	0	1889
Low-to-Intermediate	0	1663
Low	0	1631
Low-to-Intermediate	0	1645
Intermediate-to-High	0	30
Low-to-Intermediate	0	30
High	0	1536
Intermediate-to-High	0	30
High	0	1484
Low	0	1392
High	0	1382
Low-to-Intermediate	0	1374
Low-to-Intermediate	0	1349
Low-to-Intermediate	0	1318
High	0	1317
High	0	1325
Intermediate-to-High	0	1318
Low-to-Intermediate	0	1315
High	0	1307
High	0	1246
Low-to-Intermediate	0	1227
High	0	1187
Intermediate-to-High	0	1093
High	0	1086
High	0	1049
High	0	1038
Intermediate-to-High	0	1015
Low	0	992
Low	0	896
Low	0	875
Low-to-Intermediate	0	865
Low-to-Intermediate	0	799
Intermediate-to-High	0	674
Low	0	951
Intermediate-to-High	0	1778
Low-to-Intermediate	0	1777
Intermediate-to-High	0	1689
Low-to-Intermediate	0	1553
Intermediate-to-High	0	1218
Intermediate-to-High	0	1098
High	1	5
High	1	359
Intermediate-to-High	0	687
Intermediate-to-High	0	1786
Intermediate-to-High	0	1536
Low-to-Intermediate	0	1792
High	1	4
Low	1	31
High	1	13
Low	1	571
Low-to-Intermediate	1	3
High	1	1800
High	1	113
High	1	1872
High	1	634
High	0	693
Intermediate-to-High	0	522
High	0	1806
High	0	1779
Intermediate-to-High	0	1718
High	0	1681
Low-to-Intermediate	0	1508
Intermediate-to-High	0	1506
Intermediate-to-High	0	1525
High	0	1413
Intermediate-to-High	0	1332
High	0	1215
High	0	1561
Intermediate-to-High	0	731
High	0	1651
Intermediate-to-High	0	1635
High	1	42
Low-to-Intermediate	0	938
High	1	5
High	0	1823
High	0	832
Low	0	659
Low-to-Intermediate	0	965
Low	0	1928
Intermediate-to-High	0	1491
High	1	15
High	1	6
High	1	1
High	1	6
High	1	319
High	1	612
High	1	504
High	1	8
High	1	157
High	1	329
High	1	6
Low-to-Intermediate	0	758
Intermediate-to-High	0	728
Intermediate-to-High	0	692
Low-to-Intermediate	0	680
Low-to-Intermediate	0	613
Low-to-Intermediate	0	950
Low-to-Intermediate	0	567
High	0	551
Intermediate-to-High	0	546
High	0	1460
High	0	1063
Intermediate-to-High	0	1876
Low	0	1840
Low-to-Intermediate	0	1766
Low-to-Intermediate	0	1834
Low-to-Intermediate	0	30
Low-to-Intermediate	0	1609
High	0	1582
High	0	30
Low-to-Intermediate	0	1713
High	0	1750
Intermediate-to-High	0	1327
High	0	1226
Intermediate-to-High	0	1571
Low	0	1567
Low	0	945
High	1	3
Low-to-Intermediate	0	1619
Low-to-Intermediate	0	512
High	1	6
High	1	4
Low	1	399
High	1	8
High	1	1
High	1	1
High	1	33
Intermediate-to-High	1	264
Low	1	5
Intermediate-to-High	0	777
Low-to-Intermediate	0	771
Intermediate-to-High	0	665
High	0	1836
High	0	30
High	0	1732
High	0	30
Low-to-Intermediate	0	1803
Intermediate-to-High	0	1548
Low-to-Intermediate	0	1360
High	0	1325
High	0	938
Intermediate-to-High	0	1694
Low-to-Intermediate	0	770
Intermediate-to-High	1	1
Intermediate-to-High	0	1627
Low	1	881
High	0	560
Low-to-Intermediate	0	30
Low	0	30
Low-to-Intermediate	0	1769
High	1	1813
High	1	10
High	0	1254
High	1	1

[truncated: 20 more sheets: figure 3c, Table S6, Table S8, Table S9, Table S10, Table S11, Table S12, Fig.S3a, Fig.S3b, Fig.S4c, Fig.S5a, Fig.S5b, Fig.S6a, Fig.S6b, Fig.S10a, Fig.S10b, Fig.S10c, Fig.S12a, Fig.S12b, Fig.S14a-c]
